# Supplementary material for: Crystal structure and Hirshfeld surface analysis of a pyridiniminium bromide salt: 1-[2-([1,1′-biphen­yl]-4-yl)-2-oxoeth­yl]-3-methyl-1,4-di­hydro­pyridin-4-iminium bromide
Source: Acta Crystallogr E Crystallogr Commun. 2018 Apr 27;74(Pt 5):752–6. doi: 10.1107/S2056989018006217 (PMC5947502; doi:10.1107/S2056989018006217)
Supplement: Supplementary file 1 [file e-74-00752-sup1.cif]

##############################################################################
#                                                                            #
# This CIF contains the data in a paper accepted for publication in          #
# Acta Crystallographica Section E. It conforms to the requirements of       #
# Notes for Authors for Acta Crystallographica Section E, and has been       #
# peer reviewed under the auspices of the IUCr Commission on Journals.       #
#                                                                            #
# Full details of the Crystallographic Information File format               #
# are given in the paper "The Crystallographic Information File (CIF):       #
# a New Standard Archive File for Crystallography" by S. R. Hall, F. H.      #
# Allen and I. D. Brown [Acta Cryst. (1991), A47, 655-685].                  #
#                                                                            #
# The current version of the core CIF dictionary is obtainable from          #
# ftp://ftp.iucr.org/pub/cif_core.dic.                                       #
#                                                                            #
# Software is freely available for graphical display of the structure(s)     #
# in this CIF. For information consult the CIF software page                 #
# http://www.iucr.org/resources/cif/software.                                #
#                                                                            #
# This file may be used for bona fide research purposes within the           #
# scientific community so long as proper attribution is given to the journal # 
# article from which it was obtained.                                        #
#                                                                            #
##############################################################################
data_global
_audit_creation_method     'PLATON <TABLE ACC> option'
_journal_date_recd_electronic     2018-04-12
_journal_date_accepted     2018-04-23
_journal_name_full     'Acta Crystallographica, Section E'
_journal_year     2018
_journal_volume     74
_journal_issue      5
_journal_page_first     752
_journal_page_last     756
_journal_paper_category     GO
_journal_paper_doi     10.1107/S2056989018006217
_journal_coeditor_code     XU5923
_publ_contact_author_name     'Dr. Ismail Warad'
_publ_contact_author_address
;
Department of Chemistry,
Science College, An-Najah National University,
PO Box 7, Nablus, West Bank, Palestine Territories
;
_publ_contact_author_email     'khalil.i@najah.edu'
_publ_contact_author_fax     '+972 9234 5982'
_publ_contact_author_phone     '+972 9234 5982'
_publ_section_title
;
Crystal structure and Hirshfeld surface analysis of a pyridiniminium bromide
salt:
1-[2-([1,1'-biphenyl]-4-yl)-2-oxoethyl]-3-methyl-1,4-dihydropyridin-4-iminium
bromide
;
loop_
    _publ_author_name
    _publ_author_address
    'Sheshadri, S. N.'
;
Department of Chemistry
GSSS Institute of Engineering & Technology for Women
Mysuru 570 016, Karnataka, India
;
    'Kwong, Huey Chong'
;
School of Chemical Sciences, Universiti Sains Malaysia, Penang 11800 USM,
Malaysia
;
    'Chidan Kumar, C. S.'
;
Department of Engineering Chemistry,
Vidya Vikas Institute of Engineering & Technology,
Visvesvaraya Technological University, Alanahally, Mysuru 570 028,
Karnataka,
India
;
    'Quah, Ching Kheng'
;
X-ray Crystallography Unit
School of Physics
Universiti Sains Malaysia
11800 USM, Penang
Malaysia
;
    'Siddaraju, B. P.'
;
Department of Chemistry
Cauvery Institute of Technology
Mandya 571 402, Karnataka, India
;
    'Veeraiah, M. K.'
;
Department of Chemistry
Sri Siddhartha Institute of Technology
Tumkur 572 105, Karnataka, India
;
    'Muhammad Aiman Bin Abd Hamid'
;
X-ray Crystallography Unit
School of Physics
Universiti Sains Malaysia
11800 USM, Penang
Malaysia
;
    'Warad, Ismail'
;
Department of Chemistry, Science College, An-Najah National University,
PO Box 7, Nablus, West Bank, Palestinian Territories
;
_publ_section_synopsis
;
The Br^-^ anion is linked to the cation by an N---H...Br hydrogen bond.
C---H...O hydrogen bonds link adjacent pyridiniminium cations into inversion
dimers with an <i>R</i>~2~^2^(18) graph-set motif. These dimers are stacked in
a phenyl--phenyl T-shaped geometry through C---H...\p interactions.
;
data_I
_database_code_depnum_ccdc_archive 'CCDC 1839059'
_chemical_name_systematic
;
1-[2-([1,1'-Biphenyl]-4-yl)-2-oxoethyl]-3-methyl-1,4-dihydropyridin-4-iminium
bromide
;
_chemical_name_common     ?
_chemical_formula_moiety     'C20 H19 N2 O +, Br -'
_chemical_formula_sum     'C20 H19 Br N2 O'
_chemical_formula_iupac     'C20 H19 N2 O +, Br -'
_chemical_formula_weight     383.28
_chemical_melting_point     ?
_shelx_space_group_comment
;
The symmetry employed for this shelxl refinement is uniquely defined
by the following loop, which should always be used as a source of
symmetry information in preference to the above space-group names.
They are only intended as comments.
;
_space_group_crystal_system     monoclinic
_space_group_name_H-M_alt     'P 21/c'
_space_group_name_Hall     '-P 2ybc'
loop_
    _symmetry_equiv_pos_as_xyz
    'x, y, z'
    '-x, y+1/2, -z+1/2'
    '-x, -y, -z'
    'x, -y-1/2, z-1/2'
_cell_length_a     15.3991(10)
_cell_length_b     7.9078(5)
_cell_length_c     15.7645(10)
_cell_angle_alpha     90
_cell_angle_beta     113.0370(10)
_cell_angle_gamma     90
_cell_volume     1766.6(2)
_cell_formula_units_Z     4
_cell_measurement_reflns_used     7970
_cell_measurement_theta_min     2.61
_cell_measurement_theta_max     28.65
_cell_measurement_temperature     100
_exptl_crystal_description     'plate'
_exptl_crystal_colour     'yellow'
_exptl_crystal_size_max     0.272
_exptl_crystal_size_mid     0.109
_exptl_crystal_size_min     0.080
_exptl_crystal_density_diffrn     1.441
_exptl_crystal_density_meas     ?
_exptl_crystal_density_method     ?
_exptl_crystal_F_000     784
_exptl_absorpt_coefficient_mu     2.335
_exptl_absorpt_correction_type     multi-scan
_exptl_absorpt_process_details
;
(SADABS; Bruker, 2012)
;
_shelx_estimated_absorpt_T_min     0.569
_shelx_estimated_absorpt_T_max     0.835
_exptl_absorpt_correction_T_min     0.4985
_exptl_absorpt_correction_T_max     0.5736
_exptl_special_details
;
 The following wavelength and cell were deduced by SADABS from the
 direction cosines etc. They are given here for emergency use only:
 CELL 0.71093   15.443    7.924   15.800   89.974  113.042   90.030
;
_diffrn_ambient_temperature     100
_diffrn_radiation_type     MoK\a
_diffrn_radiation_wavelength     0.71073
_diffrn_radiation_source     'fine-focus sealed tube'
_diffrn_radiation_monochromator     graphite
_diffrn_measurement_device_type
;
Bruker APEXII DUO CCD area-detector
;
_diffrn_measurement_method     '\f and \w scans'
_diffrn_detector_area_resol_mean     .
_diffrn_reflns_number     28949
_diffrn_reflns_av_R_equivalents     0.0395
_diffrn_reflns_theta_min     2.606
_diffrn_reflns_theta_max     29.151
_diffrn_reflns_theta_full     25.242
_diffrn_measured_fraction_theta_max     0.993
_diffrn_measured_fraction_theta_full     0.999
_diffrn_reflns_limit_h_min     -20
_diffrn_reflns_limit_h_max     21
_diffrn_reflns_limit_k_min     -10
_diffrn_reflns_limit_k_max     10
_diffrn_reflns_limit_l_min     -21
_diffrn_reflns_limit_l_max     21
_diffrn_standards_interval_count     .
_diffrn_standards_interval_time     .
_diffrn_standards_decay_%     ?
_refine_special_details     ?
_reflns_number_total     4731
_reflns_number_gt     3913
_reflns_threshold_expression     'I > 2\s(I)'
_refine_ls_structure_factor_coef     Fsqd
_refine_ls_matrix_type     full
_refine_ls_R_factor_all     0.0407
_refine_ls_R_factor_gt     0.0295
_refine_ls_wR_factor_gt     0.0696
_refine_ls_wR_factor_ref     0.0750
_refine_ls_goodness_of_fit_ref     1.031
_refine_ls_restrained_S_all     1.031
_refine_ls_number_reflns     4731
_refine_ls_number_parameters     226
_refine_ls_number_restraints     0
_refine_ls_hydrogen_treatment     mixed
_refine_ls_weighting_scheme     calc
_refine_ls_weighting_details
;
w=1/[\s^2^(Fo^2^)+(0.0375P)^2^+0.8608P] where P=(Fo^2^+2Fc^2^)/3
;
_atom_sites_solution_hydrogens     geom
_atom_sites_solution_primary     ?
_atom_sites_solution_secondary     ?
_refine_ls_shift/su_max     0.001
_refine_ls_shift/su_mean     0.000
_refine_diff_density_max     0.699
_refine_diff_density_min     -0.234
_refine_ls_extinction_method     none
_refine_ls_extinction_coef     .
loop_
    _atom_type_symbol
    _atom_type_description
    _atom_type_scat_dispersion_real
    _atom_type_scat_dispersion_imag
    _atom_type_scat_source
    'C' 'C' 0.0033 0.0016
                         'International Tables Vol C Tables 4.2.6.8 and 6.1.1.4'
    'H' 'H' 0.0000 0.0000
                         'International Tables Vol C Tables 4.2.6.8 and 6.1.1.4'
    'N' 'N' 0.0061 0.0033
                         'International Tables Vol C Tables 4.2.6.8 and 6.1.1.4'
    'O' 'O' 0.0106 0.0060
                         'International Tables Vol C Tables 4.2.6.8 and 6.1.1.4'
    'Br' 'Br' -0.2901 2.4595
                         'International Tables Vol C Tables 4.2.6.8 and 6.1.1.4'
_computing_data_collection
;
APEX2 (Bruker, 2012)
;
_computing_cell_refinement
;
SAINT (Bruker, 2012)
;
_computing_data_reduction
;
SAINT (Bruker, 2012)
;
_computing_structure_solution
;
SHELXS97 (Sheldrick, 2008)
;
_computing_structure_refinement
;
SHELXL2013 (Sheldrick, 2015)
;
_computing_molecular_graphics
;
SHELXL2013 (Sheldrick, 2015) and Mercury (Macrae <i>et al.</i>,
2006)
;
_computing_publication_material
;
SHELXL2013 (Sheldrick, 2015) and PLATON (Spek, 2009)
;
loop_
    _atom_site_type_symbol
    _atom_site_label
    _atom_site_fract_x
    _atom_site_fract_y
    _atom_site_fract_z
    _atom_site_U_iso_or_equiv
    _atom_site_adp_type
    _atom_site_calc_flag
    _atom_site_occupancy
    _atom_site_disorder_assembly
    _atom_site_disorder_group
    Br Br1 0.92732(2) 1.53732(2) 0.32391(2) 0.02112(6) Uani d 1 . .
    N N1 0.85797(10) 0.77203(18) 0.52316(10) 0.0165(3) Uani d 1 . .
    N N2 0.92877(11) 1.25846(19) 0.48455(12) 0.0191(3) Uani d 1 . .
    H H1N2 0.9168(16) 1.296(3) 0.4320(17) 0.028(6) Uiso d 1 . .
    H H2N2 0.9689(16) 1.310(3) 0.5315(16) 0.026(6) Uiso d 1 . .
    O O1 0.68941(9) 0.74507(17) 0.53143(11) 0.0288(3) Uani d 1 . .
    C C1 0.48304(13) -0.0147(2) 0.60543(12) 0.0190(3) Uani d 1 . .
    H H1A 0.4442 0.0614 0.5597 0.023 Uiso calc 1 . .
    C C2 0.44287(13) -0.1546(2) 0.62926(12) 0.0217(4) Uani d 1 . .
    H H2A 0.3769 -0.1739 0.5993 0.026 Uiso calc 1 . .
    C C3 0.49803(13) -0.2662(2) 0.69624(13) 0.0232(4) Uani d 1 . .
    H H3A 0.4703 -0.3613 0.7127 0.028 Uiso calc 1 . .
    C C4 0.59455(14) -0.2375(2) 0.73918(13) 0.0241(4) Uani d 1 . .
    H H4A 0.6328 -0.3130 0.7856 0.029 Uiso calc 1 . .
    C C5 0.63554(13) -0.0997(2) 0.71483(13) 0.0209(4) Uani d 1 . .
    H H5A 0.7018 -0.0830 0.7436 0.025 Uiso calc 1 . .
    C C6 0.57967(12) 0.0150(2) 0.64790(12) 0.0166(3) Uani d 1 . .
    C C7 0.62172(12) 0.1671(2) 0.62368(11) 0.0160(3) Uani d 1 . .
    C C8 0.71004(12) 0.1613(2) 0.61812(12) 0.0177(3) Uani d 1 . .
    H H8A 0.7449 0.0587 0.6312 0.021 Uiso calc 1 . .
    C C9 0.74715(12) 0.3039(2) 0.59364(12) 0.0176(3) Uani d 1 . .
    H H9A 0.8072 0.2981 0.5900 0.021 Uiso calc 1 . .
    C C10 0.69697(12) 0.4563(2) 0.57416(12) 0.0159(3) Uani d 1 . .
    C C11 0.60974(12) 0.4633(2) 0.58173(12) 0.0173(3) Uani d 1 . .
    H H11A 0.5756 0.5667 0.5703 0.021 Uiso calc 1 . .
    C C12 0.57262(12) 0.3209(2) 0.60576(12) 0.0181(3) Uani d 1 . .
    H H12A 0.5129 0.3273 0.6102 0.022 Uiso calc 1 . .
    C C13 0.73288(12) 0.6126(2) 0.54717(12) 0.0174(3) Uani d 1 . .
    C C14 0.82786(12) 0.6034(2) 0.53803(13) 0.0187(3) Uani d 1 . .
    H H14A 0.8757 0.5539 0.5948 0.022 Uiso calc 1 . .
    H H14B 0.8224 0.5293 0.4856 0.022 Uiso calc 1 . .
    C C15 0.83058(12) 0.8351(2) 0.43666(12) 0.0178(3) Uani d 1 . .
    H H15A 0.7958 0.7642 0.3861 0.021 Uiso calc 1 . .
    C C16 0.85084(12) 0.9961(2) 0.41921(12) 0.0181(3) Uani d 1 . .
    C C17 0.90417(11) 1.1006(2) 0.49601(12) 0.0160(3) Uani d 1 . .
    C C18 0.92986(12) 1.0325(2) 0.58534(12) 0.0168(3) Uani d 1 . .
    H H18A 0.9638 1.0999 0.6378 0.020 Uiso calc 1 . .
    C C19 0.90626(12) 0.8711(2) 0.59677(12) 0.0175(3) Uani d 1 . .
    H H19A 0.9239 0.8270 0.6573 0.021 Uiso calc 1 . .
    C C20 0.81947(15) 1.0614(3) 0.32252(13) 0.0268(4) Uani d 1 . .
    H H20A 0.7890 0.9700 0.2790 0.040 Uiso calc 1 . .
    H H20B 0.8743 1.1026 0.3118 0.040 Uiso calc 1 . .
    H H20C 0.7745 1.1541 0.3135 0.040 Uiso calc 1 . .
loop_
    _atom_site_aniso_label
    _atom_site_aniso_U_11
    _atom_site_aniso_U_22
    _atom_site_aniso_U_33
    _atom_site_aniso_U_12
    _atom_site_aniso_U_13
    _atom_site_aniso_U_23
    Br1 0.02487(10) 0.02019(10) 0.01683(9) -0.00208(7) 0.00658(7) 0.00115(7)
    N1 0.0153(7) 0.0152(7) 0.0203(7) -0.0005(5) 0.0083(6) -0.0004(6)
    N2 0.0222(8) 0.0166(7) 0.0195(8) -0.0018(6) 0.0091(6) 0.0010(6)
    O1 0.0230(7) 0.0184(6) 0.0487(9) 0.0050(5) 0.0179(6) 0.0081(6)
    C1 0.0190(8) 0.0230(9) 0.0155(8) -0.0001(7) 0.0072(7) 0.0000(7)
    C2 0.0197(9) 0.0271(9) 0.0200(9) -0.0050(7) 0.0097(7) -0.0031(7)
    C3 0.0284(10) 0.0218(9) 0.0233(9) -0.0050(7) 0.0144(8) 0.0009(7)
    C4 0.0272(10) 0.0219(9) 0.0245(9) 0.0033(7) 0.0116(8) 0.0063(7)
    C5 0.0197(8) 0.0205(8) 0.0230(9) 0.0004(7) 0.0090(7) 0.0026(7)
    C6 0.0193(8) 0.0172(8) 0.0155(8) -0.0003(6) 0.0093(7) -0.0008(6)
    C7 0.0165(8) 0.0174(8) 0.0134(8) -0.0011(6) 0.0052(6) 0.0001(6)
    C8 0.0173(8) 0.0158(8) 0.0201(8) 0.0011(6) 0.0073(7) 0.0006(6)
    C9 0.0163(8) 0.0178(8) 0.0204(9) 0.0007(6) 0.0089(7) -0.0007(7)
    C10 0.0160(8) 0.0165(8) 0.0145(8) -0.0005(6) 0.0052(6) -0.0005(6)
    C11 0.0161(8) 0.0164(8) 0.0181(8) 0.0030(6) 0.0053(6) 0.0011(7)
    C12 0.0147(8) 0.0203(8) 0.0198(8) 0.0020(6) 0.0072(7) 0.0008(7)
    C13 0.0151(8) 0.0162(8) 0.0198(8) 0.0005(6) 0.0054(7) 0.0011(7)
    C14 0.0189(8) 0.0136(7) 0.0248(9) 0.0001(6) 0.0096(7) 0.0012(7)
    C15 0.0166(8) 0.0196(8) 0.0164(8) -0.0010(6) 0.0056(7) -0.0014(6)
    C16 0.0145(8) 0.0225(9) 0.0171(8) 0.0010(6) 0.0059(7) 0.0009(6)
    C17 0.0141(8) 0.0163(8) 0.0199(8) 0.0019(6) 0.0092(7) -0.0007(7)
    C18 0.0181(8) 0.0183(8) 0.0152(8) -0.0007(7) 0.0078(6) -0.0023(7)
    C19 0.0179(8) 0.0189(8) 0.0178(8) 0.0024(6) 0.0093(7) 0.0016(7)
    C20 0.0282(10) 0.0311(10) 0.0169(9) -0.0046(8) 0.0044(7) 0.0049(8)
_geom_special_details
;
 All esds (except the esd in the dihedral angle between two l.s. planes)
 are estimated using the full covariance matrix.  The cell esds are taken
 into account individually in the estimation of esds in distances, angles
 and torsion angles; correlations between esds in cell parameters are only
 used when they are defined by crystal symmetry.  An approximate (isotropic)
 treatment of cell esds is used for estimating esds involving l.s. planes.
;
loop_
    _geom_bond_atom_site_label_1
    _geom_bond_atom_site_label_2
    _geom_bond_site_symmetry_2
    _geom_bond_distance
    _geom_bond_publ_flag
    N1 C15 . 1.355(2) ?
    N1 C19 . 1.356(2) ?
    N1 C14 . 1.460(2) ?
    N2 C17 . 1.337(2) ?
    N2 H1N2 . 0.83(2) ?
    N2 H2N2 . 0.86(2) ?
    O1 C13 . 1.215(2) ?
    C1 C2 . 1.389(3) ?
    C1 C6 . 1.392(2) ?
    C1 H1A . 0.9500 ?
    C2 C3 . 1.383(3) ?
    C2 H2A . 0.9500 ?
    C3 C4 . 1.390(3) ?
    C3 H3A . 0.9500 ?
    C4 C5 . 1.387(3) ?
    C4 H4A . 0.9500 ?
    C5 C6 . 1.402(2) ?
    C5 H5A . 0.9500 ?
    C6 C7 . 1.485(2) ?
    C7 C8 . 1.397(2) ?
    C7 C12 . 1.401(2) ?
    C8 C9 . 1.385(2) ?
    C8 H8A . 0.9500 ?
    C9 C10 . 1.400(2) ?
    C9 H9A . 0.9500 ?
    C10 C11 . 1.395(2) ?
    C10 C13 . 1.483(2) ?
    C11 C12 . 1.381(2) ?
    C11 H11A . 0.9500 ?
    C12 H12A . 0.9500 ?
    C13 C14 . 1.526(2) ?
    C14 H14A . 0.9900 ?
    C14 H14B . 0.9900 ?
    C15 C16 . 1.365(2) ?
    C15 H15A . 0.9500 ?
    C16 C17 . 1.430(2) ?
    C16 C20 . 1.499(3) ?
    C17 C18 . 1.412(2) ?
    C18 C19 . 1.358(2) ?
    C18 H18A . 0.9500 ?
    C19 H19A . 0.9500 ?
    C20 H20A . 0.9800 ?
    C20 H20B . 0.9800 ?
    C20 H20C . 0.9800 ?
loop_
    _geom_angle_atom_site_label_1
    _geom_angle_atom_site_label_2
    _geom_angle_atom_site_label_3
    _geom_angle_site_symmetry_1
    _geom_angle_site_symmetry_3
    _geom_angle
    _geom_angle_publ_flag
    C15 N1 C19 . . 119.94(15) ?
    C15 N1 C14 . . 120.28(15) ?
    C19 N1 C14 . . 119.51(15) ?
    C17 N2 H1N2 . . 120.3(16) ?
    C17 N2 H2N2 . . 118.3(15) ?
    H1N2 N2 H2N2 . . 120(2) ?
    C2 C1 C6 . . 120.64(17) ?
    C2 C1 H1A . . 119.7 ?
    C6 C1 H1A . . 119.7 ?
    C3 C2 C1 . . 120.60(17) ?
    C3 C2 H2A . . 119.7 ?
    C1 C2 H2A . . 119.7 ?
    C2 C3 C4 . . 119.21(17) ?
    C2 C3 H3A . . 120.4 ?
    C4 C3 H3A . . 120.4 ?
    C5 C4 C3 . . 120.62(17) ?
    C5 C4 H4A . . 119.7 ?
    C3 C4 H4A . . 119.7 ?
    C4 C5 C6 . . 120.33(17) ?
    C4 C5 H5A . . 119.8 ?
    C6 C5 H5A . . 119.8 ?
    C1 C6 C5 . . 118.57(16) ?
    C1 C6 C7 . . 120.31(16) ?
    C5 C6 C7 . . 121.11(16) ?
    C8 C7 C12 . . 118.53(16) ?
    C8 C7 C6 . . 121.51(15) ?
    C12 C7 C6 . . 119.96(15) ?
    C9 C8 C7 . . 120.55(16) ?
    C9 C8 H8A . . 119.7 ?
    C7 C8 H8A . . 119.7 ?
    C8 C9 C10 . . 120.64(16) ?
    C8 C9 H9A . . 119.7 ?
    C10 C9 H9A . . 119.7 ?
    C11 C10 C9 . . 118.85(16) ?
    C11 C10 C13 . . 118.12(15) ?
    C9 C10 C13 . . 123.02(16) ?
    C12 C11 C10 . . 120.46(16) ?
    C12 C11 H11A . . 119.8 ?
    C10 C11 H11A . . 119.8 ?
    C11 C12 C7 . . 120.95(16) ?
    C11 C12 H12A . . 119.5 ?
    C7 C12 H12A . . 119.5 ?
    O1 C13 C10 . . 122.65(16) ?
    O1 C13 C14 . . 119.56(16) ?
    C10 C13 C14 . . 117.78(15) ?
    N1 C14 C13 . . 110.35(14) ?
    N1 C14 H14A . . 109.6 ?
    C13 C14 H14A . . 109.6 ?
    N1 C14 H14B . . 109.6 ?
    C13 C14 H14B . . 109.6 ?
    H14A C14 H14B . . 108.1 ?
    N1 C15 C16 . . 122.72(16) ?
    N1 C15 H15A . . 118.6 ?
    C16 C15 H15A . . 118.6 ?
    C15 C16 C17 . . 118.01(16) ?
    C15 C16 C20 . . 121.21(17) ?
    C17 C16 C20 . . 120.78(16) ?
    N2 C17 C18 . . 120.51(16) ?
    N2 C17 C16 . . 121.62(16) ?
    C18 C17 C16 . . 117.87(16) ?
    C19 C18 C17 . . 120.40(16) ?
    C19 C18 H18A . . 119.8 ?
    C17 C18 H18A . . 119.8 ?
    N1 C19 C18 . . 121.01(16) ?
    N1 C19 H19A . . 119.5 ?
    C18 C19 H19A . . 119.5 ?
    C16 C20 H20A . . 109.5 ?
    C16 C20 H20B . . 109.5 ?
    H20A C20 H20B . . 109.5 ?
    C16 C20 H20C . . 109.5 ?
    H20A C20 H20C . . 109.5 ?
    H20B C20 H20C . . 109.5 ?
loop_
    _geom_torsion_atom_site_label_1
    _geom_torsion_atom_site_label_2
    _geom_torsion_atom_site_label_3
    _geom_torsion_atom_site_label_4
    _geom_torsion_site_symmetry_1
    _geom_torsion_site_symmetry_2
    _geom_torsion_site_symmetry_3
    _geom_torsion_site_symmetry_4
    _geom_torsion
    _geom_torsion_publ_flag
    C6 C1 C2 C3 . . . . 0.6(3) ?
    C1 C2 C3 C4 . . . . -0.5(3) ?
    C2 C3 C4 C5 . . . . -0.6(3) ?
    C3 C4 C5 C6 . . . . 1.5(3) ?
    C2 C1 C6 C5 . . . . 0.3(3) ?
    C2 C1 C6 C7 . . . . -178.51(16) ?
    C4 C5 C6 C1 . . . . -1.4(3) ?
    C4 C5 C6 C7 . . . . 177.47(17) ?
    C1 C6 C7 C8 . . . . -142.49(18) ?
    C5 C6 C7 C8 . . . . 38.7(3) ?
    C1 C6 C7 C12 . . . . 37.5(2) ?
    C5 C6 C7 C12 . . . . -141.33(18) ?
    C12 C7 C8 C9 . . . . -1.2(3) ?
    C6 C7 C8 C9 . . . . 178.73(16) ?
    C7 C8 C9 C10 . . . . 0.1(3) ?
    C8 C9 C10 C11 . . . . 1.4(3) ?
    C8 C9 C10 C13 . . . . -179.68(16) ?
    C9 C10 C11 C12 . . . . -1.6(3) ?
    C13 C10 C11 C12 . . . . 179.36(16) ?
    C10 C11 C12 C7 . . . . 0.5(3) ?
    C8 C7 C12 C11 . . . . 1.0(3) ?
    C6 C7 C12 C11 . . . . -179.00(16) ?
    C11 C10 C13 O1 . . . . -0.1(3) ?
    C9 C10 C13 O1 . . . . -179.10(18) ?
    C11 C10 C13 C14 . . . . -179.35(16) ?
    C9 C10 C13 C14 . . . . 1.7(2) ?
    C15 N1 C14 C13 . . . . -87.86(19) ?
    C19 N1 C14 C13 . . . . 86.16(18) ?
    O1 C13 C14 N1 . . . . 8.2(2) ?
    C10 C13 C14 N1 . . . . -172.54(14) ?
    C19 N1 C15 C16 . . . . 1.1(3) ?
    C14 N1 C15 C16 . . . . 175.11(16) ?
    N1 C15 C16 C17 . . . . 0.7(3) ?
    N1 C15 C16 C20 . . . . 179.90(17) ?
    C15 C16 C17 N2 . . . . 178.41(16) ?
    C20 C16 C17 N2 . . . . -0.8(3) ?
    C15 C16 C17 C18 . . . . -2.1(2) ?
    C20 C16 C17 C18 . . . . 178.76(17) ?
    N2 C17 C18 C19 . . . . -178.81(16) ?
    C16 C17 C18 C19 . . . . 1.7(2) ?
    C15 N1 C19 C18 . . . . -1.6(2) ?
    C14 N1 C19 C18 . . . . -175.62(15) ?
    C17 C18 C19 N1 . . . . 0.2(3) ?
loop_
    _geom_hbond_atom_site_label_D
    _geom_hbond_atom_site_label_H
    _geom_hbond_atom_site_label_A
    _geom_hbond_site_symmetry_A
    _geom_hbond_distance_DH
    _geom_hbond_distance_HA
    _geom_hbond_distance_DA
    _geom_hbond_angle_DHA
    _geom_hbond_publ_flag
    N2 H1N2 Br1 . 0.83(2) 2.61(2) 3.3514(17) 150(2) yes
    N2 H2N2 Br1 3_786 0.86(2) 2.52(2) 3.3763(17) 174(2) yes
    C1 H1A O1 3_666 0.95 2.52 3.431(2) 162 yes
    C14 H14A Br1 3_776 0.99 2.88 3.710(2) 141 yes
    C19 H19A Br1 4_586 0.95 2.82 3.5415(18) 134 yes
    C3 H3A Cg1 2_646 0.95 2.81 3.6963(19) 155 yes
_shelx_hkl_file
;
   2   0   0 827.687 19.3784   3
   2   0   0 799.422 19.3501   1
  -2   0   0 798.505 19.0338   3
  -2   0   0 796.560 19.4967   4
  -2   0   0 831.538 19.2237   1
  -3   0   0 139.547 4.39017   1
  -3   0   0 129.365 4.16163   3
   3   0   0 136.444 5.12075   2
  -3   0   0 133.913 4.75662   4
   3   0   0 133.849 4.56427   1
  -4   0   0 1667.05 39.0985   1
  -4   0   0 1650.84 38.7853   3
   4   0   0 1683.39 40.3440   2
   4   0   0 1644.99 39.4308   1
  -4   0   0 1619.10 39.6942   4
  -5   0   0 1739.35 42.9150   4
   5   0   0 1748.46 42.4748   1
  -5   0   0 1758.12 42.0524   1
  -5   0   0 1761.64 41.7064   3
   5   0   0 1816.10 43.7294   2
  -6   0   0 2048.85 48.9932   3
   6   0   0 2052.06 50.0123   1
   6   0   0 2068.47 51.3436   2
  -6   0   0 2113.92 49.5452   1
  -6   0   0 2076.59 50.6232   4
  -7   0   0 591.787 17.6249   4
  -7   0   0 583.796 16.4154   1
   7   0   0 578.739 16.9605   1
  -7   0   0 600.305 15.9657   3
   7   0   0 564.554 18.1403   2
   8   0   0 1378.61 36.1403   1
  -8   0   0 1392.35 36.9915   4
  -8   0   0 1406.55 35.5524   1
  -8   0   0 1433.96 34.8568   3
   8   0   0 1418.95 37.8908   2
  -9   0   0 1753.53 42.3110   3
  -9   0   0 1732.06 44.9316   4
   9   0   0 1694.23 45.5644   2
  -9   0   0 1724.90 43.1090   1
   9   0   0 1680.89 43.7366   1
  10   0   0 10.1798 2.93800   1
 -10   0   0 12.2246 3.50321   4
  10   0   0 12.2794 3.99956   2
 -10   0   0 12.8538 2.57188   3
 -10   0   0 18.3892 3.24369   1
  11   0   0 134.249 7.81962   1
 -11   0   0 118.368 8.33059   4
 -11   0   0 126.218 6.30930   3
  11   0   0 117.589 8.84375   2
 -11   0   0 138.060 7.14170   1
  12   0   0 670.073 23.8207   2
 -12   0   0 674.354 20.8978   1
 -12   0   0 690.221 19.8629   3
 -12   0   0 654.589 23.0958   4
 -13   0   0 711.837 24.3459   4
 -13   0   0 673.155 21.5054   1
  13   0   0 663.499 24.6026   2
 -14   0   0 457.063 16.6105   1
  14   0   0 431.472 19.2909   2
 -14   0   0 423.618 18.3952   4
 -15   0   0 27.5207 5.05984   1
 -15   0   0 33.1448 6.74552   4
  15   0   0 37.1151 7.61329   2
  16   0   0 137.959 13.1792   2
 -16   0   0 147.770 11.5157   4
 -17   0   0 0.22404 5.45433   4
  17   0   0 1.11264 6.26854   2
 -18   0   0 43.0790 8.55964   4
  18   0   0 60.0336 10.4451   2
  19   0   0 22.5461 8.11439   2
 -19   0   0 30.5189 8.23689   4
   0  -1   0 -0.0280 0.42786   1
   0  -1   0 -0.2378 0.32390   2
   0   1   0 0.57052 0.40479   2
   0   1   0 0.84747 0.45512   1
   0   1   0 -0.2261 0.44679   3
   0   1   0 0.53160 0.40212   4
  -1  -1   0 118.163 3.47019   3
   1  -1   0 115.707 3.06031   1
   1  -1   0 115.916 3.53164   2
  -1  -1   0 114.175 3.64185   4
   1   1   0 116.702 3.50031   3
   1   1   0 118.891 3.66142   2
  -1   1   0 113.873 3.84064   3
   1   1   0 115.607 3.83273   4
  -1   1   0 116.561 3.53071   4
   1   1   0 123.911 4.01392   1
  -1   1   0 118.938 3.08658   1
  -2  -1   0 406.286 10.2174   3
   2  -1   0 409.958 10.7990   2
   2  -1   0 416.432 9.70799   1
  -2  -1   0 427.414 10.9960   4
   2   1   0 415.113 11.2566   4
  -2   1   0 412.643 10.6692   4
  -2   1   0 417.153 9.73531   1
  -2   1   0 406.048 10.9411   3
   2   1   0 425.786 11.3791   1
   2   1   0 417.714 10.9669   2
  -3  -1   0 1.81546 0.99335   1
  -3  -1   0 3.35650 1.25622   4
  -3  -1   0 3.72804 1.49069   3
   3  -1   0 2.57797 0.60793   1
   3  -1   0 2.21106 1.18802   2
  -3   1   0 2.28167 0.65609   1
   3   1   0 0.96826 1.04779   1
  -3   1   0 1.92354 0.92804   3
   3   1   0 1.55301 1.39451   2
  -3   1   0 1.86461 0.95255   4
  -3   1   0 2.57672 0.56997   1
  -4  -1   0 40.9123 2.72392   1
  -4  -1   0 38.9267 3.25875   4
   4  -1   0 36.1003 3.22053   2
  -4  -1   0 38.4678 2.87461   3
  -4   1   0 37.4761 3.04282   4
   4   1   0 32.7522 3.19207   2
  -4   1   0 36.2348 1.84643   1
  -4   1   0 29.3690 2.29475   3
  -5  -1   0 798.629 19.7038   3
  -5  -1   0 798.416 21.2252   4
  -5  -1   0 775.607 20.8815   1
   5  -1   0 777.346 21.4479   2
  -5   1   0 782.705 19.3954   1
  -5   1   0 781.793 20.4676   3
   5   1   0 788.177 21.5459   2
  -5   1   0 794.736 20.9157   4
   5   1   0 799.268 21.4911   1
  -6  -1   0 5.19519 2.01275   4
   6  -1   0 2.14690 2.05474   2
  -6  -1   0 2.32436 1.62148   1
  -6  -1   0 6.25216 1.48181   3
  -6   1   0 3.59247 1.40578   3
   6   1   0 5.43623 2.20318   2
  -6   1   0 6.01257 1.85312   4
  -6   1   0 5.13802 1.22827   1
   6   1   0 6.91014 2.04757   1
  -7  -1   0 36.7621 3.66665   1
   7  -1   0 39.7503 4.65950   2
  -7  -1   0 42.5925 4.45763   4
  -7  -1   0 39.3632 2.89264   3
  -7   1   0 37.2661 3.55482   3
   7   1   0 39.3660 4.23264   1
   7   1   0 37.5297 4.59825   2
  -7   1   0 46.0930 4.43212   4
  -7   1   0 41.4211 2.86874   1
  -8  -1   0 27.8761 3.67622   1
  -8  -1   0 20.7834 3.55640   4
  -8  -1   0 22.8080 2.47547   3
   8  -1   0 16.1061 3.73887   2
  -8   1   0 21.6178 2.60649   1
  -8   1   0 23.8469 3.52233   4
   8   1   0 22.3440 3.70690   1
   8   1   0 16.4131 3.63091   2
  -8   1   0 19.2758 2.71206   3
   9  -1   0 10.9857 3.70551   2
  -9  -1   0 13.3315 3.42807   4
  -9  -1   0 17.1942 2.33724   3
  -9  -1   0 13.8787 3.04619   1
  -9   1   0 11.9177 3.18420   4
  -9   1   0 16.7267 2.90136   3
   9   1   0 9.60343 2.92385   1
  -9   1   0 15.8975 2.58814   1
   9   1   0 10.4834 3.66868   2
 -10  -1   0 4.66541 2.78150   1
 -10  -1   0 4.12017 1.72522   3
 -10  -1   0 6.41938 3.42767   4
  10  -1   0 2.82427 3.37886   2
 -10   1   0 3.29388 2.99514   4
 -10   1   0 2.68883 1.99627   1
 -10   1   0 3.77916 2.27162   3
  10   1   0 -1.3776 3.01015   2
  10   1   0 7.85061 3.16299   1
 -11  -1   0 14.2729 3.48779   1
  11  -1   0 14.5465 4.61929   2
 -11  -1   0 18.3499 2.76278   3
 -11  -1   0 21.0063 4.56655   4
 -11   1   0 17.2876 3.22909   3
  11   1   0 15.9862 4.67555   2
 -11   1   0 11.2052 2.75272   1
  11   1   0 12.5896 3.59449   1
 -11   1   0 16.8859 4.12528   4
  12  -1   0 45.5067 6.89488   2
 -12  -1   0 46.0725 5.55705   1
 -12  -1   0 48.6498 6.71714   4
  12   1   0 50.2239 7.27461   2
 -12   1   0 54.9020 5.41848   3
 -12   1   0 44.4333 4.87271   1
 -12   1   0 52.4391 6.50927   4
  12   1   0 44.0690 5.91795   1
 -13  -1   0 16.7772 4.34270   1
  13  -1   0 14.9014 5.75188   2
 -13  -1   0 9.55765 4.44675   4
 -13   1   0 10.1626 3.10967   3
  13   1   0 13.9708 5.08442   2
 -13   1   0 18.6044 4.76372   4
  13   1   0 13.3817 4.56908   1
 -13   1   0 12.2635 3.38504   1
  14  -1   0 -2.0121 4.10476   2
 -14  -1   0 3.88472 3.13924   1
 -14  -1   0 -2.9884 3.71490   4
  14   1   0 -0.0260 3.10869   1
 -14   1   0 0.61644 3.66523   4
  14   1   0 3.34081 4.49210   2
  15  -1   0 1.17320 5.12966   2
 -15  -1   0 8.34417 4.20595   1
 -15  -1   0 12.7839 5.40672   4
 -15   1   0 16.8523 5.81569   4
  15   1   0 14.2276 6.21533   2
 -16  -1   0 6.60597 5.18683   4
 -16  -1   0 9.21218 4.55020   1
  16  -1   0 3.96676 5.66808   2
  16   1   0 6.40253 5.61478   2
 -16   1   0 7.50359 5.07391   4
 -17  -1   0 -4.1407 4.55737   4
  17  -1   0 1.42266 5.61270   2
  17   1   0 0.14954 5.39270   2
 -17   1   0 5.11194 5.18105   4
 -18  -1   0 13.6852 6.89680   4
  18  -1   0 -8.2510 6.20185   2
 -18   1   0 -3.6056 4.67269   4
  18   1   0 1.23979 5.97821   2
  19  -1   0 4.98962 6.88078   2
 -19  -1   0 4.16789 6.66148   4
 -19   1   0 2.63333 6.21634   4
  19   1   0 11.1369 7.10386   2
   0   2   0 899.649 21.6577   2
   0   2   0 860.234 22.1270   3
   0   2   0 897.103 21.9251   4
   0   2   0 902.799 21.9293   1
   1  -2   0 1775.40 41.3466   2
  -1   2   0 1775.36 41.0502   1
  -1   2   0 1719.61 41.3040   2
  -1   2   0 1782.21 42.1925   3
   1   2   0 1775.57 41.7159   3
   1   2   0 1738.58 41.8881   4
   1   2   0 1766.48 42.1276   1
   1   2   0 1789.39 41.5271   2
  -1   2   0 1771.40 41.5098   4
   2  -2   0 697.959 18.0018   2
  -2  -2   0 725.703 18.4308   4
   2  -2   0 717.993 16.9934   1
  -2  -2   0 712.478 17.8975   3
   2   2   0 733.048 18.3693   2
   2   2   0 719.303 19.0817   1
  -2   2   0 713.511 18.0677   4
   2   2   0 733.747 18.1113   3
  -2   2   0 726.857 17.0460   1
  -2   2   0 708.112 18.8226   3
   3  -2   0 1.51160 0.41534   1
  -3  -2   0 -0.0325 0.81809   3
  -3  -2   0 -1.3461 0.94235   4
   3  -2   0 2.24632 1.06707   2
   3   2   0 2.11117 1.14191   3
   3   2   0 -0.2294 1.05444   2
  -3   2   0 1.40334 0.95275   4
   3   2   0 1.05407 1.41225   4
  -3   2   0 0.03223 0.38051   1
   3   2   0 -0.1785 1.23969   1
  -3   2   0 -0.9052 1.00386   3
  -4  -2   0 190.912 7.25219   1
   4  -2   0 185.008 6.88438   2
   4  -2   0 188.074 4.87532   1
  -4  -2   0 189.816 6.09529   3
  -4  -2   0 188.840 7.09076   4
  -4   2   0 198.319 5.02044   1
  -4   2   0 191.135 4.97652   1
   4   2   0 188.828 7.69041   1
   4   2   0 190.431 7.58844   4
   4   2   0 189.746 7.12008   2
  -4   2   0 185.306 6.62562   4
  -4   2   0 176.995 7.01275   3
  -5  -2   0 169.795 7.22161   4
   5  -2   0 171.682 7.18071   2
  -5  -2   0 180.111 7.28562   1
  -5  -2   0 175.946 6.46181   3
  -5   2   0 183.194 7.24926   3
  -5   2   0 182.485 6.91295   4
   5   2   0 176.926 7.83304   1
   5   2   0 190.485 7.54004   2
  -5   2   0 180.773 5.08279   1
   6  -2   0 695.955 20.4512   2
  -6  -2   0 713.196 20.4028   4
  -6  -2   0 688.941 20.1912   1
  -6  -2   0 714.245 18.8410   3
   6   2   0 723.351 20.5172   2
  -6   2   0 701.404 17.4432   1
  -6   2   0 716.123 19.7854   4
  -6   2   0 710.339 20.0246   3
   6   2   0 718.431 21.0633   1
  -7  -2   0 910.333 25.4426   1
  -7  -2   0 921.024 23.3835   3
   7  -2   0 916.196 26.0539   2
  -7  -2   0 911.462 25.6494   4
   7   2   0 942.697 26.0903   2
   7   2   0 873.659 26.0623   1
  -7   2   0 906.287 25.0207   3
  -7   2   0 921.464 25.1310   4
  -7   2   0 920.405 22.5376   1
  -8  -2   0 548.269 17.6861   1
  -8  -2   0 574.484 15.5069   3
  -8  -2   0 558.617 18.1271   4
   8  -2   0 544.500 18.3711   2
  -8   2   0 590.460 17.7947   4
   8   2   0 561.602 18.5015   2
  -8   2   0 567.275 17.4198   3
   8   2   0 571.847 18.6761   1
  -8   2   0 551.851 15.0386   1
   9  -2   0 234.254 11.1365   2
  -9  -2   0 241.099 7.97302   3
  -9  -2   0 226.223 10.5159   4
  -9  -2   0 216.251 9.87916   1
  -9   2   0 231.699 10.1235   4
  -9   2   0 228.825 7.83070   1
  -9   2   0 224.822 9.71610   3
   9   2   0 222.944 10.8274   2
   9   2   0 236.559 10.8533   1
 -10  -2   0 6.84734 1.95437   3
  10  -2   0 11.6679 4.00541   2
 -10  -2   0 8.43446 2.99296   1
 -10  -2   0 2.47881 3.06835   4
 -10   2   0 5.23543 2.88827   4
  10   2   0 5.53979 3.44027   2
  10   2   0 6.23317 3.22721   1
 -10   2   0 2.73140 2.25809   3
 -10   2   0 5.49608 1.86250   1
 -11  -2   0 121.098 7.79199   1
  11  -2   0 114.538 9.98407   2
 -11  -2   0 88.4008 8.27956   4
  11   2   0 123.285 10.2977   2
 -11   2   0 104.556 7.00277   3
  11   2   0 99.1957 7.84273   1
 -11   2   0 111.880 5.75829   1
 -11   2   0 120.253 8.27593   4
 -12  -2   0 130.052 9.28597   4
  12  -2   0 135.746 10.0523   2
 -12  -2   0 128.969 8.50945   1
 -12   2   0 121.564 7.79079   3
  12   2   0 138.171 9.31911   1
  12   2   0 125.326 10.7693   2
 -12   2   0 126.466 8.75083   4
 -13  -2   0 255.625 13.2814   4
  13  -2   0 233.223 13.5922   2
 -13  -2   0 243.791 12.0400   1
 -13   2   0 231.690 11.1589   3
  13   2   0 221.933 13.0474   2
  13   2   0 261.415 13.5543   1
 -13   2   0 222.987 12.2135   4
 -14  -2   0 176.505 11.0636   1
  14  -2   0 187.079 13.2362   2
 -14  -2   0 163.325 11.5482   4
 -14   2   0 194.869 10.2242   3
  14   2   0 179.465 12.2949   2
  14   2   0 189.088 12.2034   1
 -14   2   0 176.836 11.3286   4
 -15  -2   0 146.153 12.4556   4
  15  -2   0 148.465 13.1629   2
 -15  -2   0 130.718 9.74754   1
 -15   2   0 124.193 11.4186   4
  15   2   0 112.406 11.6273   2
  15   2   0 150.747 11.0829   1
 -16  -2   0 8.32356 5.10794   1
 -16  -2   0 4.84008 5.34166   4
  16  -2   0 3.68775 6.06850   2
 -16   2   0 -3.1643 4.62778   4
  16   2   0 7.99331 6.28106   2
 -17  -2   0 13.5264 6.52348   4
 -17  -2   0 22.3872 6.12951   1
  17  -2   0 20.6019 7.03666   2
 -17   2   0 17.7381 6.56980   4
  17   2   0 29.2192 8.39725   2
 -18  -2   0 3.49194 6.56981   4
 -18  -2   0 9.17548 5.76525   1
  18  -2   0 2.17774 6.37128   2
 -18   2   0 6.92795 6.12015   4
  18   2   0 18.3063 7.89937   2
 -19  -2   0 23.4356 9.70035   4
 -19   2   0 16.1534 6.50544   4
   0  -3   0 -0.3078 0.87153   2
   0   3   0 -0.6687 0.93355   2
   0   3   0 0.19696 1.12607   4
   0   3   0 -0.9411 0.99049   3
   0   3   0 0.52047 1.01504   1
   1  -3   0 6.07489 1.34547   2
  -1   3   0 4.71811 1.59329   3
  -1   3   0 4.01810 1.32182   2
   1   3   0 1.97369 1.31875   1
   1   3   0 4.70965 1.52873   4
   1   3   0 3.00848 1.42541   3
  -1   3   0 3.42764 1.39044   4
  -1   3   0 5.48695 1.27614   1
   1   3   0 2.76397 1.24669   2
   2  -3   0 780.409 19.9801   2
  -2  -3   0 767.958 20.0883   3
  -2  -3   0 755.459 20.3156   4
   2   3   0 775.423 20.2482   3
  -2   3   0 757.479 21.1043   3
   2   3   0 781.024 20.2407   2
  -2   3   0 806.598 20.2452   4
   2   3   0 771.785 20.8850   4
  -2   3   0 776.475 19.1489   1
   2   3   0 757.796 21.1710   1
  -3  -3   0 311.989 9.48477   3
  -3  -3   0 309.062 10.2295   4
   3  -3   0 316.748 9.82018   2
   3   3   0 308.241 11.0938   1
  -3   3   0 315.095 9.79383   4
   3   3   0 326.155 9.88009   3
   3   3   0 315.725 10.0476   2
  -3   3   0 323.313 10.8634   3
   3   3   0 314.587 10.7761   4
  -3   3   0 312.759 8.29816   1
  -4  -3   0 509.633 15.8689   1
  -4  -3   0 539.500 14.4754   3
   4  -3   0 533.480 12.5831   1
  -4  -3   0 506.377 15.5236   4
   4  -3   0 529.443 15.2815   2
  -4   3   0 549.273 15.0755   4
   4   3   0 513.722 16.1846   4
  -4   3   0 526.403 16.1239   3
   4   3   0 534.111 16.6758   1
   4   3   0 526.022 15.4403   2
   4   3   0 547.755 14.9131   3
  -4   3   0 534.110 12.6853   1
  -5  -3   0 626.561 18.3588   4
  -5  -3   0 619.595 18.5064   1
  -5  -3   0 606.945 16.6662   3
   5  -3   0 624.157 14.3889   1
   5  -3   0 627.616 18.0698   2
   5   3   0 645.126 19.5819   1
  -5   3   0 598.808 18.4470   3
  -5   3   0 611.725 17.4377   4
  -5   3   0 643.172 14.5045   1
   5   3   0 631.537 19.1340   4
   5   3   0 629.544 18.2253   2
  -6  -3   0 287.601 10.9629   4
   6  -3   0 286.241 10.7704   2
  -6  -3   0 290.490 11.1314   1
  -6  -3   0 299.592 9.68949   3
  -6   3   0 276.587 10.9841   3
  -6   3   0 307.118 7.25039   1
   6   3   0 286.858 11.7888   1
  -6   3   0 291.964 10.2492   4
   6   3   0 284.165 10.8346   2
  -6   3   0 296.998 7.23767   1
  -7  -3   0 34.8839 4.37109   1
  -7  -3   0 34.3080 4.46748   4
  -7  -3   0 41.6291 4.15927   3
   7  -3   0 35.3640 4.51264   2
   7   3   0 35.2164 4.85951   1
  -7   3   0 34.7064 1.76890   1
   7   3   0 39.7629 4.70456   2
  -7   3   0 43.1299 4.34436   4
  -7   3   0 37.0666 4.42206   3
  -8  -3   0 234.326 8.80458   3
   8  -3   0 229.964 10.6258   2
  -8  -3   0 221.130 10.1152   1
  -8  -3   0 200.864 9.89515   4
  -8   3   0 219.896 9.40240   4
  -8   3   0 223.684 6.43393   1
   8   3   0 212.214 10.6380   1
  -8   3   0 210.550 9.68275   3
   8   3   0 212.212 10.1537   2
   9  -3   0 26.4884 4.82770   2
  -9  -3   0 26.7283 3.46211   3
  -9  -3   0 23.8891 4.48128   4
  -9  -3   0 19.0057 3.98148   1
  -9   3   0 19.7613 3.73515   3
   9   3   0 15.1939 4.12427   1
  -9   3   0 25.3003 4.05120   4
   9   3   0 25.3444 4.73317   2
 -10  -3   0 581.315 20.2769   4
 -10  -3   0 587.925 19.9479   1
  10  -3   0 595.123 20.9231   2
 -10   3   0 570.438 19.3567   4
  10   3   0 582.576 20.8827   1
  10   3   0 565.854 20.3581   2
 -10   3   0 579.621 19.3953   3
 -11  -3   0 428.845 17.4745   4
 -11  -3   0 476.847 17.5915   1
  11  -3   0 468.516 18.4512   2
  11   3   0 407.489 17.7975   1
  11   3   0 466.404 18.2671   2
 -11   3   0 491.630 17.4698   4
 -11   3   0 457.670 16.8914   3
 -12  -3   0 -1.1132 3.38945   1
 -12  -3   0 3.38515 4.01262   4
  12  -3   0 7.47835 4.40937   2
  12   3   0 1.76238 4.47137   2
 -12   3   0 8.06219 3.59609   3
  12   3   0 8.35941 4.66110   1
 -12   3   0 1.53710 3.46101   4
 -13  -3   0 28.3102 5.92868   1
  13  -3   0 12.6419 5.51795   2
 -13  -3   0 21.4730 5.54524   4
  13   3   0 21.6343 6.27193   2
 -13   3   0 30.1452 5.43336   3
  13   3   0 26.5145 6.21854   1
 -13   3   0 24.1280 5.15894   4
 -14  -3   0 -2.9917 3.96293   4
  14  -3   0 5.34387 5.10096   2
 -14  -3   0 -2.3133 3.66199   1
 -14   3   0 2.73381 4.12541   4
  14   3   0 4.49525 4.73880   1
  14   3   0 -3.8586 4.18230   2
 -14   3   0 3.48203 3.61533   3
 -15  -3   0 37.3434 7.42935   4
 -15  -3   0 38.1709 6.85355   1
  15  -3   0 31.9757 7.51336   2
  15   3   0 40.3961 7.86383   2
 -15   3   0 46.9131 7.31942   4
 -15   3   0 41.8554 6.31960   3
  15   3   0 38.6795 7.49622   1
  16  -3   0 42.1684 8.33582   2
 -16  -3   0 47.7797 7.67920   1
 -16  -3   0 38.9276 8.47999   4
 -16   3   0 43.6364 7.65704   4
  16   3   0 35.5519 7.99995   1
  16   3   0 42.3419 8.33868   2
  17  -3   0 44.4119 9.54331   2
 -17  -3   0 55.6573 9.27475   4
 -17  -3   0 39.3735 8.21694   1
 -17   3   0 38.5060 7.55050   4
  17   3   0 49.0856 9.31388   2
 -18  -3   0 4.25258 6.75523   4
 -18  -3   0 26.5949 6.97405   1
  18  -3   0 -0.1191 6.40119   2
  18   3   0 14.5934 7.07410   2
 -18   3   0 29.4990 7.52062   4
   0  -4   0 1321.74 33.1060   2
   0   4   0 1365.13 33.3035   2
   0   4   0 1341.27 34.4035   3
   0   4   0 1313.65 33.6365   1
   0   4   0 1304.82 33.7824   4
  -1  -4   0 147.257 6.11504   2
   1  -4   0 143.457 5.94924   2
   1   4   0 155.888 6.23723   2
   1   4   0 145.305 6.62315   4
  -1   4   0 133.437 5.91926   2
  -1   4   0 135.661 6.79243   3
   1   4   0 145.778 6.64591   3
   1   4   0 147.518 6.81355   1
  -1   4   0 145.519 5.96827   1
  -1   4   0 148.989 6.38085   4
   2  -4   0 466.812 13.7846   2
  -2  -4   0 477.298 14.2534   3
  -2  -4   0 487.057 14.3867   4
  -2   4   0 465.605 15.1744   3
  -2   4   0 474.030 13.1977   1
  -2   4   0 481.470 14.1310   4
   2   4   0 466.697 14.0155   2
   2   4   0 464.682 15.1531   1
   2   4   0 479.772 14.4966   3
   2   4   0 465.542 14.8233   4
   3  -4   0 2.09352 1.50205   2
  -3  -4   0 -0.0188 1.48443   4
  -3  -4   0 -0.3712 1.49727   3
   3   4   0 0.47668 1.79773   1
  -3   4   0 2.02139 1.94151   3
   3   4   0 1.65715 2.06991   4
  -3   4   0 1.97555 1.06396   1
  -3   4   0 -1.9332 1.19146   4
   3   4   0 0.99092 1.61977   2
   3   4   0 2.03202 1.74424   3
  -4  -4   0 12.6061 2.73381   1
  -4  -4   0 14.9408 2.91121   4
  -4  -4   0 14.9338 2.42674   3
   4  -4   0 20.5129 3.07318   2
  -4   4   0 17.8000 1.60383   1
   4   4   0 11.3616 2.92816   1
   4   4   0 12.7609 2.57953   2
   4   4   0 15.6845 3.11333   4
  -4   4   0 12.8716 2.41544   4
  -4   4   0 17.1832 3.29227   3
   4   4   0 16.5382 2.71766   3
  -5  -4   0 298.134 11.5637   1
  -5  -4   0 284.063 11.1385   4
   5  -4   0 296.031 7.21681   1
   5  -4   0 291.127 10.7226   2
  -5  -4   0 310.035 10.0527   3
  -5   4   0 302.211 7.36484   1
   5   4   0 304.096 11.0900   2
   5   4   0 307.987 12.4617   1
   5   4   0 292.888 11.9103   4
  -5   4   0 297.540 11.8404   3
  -5   4   0 296.424 10.4434   4
  -6  -4   0 91.7015 6.13091   4
  -6  -4   0 95.3194 6.43581   1
  -6  -4   0 101.053 5.31962   3
   6  -4   0 92.8405 5.88147   2
   6   4   0 97.3469 7.06870   1
  -6   4   0 99.8604 5.63518   4
   6   4   0 95.9664 6.84943   4
  -6   4   0 83.4662 6.17931   3
   6   4   0 104.393 6.22364   2
  -7  -4   0 224.194 10.4225   1
  -7  -4   0 228.120 8.79861   3
  -7  -4   0 217.266 10.0200   4
   7  -4   0 213.995 9.68856   2
   7   4   0 205.540 10.6964   1
  -7   4   0 188.707 8.66409   4
   7   4   0 218.610 9.85434   2
  -7   4   0 201.641 9.89010   3
  -8  -4   0 249.388 11.5606   1
  -8  -4   0 276.570 11.8799   4
  -8  -4   0 252.688 10.1949   3
   8  -4   0 234.201 11.1659   2
  -8   4   0 262.296 10.5927   4
   8   4   0 256.760 11.3426   2
  -8   4   0 257.026 11.5505   3
   8   4   0 254.386 12.3926   1
   9  -4   0 212.753 11.1809   2
  -9  -4   0 205.551 10.7898   4
  -9  -4   0 210.762 10.7876   1
  -9   4   0 193.414 10.2562   3
  -9   4   0 203.713 9.68860   4
   9   4   0 210.009 11.6323   1
   9   4   0 197.240 10.3602   2
 -10  -4   0 -4.1483 2.67166   1
  10  -4   0 3.11375 3.71344   2
 -10  -4   0 6.01246 3.86307   4
 -10   4   0 -0.4283 2.71032   3
  10   4   0 -2.3068 2.95143   1
  10   4   0 -1.0644 3.04687   2
 -10   4   0 -1.6125 2.51897   4
 -11  -4   0 306.246 14.9071   4
  11  -4   0 336.659 15.2620   2
 -11  -4   0 300.171 14.3741   1
  11   4   0 322.886 15.6916   1
 -11   4   0 319.243 14.1989   3
 -11   4   0 335.200 13.7611   4
  11   4   0 331.359 15.0114   2
 -12  -4   0 99.5784 9.49393   1
 -12  -4   0 136.182 9.99080   4
  12  -4   0 116.025 10.6616   2
 -12   4   0 114.789 9.62877   4
  12   4   0 111.305 10.1282   2
 -12   4   0 107.684 9.52324   3
  12   4   0 86.8071 9.76765   1
  13  -4   0 235.069 14.0065   2
 -13  -4   0 224.171 13.0018   1
 -13  -4   0 223.559 13.4592   4
  13   4   0 226.473 14.1478   1
  13   4   0 240.995 13.6856   2
 -13   4   0 241.569 12.6369   3
 -13   4   0 237.066 12.5066   4
 -14  -4   0 236.539 14.1985   4
 -14  -4   0 209.206 12.8998   1
  14  -4   0 201.683 13.7449   2
 -14   4   0 213.740 12.6105   3
 -14   4   0 223.979 12.9236   4
  14   4   0 203.197 13.4434   2
  14   4   0 217.407 14.1287   1
  15  -4   0 222.802 14.7826   2
 -15  -4   0 218.289 13.6040   1
 -15  -4   0 211.779 13.9714   4
 -15   4   0 208.080 12.7917   4
 -15   4   0 216.823 12.9349   3
  15   4   0 188.146 14.0201   1
  15   4   0 219.168 14.2691   2
 -16  -4   0 52.7786 8.63892   4
 -16  -4   0 67.9577 9.19701   1
  16  -4   0 54.1992 9.99434   2
  16   4   0 47.4745 8.94273   1
  16   4   0 66.7428 10.1366   2
 -16   4   0 52.9373 8.20206   4
 -16   4   0 52.1761 7.93972   3
 -17  -4   0 -3.8607 4.61706   1
  17  -4   0 0.99476 7.03240   2
 -17  -4   0 5.63667 6.14408   4
  17   4   0 -2.9239 5.36006   1
  17   4   0 12.5173 6.77181   2
 -18  -4   0 49.1170 8.62552   1
  18  -4   0 30.0310 9.12468   2
   0  -5   0 -0.7462 1.50155   2
   0   5   0 -1.7161 1.39712   1
   0   5   0 -0.4628 1.82068   4
   0   5   0 2.42822 1.57926   2
   0   5   0 1.03169 1.92283   3
  -1  -5   0 183.981 7.65382   2
   1  -5   0 187.378 7.63629   2
  -1   5   0 176.267 8.60780   3
   1   5   0 185.859 8.24542   4
   1   5   0 188.055 8.47029   3
  -1   5   0 170.953 7.72768   4
  -1   5   0 179.239 7.54744   2
  -1   5   0 182.562 7.49958   1
   1   5   0 167.614 8.04116   1
   1   5   0 182.428 7.57332   2
  -2  -5   0 34.5341 3.98250   4
   2  -5   0 30.7221 3.50784   2
  -2  -5   0 34.0241 4.03001   1
  -2  -5   0 37.1663 3.95503   2
  -2  -5   0 35.9619 4.17659   3
  -2   5   0 34.6347 3.35444   1
   2   5   0 31.6869 3.95385   3
  -2   5   0 44.4872 5.07019   3
   2   5   0 38.1941 3.93279   2
   2   5   0 28.9801 4.14760   1
   2   5   0 39.3660 4.62479   4
  -2   5   0 36.0570 3.87070   4
   3  -5   0 554.554 16.6877   2
  -3  -5   0 568.371 17.3728   4
  -3  -5   0 548.249 16.8669   3
  -3  -5   0 547.418 17.4796   1
  -3   5   0 527.596 18.2409   3
   3   5   0 587.655 18.3512   4
   3   5   0 530.076 18.2605   1
  -3   5   0 560.101 16.9158   4
   3   5   0 549.962 17.3393   3
  -3   5   0 567.788 15.3737   1
   3   5   0 552.614 16.9279   2
   4  -5   0 399.874 10.7205   1
   4  -5   0 381.553 13.0948   2
  -4  -5   0 397.101 13.0429   3
  -4  -5   0 389.697 13.8497   4
  -4  -5   0 397.362 14.1775   1
  -4   5   0 364.608 14.4991   3
  -4   5   0 396.023 11.0421   1
   4   5   0 393.214 15.1523   1
   4   5   0 414.321 14.9562   4
   4   5   0 370.112 13.2928   2
  -4   5   0 412.579 13.3969   4
   4   5   0 407.361 13.6547   3
  -5  -5   0 228.455 10.7683   1
   5  -5   0 242.352 9.83895   2
  -5  -5   0 226.304 10.2020   4
  -5  -5   0 234.831 9.27735   3
   5   5   0 248.377 10.0683   2
  -5   5   0 252.739 9.88507   4
   5   5   0 237.891 11.5064   1
   5   5   0 252.465 10.0206   3
  -5   5   0 247.387 11.3206   3
   5   5   0 235.407 11.0642   4
  -6  -5   0 4.23850 2.85778   4
  -6  -5   0 2.89976 2.32895   3
   6  -5   0 1.50729 2.27384   2
  -6  -5   0 0.87915 2.45788   1
   6   5   0 0.81174 2.81078   1
  -6   5   0 4.73973 2.86503   3
   6   5   0 1.75309 2.82200   4
   6   5   0 1.52624 2.21238   2
  -6   5   0 2.02866 2.02488   4
  -7  -5   0 0.65115 2.82042   4
  -7  -5   0 -1.4474 2.58116   1
   7  -5   0 2.49794 2.96329   2
  -7  -5   0 2.36565 2.70146   3
   7   5   0 4.91641 3.48532   4
  -7   5   0 0.60637 2.81023   3
  -7   5   0 -1.3967 2.00911   4
   7   5   0 0.19795 3.06867   1
   7   5   0 -1.5716 2.16184   2
   8  -5   0 32.3614 5.21288   2
  -8  -5   0 43.9116 6.18466   1
  -8  -5   0 30.4272 5.18854   4
   8   5   0 33.2603 5.12068   2
  -8   5   0 38.4715 5.80076   3
  -8   5   0 39.3478 4.80058   4
   8   5   0 40.8052 6.49278   1
  -9  -5   0 136.549 9.33657   4
   9  -5   0 130.795 8.98734   2
  -9  -5   0 159.158 9.84756   1
  -9   5   0 138.950 8.19221   4
  -9   5   0 140.011 9.37346   3
   9   5   0 130.540 9.83028   1
   9   5   0 150.120 9.42543   2
 -10  -5   0 43.9990 6.97478   4
  10  -5   0 42.1129 6.45368   2
 -10  -5   0 51.5760 6.95096   1
 -10   5   0 45.0496 5.66841   4
  10   5   0 45.5926 6.46575   2
  10   5   0 35.8251 6.60280   1
 -10   5   0 33.0641 6.14986   3
 -11  -5   0 152.767 11.1026   4
 -11  -5   0 149.200 10.8660   1
  11  -5   0 153.004 11.0483   2
  11   5   0 161.672 11.5926   1
 -11   5   0 152.612 10.3612   3
 -11   5   0 151.282 9.46890   4
  11   5   0 150.896 10.2663   2
 -12  -5   0 117.797 10.7352   4
 -12  -5   0 92.6749 9.63975   1
  12  -5   0 104.953 10.5430   2
 -12   5   0 94.3066 9.55579   3
  12   5   0 103.754 11.0420   1
  12   5   0 95.6904 9.77843   2
 -12   5   0 102.016 7.93445   4
  13  -5   0 135.835 12.4640   2
 -13  -5   0 145.122 11.0783   1
 -13  -5   0 127.151 11.7659   4
 -13   5   0 147.272 11.0430   3
  13   5   0 137.351 12.9027   1
  13   5   0 129.046 11.8059   2
 -13   5   0 124.689 9.60364   4
 -14  -5   0 2.78708 4.85866   1
  14  -5   0 10.7414 6.10158   2
 -14  -5   0 1.59722 5.04974   4
 -14   5   0 8.28312 4.80335   3
  14   5   0 7.75434 5.40163   1
  14   5   0 16.6572 6.02679   2
 -15  -5   0 26.0442 7.39397   4
 -15  -5   0 21.2917 6.72997   1
  15  -5   0 32.9599 8.02749   2
 -15   5   0 29.7405 6.52674   3
  15   5   0 23.8567 7.46436   1
  15   5   0 13.4719 6.06396   2
 -16  -5   0 75.4204 10.5829   4
 -16  -5   0 72.6390 10.1594   1
  16  -5   0 82.9879 11.5657   2
  16   5   0 94.5994 12.1042   1
  16   5   0 83.3985 10.8228   2
 -16   5   0 89.5221 10.4871   3
 -17  -5   0 85.0505 11.3476   1
  17  -5   0 78.0399 11.5187   2
  17   5   0 77.4465 11.4058   1
  17   5   0 85.8610 11.9392   2
   0  -6   0 7.32511 2.38710   2
   0  -6   0 13.3065 2.81544   1
   0   6   0 8.61979 2.64324   2
   0   6   0 12.9765 3.55188   3
   0   6   0 9.73728 2.92945   1
   0   6   0 7.66427 2.87861   4
  -1  -6   0 15.8184 3.57138   3
   1  -6   0 12.9607 2.66888   1
  -1  -6   0 16.6722 3.22096   2
  -1  -6   0 17.4495 3.37765   1
   1  -6   0 14.5068 2.89820   2
  -1   6   0 13.4126 3.80719   3
   1   6   0 16.2893 3.79907   3
  -1   6   0 24.2024 3.84427   4
   1   6   0 14.3506 3.27452   1
   1   6   0 12.4829 3.38207   4
  -1   6   0 19.7783 3.28588   1
   1   6   0 15.9163 3.19765   2
  -2  -6   0 41.4955 4.96651   3
   2  -6   0 40.4365 4.49501   2
  -2  -6   0 34.6166 4.65462   1
  -2  -6   0 39.6620 4.43559   2
   2  -6   0 37.3174 3.70770   1
  -2  -6   0 39.1591 4.66234   4
   2   6   0 27.0403 4.30885   4
   2   6   0 41.0308 4.56626   2
  -2   6   0 28.4612 4.15278   4
  -2   6   0 36.0899 5.30669   3
  -2   6   0 36.6943 3.94204   1
   2   6   0 31.1851 4.64593   1
   2   6   0 33.5166 4.68328   3
  -3  -6   0 2.27385 2.34945   3
  -3  -6   0 3.49781 2.63164   4
   3  -6   0 4.85533 1.86822   1
   3  -6   0 -0.6510 1.97464   2
  -3  -6   0 2.80090 2.57293   1
  -3  -6   0 4.24897 2.34479   2
   3   6   0 5.88116 2.53677   2
  -3   6   0 3.66024 3.24844   3
  -3   6   0 6.66804 2.23279   1
   3   6   0 3.03004 2.66719   3
  -3   6   0 4.05086 2.40480   4
   3   6   0 2.00102 2.85590   1
   3   6   0 2.64249 2.79559   4
  -4  -6   0 1.61744 2.16174   3
   4  -6   0 2.64855 2.51603   2
  -4  -6   0 0.55858 2.89705   1
  -4  -6   0 1.99793 2.94538   4
  -4   6   0 0.09284 2.21274   4
   4   6   0 1.48667 2.84587   1
   4   6   0 -0.0051 2.07894   2
   4   6   0 0.92679 3.21834   4
   4   6   0 1.24657 2.88627   3
  -4   6   0 2.53285 3.32415   3
  -5  -6   0 13.3216 3.67586   4
   5  -6   0 24.1566 4.19158   2
  -5  -6   0 20.6448 3.74332   3
  -5  -6   0 15.3645 3.97004   1
   5   6   0 20.3924 4.09273   3
   5   6   0 24.9402 4.92508   1
  -5   6   0 15.8725 4.37622   3
   5   6   0 14.6958 4.16887   4
  -5   6   0 22.1620 3.78163   4
   5   6   0 13.5991 3.62125   2
   6  -6   0 35.1782 4.99924   2
  -6  -6   0 31.7932 5.03682   4
  -6  -6   0 38.6447 5.68462   1
  -6  -6   0 40.7040 4.83238   3
  -6   6   0 38.7080 5.98592   3
  -6   6   0 36.1138 4.67031   4
   6   6   0 36.4672 5.26364   2
   6   6   0 40.4690 6.32402   1
   6   6   0 39.4430 6.00677   4
  -7  -6   0 6.05071 3.18895   3
   7  -6   0 6.76764 3.46826   2
  -7  -6   0 8.21293 3.90458   4
  -7  -6   0 9.91864 4.30386   1
   7   6   0 16.1845 4.88718   4
   7   6   0 15.7141 4.19208   2
  -7   6   0 8.61265 4.07601   3
   7   6   0 11.3029 4.56453   1
  -7   6   0 15.4415 3.73440   4
   8  -6   0 4.63864 3.41143   2
  -8  -6   0 6.76953 4.20138   4
  -8  -6   0 7.43115 4.06895   1
   8   6   0 6.41250 4.32871   1
   8   6   0 7.44778 3.67350   2
  -8   6   0 2.65673 3.70619   3
  -8   6   0 7.78620 3.27905   4
  -9  -6   0 5.03409 3.92671   1
  -9  -6   0 5.69359 3.93941   4
   9  -6   0 5.12053 3.73798   2
  -9   6   0 9.74311 4.76381   3
   9   6   0 -0.7362 3.85632   1
   9   6   0 4.19039 3.71283   2
  -9   6   0 0.62077 2.90887   4
  10  -6   0 46.4652 6.97719   2
 -10  -6   0 31.9484 6.31390   4
 -10  -6   0 16.5077 5.31147   1
  10   6   0 31.9015 6.08248   2
 -10   6   0 26.2614 4.88414   4
  10   6   0 31.2408 6.48781   1
 -10   6   0 26.4177 5.93790   3
 -11  -6   0 -2.2315 4.00998   4
 -11  -6   0 2.77841 4.21056   1
  11  -6   0 1.29968 4.50552   2
  11   6   0 -0.3815 4.70666   1
 -11   6   0 -0.1896 4.31230   3
  11   6   0 -6.1431 3.63121   2
 -12  -6   0 -2.7399 4.45905   4
 -12  -6   0 -4.7905 4.01818   1
  12  -6   0 -2.4786 4.74660   2
 -12   6   0 -1.2320 4.07232   3
  12   6   0 0.47968 4.13336   2
  12   6   0 0.66171 4.65832   1
 -13  -6   0 -5.0337 5.03912   4
 -13  -6   0 5.60472 5.01168   1
  13  -6   0 12.3486 5.81369   2
  13   6   0 3.23064 5.19832   1
 -13   6   0 2.99983 5.01847   3
  13   6   0 10.9446 5.16169   2
 -14  -6   0 17.3022 6.34400   1
 -14  -6   0 14.1644 6.34218   4
  14  -6   0 30.5923 8.01487   2
  14   6   0 24.5169 7.17404   2
 -14   6   0 16.1766 5.78995   3
  14   6   0 28.2527 8.01662   1
 -15  -6   0 -0.8722 5.63808   4
  15  -6   0 7.64800 6.42324   2
 -15  -6   0 7.49731 6.01070   1
 -15   6   0 8.62750 5.95746   3
  15   6   0 -0.1932 5.43449   2
  15   6   0 0.86560 5.63227   1
 -16  -6   0 2.52189 6.53022   1
  16  -6   0 -2.8105 6.68122   2
  16   6   0 -2.4759 5.28396   2
 -16   6   0 -1.3286 5.66610   3
   0  -7   0 0.24805 2.51822   2
   0  -7   0 2.32014 2.52488   1
   0   7   0 2.28993 2.89315   4
   0   7   0 -0.1394 2.65197   1
   0   7   0 0.96199 2.93543   3
   0   7   0 0.14150 2.33048   2
  -1  -7   0 68.9018 6.93767   3
  -1  -7   0 65.6807 6.15895   1
   1  -7   0 73.9063 5.46718   1
  -1  -7   0 71.1086 6.52437   4
  -1  -7   0 77.4320 6.71797   2
   1  -7   0 71.8838 6.23413   2
   1   7   0 74.0186 6.45371   2
  -1   7   0 74.8405 5.79674   1
   1   7   0 68.2171 6.88727   4
  -1   7   0 67.2183 6.57539   4
   1   7   0 77.4617 7.44466   1
   1   7   0 77.1817 7.84429   3
  -1   7   0 82.8582 8.30276   3
   2  -7   0 1008.18 28.6657   2
  -2  -7   0 1046.83 28.8245   2
  -2  -7   0 1015.51 29.3746   4
  -2  -7   0 1051.19 30.2639   3
  -2  -7   0 996.373 29.4558   1
   2   7   0 990.499 30.3085   3
   2   7   0 1034.24 28.9534   2
  -2   7   0 999.440 29.4377   4
   2   7   0 983.470 30.4161   1
   2   7   0 1007.37 30.3010   4
  -2   7   0 1050.25 31.9092   3
  -3  -7   0 356.725 14.1747   4
  -3  -7   0 353.868 14.2682   3
  -3  -7   0 357.476 14.4319   1
   3  -7   0 369.172 13.7226   2
  -3  -7   0 353.165 13.6217   2
   3   7   0 361.417 13.7658   2
   3   7   0 367.915 15.6218   1
   3   7   0 361.155 15.3840   4
  -3   7   0 349.403 13.9643   4
   3   7   0 372.636 15.0078   3
  -3   7   0 378.728 16.1235   3
   4  -7   0 436.031 15.8853   2
  -4  -7   0 476.201 16.5031   3
  -4  -7   0 442.076 15.9976   2
  -4  -7   0 425.283 16.8055   1
  -4  -7   0 455.656 16.7664   4
   4   7   0 456.155 18.1288   1
   4   7   0 438.335 16.7180   3
  -4   7   0 450.259 18.3263   3
   4   7   0 432.171 15.9244   2
  -4   7   0 466.231 16.4239   4
   4   7   0 472.852 17.9978   4
  -5  -7   0 196.571 10.5000   4
   5  -7   0 196.650 10.0298   2
  -5  -7   0 179.049 9.57744   3
  -5  -7   0 195.405 11.0635   1
   5   7   0 185.116 11.3735   4
   5   7   0 203.816 10.6114   3
   5   7   0 205.350 10.3382   2
  -5   7   0 193.863 9.94707   4
   5   7   0 213.682 12.3183   1
  -5   7   0 191.679 11.6906   3
  -6  -7   0 106.980 8.22904   4
  -6  -7   0 105.017 9.49963   1
   6  -7   0 105.904 7.77654   2
  -6  -7   0 82.1813 6.74834   3
   6   7   0 105.118 7.79543   2
   6   7   0 78.5014 8.57128   4
   6   7   0 103.577 10.0256   1
  -6   7   0 98.9269 9.72388   3
  -6   7   0 97.2347 7.35364   4
   7  -7   0 -0.7770 3.28302   2
  -7  -7   0 -2.9322 3.76591   1
  -7  -7   0 -1.7110 3.18383   4
   7   7   0 4.73138 4.08647   4
   7   7   0 2.46660 3.94216   1
  -7   7   0 -1.5685 3.71279   3
   7   7   0 -3.2256 2.51031   2
  -8  -7   0 257.655 13.8785   1
   8  -7   0 278.125 13.4736   2
  -8  -7   0 262.811 13.9780   4
   8   7   0 279.729 13.1450   2
   8   7   0 266.703 15.0107   1
  -8   7   0 261.791 14.5818   3
  -9  -7   0 125.413 10.9102   4
  -9  -7   0 134.373 10.3965   1
   9  -7   0 123.282 9.33576   2
   9   7   0 104.666 9.67985   2
  -9   7   0 134.746 10.7616   3
   9   7   0 109.693 11.4380   1
 -10  -7   0 147.488 11.3883   1
  10  -7   0 164.033 11.1615   2
 -10  -7   0 143.203 12.4086   4
 -10   7   0 155.890 11.9650   3
  10   7   0 193.402 13.6495   1
  10   7   0 172.316 11.3979   2
 -11  -7   0 222.533 14.1753   1
  11  -7   0 243.012 14.4296   2
 -11  -7   0 244.301 14.8976   4
 -11   7   0 218.871 14.2435   3
  11   7   0 224.741 13.2855   2
  11   7   0 250.358 15.9585   1
 -12  -7   0 60.3605 9.06194   1
 -12  -7   0 55.0035 8.76438   4
  12  -7   0 35.6578 7.88641   2
  12   7   0 48.1019 9.51280   1
 -12   7   0 44.9763 8.63947   3
  12   7   0 71.0031 9.00150   2
 -13  -7   0 2.72239 5.85319   4
 -13  -7   0 4.07840 5.52231   1
  13  -7   0 -1.2792 4.99731   2
 -13   7   0 4.37305 5.52132   3
  13   7   0 10.2742 6.19914   1
  13   7   0 7.85100 5.27407   2
 -14  -7   0 -0.1362 5.62488   4
 -14  -7   0 -4.4782 4.80026   1
  14  -7   0 15.4229 7.00275   2
  14   7   0 -5.6999 4.15103   2
  14   7   0 0.77867 5.54437   1
 -14   7   0 3.20729 6.04297   3
   0  -8   0 7.84614 4.44783   3
   0  -8   0 8.04238 3.45136   2
   0   8   0 6.89714 3.57211   4
   0   8   0 -0.0601 3.64230   3
  -1  -8   0 13.4375 4.08644   4
  -1  -8   0 15.7204 3.97260   1
  -1  -8   0 8.83861 3.77344   3
  -1  -8   0 11.1345 3.52744   2
   1  -8   0 6.50776 3.44860   2
  -1   8   0 12.2614 3.99300   4
  -1   8   0 12.8490 4.66580   3
   1   8   0 9.65410 4.02686   4
   1   8   0 10.0343 4.01674   1
   1   8   0 19.8538 5.13443   3
   1   8   0 16.7717 4.09310   2
  -2  -8   0 2.79618 3.29685   4
   2  -8   0 0.99064 2.92956   2
  -2  -8   0 0.26629 2.88553   2
  -2  -8   0 4.39454 3.59914   3
  -2  -8   0 2.61855 3.26326   1
   2   8   0 1.68410 3.26882   4
  -2   8   0 1.18351 3.09614   4
   2   8   0 -3.2823 3.22480   3
   2   8   0 -2.8013 2.27010   2
  -2   8   0 5.59994 4.62663   3
   2   8   0 -1.7106 2.82573   1
  -3  -8   0 7.50201 4.19411   3
  -3  -8   0 2.85455 3.35531   4
   3  -8   0 8.96812 3.53298   2
  -3  -8   0 3.76231 3.59479   1
  -3  -8   0 4.98266 2.99367   2
   3   8   0 3.22432 4.02321   4
   3   8   0 9.28707 3.76788   2
  -3   8   0 10.9220 4.89479   3
   3   8   0 3.57523 4.22257   3
   3   8   0 3.93303 3.81944   1
  -4  -8   0 0.67376 3.01142   4
  -4  -8   0 1.34044 3.46665   3
   4  -8   0 2.73555 3.31583   2
  -4  -8   0 0.39131 2.95634   2
  -4  -8   0 0.75467 3.65998   1
   4   8   0 2.07518 3.64528   4
   4   8   0 -3.7394 3.47450   3
   4   8   0 1.30004 2.76712   2
  -4   8   0 -4.1203 3.50182   3
   4   8   0 3.27014 3.69675   1
  -5  -8   0 3.85460 3.79505   4
  -5  -8   0 11.0703 4.14270   3
   5  -8   0 15.4008 4.54433   2
  -5  -8   0 13.4299 3.95313   2
  -5  -8   0 22.7181 5.48905   1
  -5   8   0 10.9762 5.13951   3
   5   8   0 4.67611 4.12879   4
   5   8   0 15.2415 5.72176   3
   5   8   0 10.1103 3.83903   2
   5   8   0 5.30738 4.34557   1
   6  -8   0 16.7651 4.44695   2
  -6  -8   0 21.4616 4.54821   2
  -6  -8   0 16.5627 5.21491   4
  -6  -8   0 26.2604 5.65443   1
  -6   8   0 25.3902 6.73128   3
   6   8   0 34.7288 6.93800   1
   6   8   0 16.9018 4.80495   2
   6   8   0 18.6107 5.96437   4
   7  -8   0 13.0568 4.40862   2
  -7  -8   0 11.5094 4.69397   4
  -7  -8   0 9.19296 5.15464   1
   7   8   0 9.98805 4.29225   2
   7   8   0 16.1068 5.59495   1
   7   8   0 5.98500 4.67537   4
  -7   8   0 10.4012 5.33172   3
   8  -8   0 23.3965 5.67147   2
  -8  -8   0 12.3442 5.65758   1
  -8  -8   0 14.6948 5.30357   4
   8   8   0 10.4436 4.90512   2
  -8   8   0 17.3987 6.32489   3
   8   8   0 22.8467 6.54283   1
  -9  -8   0 -1.4686 4.10668   4
   9  -8   0 -5.2112 3.75928   2
  -9  -8   0 -4.7120 4.70830   1
   9   8   0 -2.9229 4.74772   1
  -9   8   0 -2.4934 4.10336   3
   9   8   0 -0.9577 4.15150   2
  10  -8   0 6.58326 5.26253   2
 -10  -8   0 5.05790 5.06720   4
 -10  -8   0 -3.3769 4.55351   1
  10   8   0 1.38749 4.02929   2
 -10   8   0 2.51545 4.94971   3
  10   8   0 -0.0933 5.66003   1
  11  -8   0 16.2393 6.21454   2
 -11  -8   0 8.14336 6.19924   4
 -11  -8   0 20.4866 6.59598   1
 -11   8   0 12.3550 6.35355   3
  11   8   0 29.9052 6.75692   2
  11   8   0 13.3561 6.87845   1
 -12  -8   0 5.64141 5.70857   1
 -12  -8   0 1.72127 5.31174   4
  12  -8   0 -6.8759 5.32791   2
 -12   8   0 -1.8989 5.50590   3
  12   8   0 -4.5168 4.85449   2
  12   8   0 2.63063 5.86830   1
 -13  -8   0 11.4743 6.53981   4
 -13   8   0 -4.7687 4.79075   3
  13   8   0 1.27485 5.46438   2
   0  -9   0 4.61777 3.41308   2
   0  -9   0 5.29680 4.54918   3
   0   9   0 -8.1459 4.05494   3
  -1  -9   0 39.1638 9.06950   4
   1  -9   0 44.5512 6.12048   2
  -1  -9   0 46.6514 6.17687   2
  -1  -9   0 41.4161 7.10783   3
   1  -9   0 55.0926 8.01562   3
   1   9   0 40.9609 7.39526   3
  -1   9   0 42.7553 7.79732   3
   1   9   0 38.8056 6.32151   2
  -2  -9   0 137.097 10.2235   3
   2  -9   0 147.590 10.7193   2
  -2  -9   0 154.865 9.89320   4
  -2  -9   0 166.006 9.77007   2
   2  -9   0 164.847 12.1070   3
  -2   9   0 147.533 12.1621   3
   2   9   0 166.302 11.5109   4
   2   9   0 161.248 11.3878   3
   2   9   0 151.678 9.73509   2
  -3  -9   0 84.3137 8.41738   1
  -3  -9   0 69.0414 7.80982   4
  -3  -9   0 71.8486 7.43171   2
  -3  -9   0 90.2909 8.96654   3
   3   9   0 65.2218 8.54126   4
  -3   9   0 76.5466 9.61107   3
   3   9   0 79.9526 9.18327   1
   3   9   0 48.4776 6.42167   2
   3   9   0 62.1789 8.46581   3
  -4  -9   0 153.655 10.5021   4
  -4  -9   0 143.620 9.52166   2
  -4  -9   0 149.514 10.6392   1
  -4  -9   0 134.094 10.1716   3
   4   9   0 126.213 9.24451   2
   4   9   0 165.650 12.0822   1
   4   9   0 148.705 10.9067   4
  -4   9   0 120.560 12.0309   3
  -5  -9   0 62.5421 7.32288   2
  -5  -9   0 76.6661 9.01693   1
  -5  -9   0 73.2667 8.65169   4
   5   9   0 64.6431 7.63764   2
   5   9   0 70.7048 9.47705   1
   5   9   0 62.6312 8.63875   4
  -5   9   0 75.2910 9.95580   3
  -6  -9   0 -1.9173 4.64566   1
  -6  -9   0 1.54112 3.86115   2
  -6  -9   0 -3.2325 4.16401   4
   6   9   0 10.3465 5.83031   4
  -6   9   0 3.63643 5.32753   3
   6   9   0 2.32452 3.63662   2
   6   9   0 -2.3500 4.87825   1
  -7  -9   0 18.7699 6.09904   1
  -7  -9   0 10.2703 5.45218   4
  -7  -9   0 13.8116 4.58252   2
   7   9   0 14.4930 6.56730   1
   7   9   0 18.3870 5.06334   2
   7   9   0 10.8524 5.70023   4
  -7   9   0 7.49264 5.51093   3
  -8  -9   0 24.0783 5.49849   2
  -8  -9   0 36.0283 7.07119   4
  -8  -9   0 29.6643 7.45267   1
  -8   9   0 20.4456 7.42293   3
   8   9   0 23.3920 5.91497   2
   8   9   0 26.7848 7.57846   1
  -9  -9   0 40.0543 7.91827   4
  -9  -9   0 55.0685 9.10205   1
  -9   9   0 48.9005 9.25622   3
   9   9   0 56.8870 8.29232   2
   9   9   0 64.0089 10.0878   1
 -10  -9   0 23.8582 7.05597   4
 -10  -9   0 21.6445 7.67679   1
 -10   9   0 16.5631 7.61651   3
  10   9   0 28.5791 8.02226   1
  10   9   0 28.3281 6.60078   2
   0 -10   0 140.516 12.9614   3
   0  10   0 130.206 12.9487   3
   1 -10   0 32.2887 7.49320   3
  -1 -10   0 29.7064 6.69642   3
  -1  10   0 36.8529 8.30237   3
   1  10   0 37.9580 7.99630   3
  -2 -10   0 30.7934 7.00835   3
   2 -10   0 42.1132 8.30013   3
   2  10   0 28.8595 7.85889   3
  -2  10   0 31.2605 8.10317   3
   3 -10   0 42.8747 8.10332   3
  -3  10   0 29.0293 7.68156   3
   4 -10   0 12.5908 5.97464   3
  -4  10   0 3.07623 5.60315   3
  -5  10   0 45.8920 9.27929   3
  -6 -10   0 43.0326 7.92359   1
   6  10   0 38.4097 8.02454   1
  -6  10   0 40.0986 8.48553   3
  -7 -10   0 45.0882 8.55705   4
  -7 -10   0 49.8031 8.82691   1
   7  10   0 40.2211 8.45800   1
 -19   0   1 0.84582 5.30989   4
  19   0  -1 6.03895 6.15464   2
 -18   0   1 -5.3938 4.99644   4
  18   0  -1 -4.4358 5.31625   2
  17   0  -1 -1.2199 5.80836   2
 -17   0   1 1.67132 4.48697   4
 -16   0   1 -2.2743 4.29926   4
  16   0  -1 -0.6179 5.02247   2
  15   0  -1 -4.7206 4.30622   2
 -15   0   1 1.24807 4.39432   4
 -15   0   1 -1.9001 2.74554   1
  14   0  -1 2.24968 3.28713   1
  14   0  -1 -1.8424 3.86127   2
 -14   0   1 -1.7035 2.46825   1
 -14   0   1 -3.6612 3.46145   4
 -13   0   1 0.34271 2.58896   1
 -13   0   1 -0.9518 3.24091   4
  13   0  -1 2.70289 4.42638   2
  13   0  -1 -4.5088 2.41209   1
 -13   0   1 0.76651 2.26781   3
 -12   0   1 -3.9104 1.81871   3
  12   0  -1 2.18249 3.75102   2
 -12   0   1 1.43084 3.17674   4
 -12   0   1 -0.9397 2.09322   1
  12   0  -1 2.20563 2.56704   1
  11   0  -1 -1.7099 2.14174   1
 -11   0   1 1.21970 2.23661   1
 -11   0   1 -1.3717 1.77231   3
 -11   0   1 0.65223 2.84960   4
  11   0  -1 6.56466 3.82314   2
 -10   0   1 0.37428 1.75958   3
  10   0  -1 -1.5047 1.95492   1
 -10   0   1 0.06328 2.39996   4
  10   0  -1 4.53086 3.02482   2
 -10   0   1 0.55989 1.79713   1
  -9   0   1 0.81706 2.08503   4
   9   0  -1 0.07897 2.51002   2
  -9   0   1 -1.9331 1.34105   3
  -9   0   1 -0.4300 1.55014   1
   9   0  -1 -1.0763 1.62445   1
  -8   0   1 0.72088 1.39195   3
  -8   0   1 0.31953 1.40269   1
   8   0  -1 0.04267 1.63252   1
   8   0  -1 -3.8520 1.97664   2
  -8   0   1 -0.8517 1.64492   4
   7   0  -1 0.08432 1.21689   1
  -7   0   1 1.78163 1.60768   4
  -7   0   1 0.42611 1.10331   1
  -7   0   1 0.81840 1.29562   3
   7   0  -1 1.27088 2.04566   2
   6   0  -1 0.14366 1.24255   1
   6   0  -1 -1.7336 1.54917   2
  -6   0   1 0.18554 1.09636   1
  -6   0   1 0.33957 1.35415   4
  -6   0   1 -1.5421 1.14568   3
  -5   0   1 -2.0071 1.05370   3
  -5   0   1 -0.4679 1.05340   4
   5   0  -1 0.42786 1.08179   1
   5   0  -1 -1.2385 1.36215   2
  -4   0   1 -2.3855 1.21916   3
   4   0  -1 -0.1085 0.87264   1
  -4   0   1 -0.0321 1.00038   4
   4   0  -1 -0.8625 1.33592   2
  -3   0   1 -0.2743 1.00575   3
   3   0  -1 -0.7366 0.52707   1
   3   0  -1 1.51726 1.05638   2
  -3   0   1 -0.8374 0.71745   4
   2   0  -1 -0.3788 0.41813   1
   2   0  -1 0.24611 0.55512   2
   2   0  -1 -0.0312 0.45139   4
  -2   0   1 0.41714 0.72580   3
  -2   0   1 0.74980 0.44297   4
   1   0  -1 0.47635 0.26148   2
  -1   0   1 -0.0778 0.16939   1
   1   0  -1 0.02652 0.22625   4
   1   0  -1 0.77641 0.31094   1
  -1   0   1 0.83907 0.29161   2
  -1   0   1 0.87820 0.51413   3
  -1   0   1 0.08840 0.14420   4
   0   0   1 0.30973 0.20164   2
   0   0  -1 0.62303 0.26268   4
   0   0  -1 0.03461 0.08253   2
   0   0   1 -0.0191 0.09973   1
   0   0   1 0.18837 0.11840   4
   0   0   1 -0.0489 0.18165   3
   0   0  -1 0.02341 0.22395   1
  -1   0  -1 2.85634 0.64598   4
  -1   0  -1 2.66703 0.40801   3
   1   0   1 4.48551 0.74357   2
  -1   0  -1 2.93709 0.59284   1
  -2   0  -1 -0.0345 0.51614   1
  -2   0  -1 -0.2014 0.36933   3
   2   0   1 -0.7427 0.73217   2
   2   0   1 -0.0924 0.34978   3
  -2   0  -1 0.40338 0.72931   4
  -3   0  -1 -0.3477 0.63473   1
   3   0   1 1.94740 1.47714   2
  -3   0  -1 0.50934 0.55998   3
  -3   0  -1 0.59638 1.17494   4
  -4   0  -1 -0.0013 1.18714   4
   4   0   1 1.10758 1.16833   1
  -4   0  -1 -0.3325 0.57679   3
   4   0   1 1.48396 1.54804   2
  -4   0  -1 0.16615 0.96115   1
   5   0   1 1.32680 1.31968   1
  -5   0  -1 -0.1401 0.74486   3
   5   0   1 2.25263 1.86397   2
  -5   0  -1 0.38814 1.31871   4
  -5   0  -1 -0.8888 0.98580   1
   6   0   1 2.71957 2.06066   2
  -6   0  -1 -1.2898 1.40555   4
  -6   0  -1 -0.1019 0.89792   3
   6   0   1 -1.2257 1.10332   1
  -6   0  -1 2.25268 1.42881   1
   7   0   1 -0.1812 2.19671   2
  -7   0  -1 0.01387 1.03580   3
   7   0   1 -0.6338 1.42454   1
  -7   0  -1 -0.9134 1.81687   4
  -7   0  -1 -0.2946 1.23638   1
  -8   0  -1 0.75076 1.28139   3
   8   0   1 -1.0560 1.48731   1
   8   0   1 -0.2679 2.34309   2
  -8   0  -1 -2.2818 1.95757   4
  -8   0  -1 0.37500 1.49067   1
  -9   0  -1 3.44829 2.71588   4
   9   0   1 4.66056 3.51757   2
  -9   0  -1 1.02859 1.46057   3
  -9   0  -1 -0.4438 1.76686   1
 -10   0  -1 0.25058 1.56580   3
 -10   0  -1 0.15670 1.71051   1
  10   0   1 2.37216 3.27998   2
 -10   0  -1 -0.5089 2.66243   4
 -11   0  -1 -0.5872 1.67171   3
  11   0   1 1.11957 3.88633   2
 -11   0  -1 0.82389 1.95131   1
 -11   0  -1 1.78369 3.18544   4
 -12   0  -1 -3.2851 3.18323   4
 -12   0  -1 2.96967 2.87170   1
  12   0   1 -3.9573 3.36877   2
 -13   0  -1 -0.4190 3.42554   4
 -13   0  -1 2.11224 2.87693   1
  13   0   1 3.72048 4.16882   2
 -14   0  -1 -3.9700 4.36126   4
  14   0   1 -6.0402 3.98827   2
 -14   0  -1 -0.8313 2.87446   1
  15   0   1 -0.1098 4.80749   2
 -15   0  -1 1.00224 4.86479   4
 -15   0  -1 -4.3558 3.25854   1
  16   0   1 -3.8116 5.05103   2
 -16   0  -1 -1.3292 4.81878   4
 -17   0  -1 -0.6979 5.23096   4
  17   0   1 -1.8934 5.51338   2
 -18   0  -1 -5.5719 4.49885   4
  18   0   1 3.70187 6.40263   2
 -19  -1   1 -3.2163 5.82355   4
  19  -1  -1 -4.2027 5.71849   2
 -19   1   1 -2.7043 5.45667   4
  19   1  -1 -3.2129 5.86404   2
 -18  -1   1 102.513 11.6949   4
  18  -1  -1 90.7260 11.7083   2
  18   1  -1 90.5642 11.6587   2
 -18   1   1 123.803 12.5598   4
  17  -1  -1 186.412 14.0243   2
 -17  -1   1 176.570 13.5788   4
 -17  -1   1 178.400 12.5263   1
 -17   1   1 174.264 12.9655   4
  17   1  -1 191.930 16.0857   2
 -16  -1   1 258.187 13.0010   1
  16  -1  -1 266.114 15.7984   2
 -16  -1   1 284.268 15.5460   4
  16   1  -1 252.643 14.1792   1
 -16   1   1 278.572 15.3381   4
  16   1  -1 253.528 15.7348   2
 -15  -1   1 349.241 14.8581   1
 -15  -1   1 326.130 16.3560   4
  15  -1  -1 315.332 17.0147   2
 -15   1   1 344.536 16.3503   4
  15   1  -1 381.073 16.6477   1
  15   1  -1 363.681 17.7846   2
 -14  -1   1 16.8463 4.31354   1
 -14  -1   1 16.8471 5.09664   4
  14  -1  -1 14.9260 5.74562   2
  14   1  -1 21.2677 4.89943   1
  14   1  -1 18.9734 6.10744   2
 -14   1   1 24.6176 4.31365   3
 -14   1   1 31.3413 5.83117   4
  13  -1  -1 22.7164 5.85419   2
 -13  -1   1 5.59634 3.89670   4
 -13  -1   1 16.8427 3.97680   1
 -13   1   1 13.5313 3.38868   3
 -13   1   1 16.1928 4.77318   4
  13   1  -1 12.2287 4.99948   2
  13   1  -1 14.6690 4.14096   1
 -13   1   1 10.5073 3.05215   1
  12  -1  -1 70.6924 8.23668   2
 -12  -1   1 72.4992 7.66059   4
 -12  -1   1 65.7938 4.88642   3
 -12  -1   1 72.1090 6.66187   1
 -12   1   1 76.7681 5.79868   3
 -12   1   1 76.6400 5.22235   1
  12   1  -1 59.6065 7.50599   2
 -12   1   1 83.0574 7.85777   4
  12   1  -1 63.0100 6.76890   1
 -11  -1   1 391.822 15.6041   4
 -11  -1   1 413.466 14.8144   1
 -11  -1   1 438.912 13.4422   3
  11  -1  -1 421.738 14.1468   1
  11  -1  -1 422.220 16.9520   2
 -11   1   1 438.172 15.9373   4
 -11   1   1 423.470 13.5076   1
  11   1  -1 418.035 15.6605   1
  11   1  -1 398.614 16.5462   2
 -11   1   1 401.355 14.1053   3
  10  -1  -1 492.379 15.6769   1
  10  -1  -1 543.231 19.0585   2
 -10  -1   1 519.306 16.6834   1
 -10  -1   1 518.595 15.2834   3
 -10  -1   1 501.487 17.5809   4
 -10   1   1 498.804 17.2028   4
  10   1  -1 531.556 18.6409   2
 -10   1   1 496.217 16.0687   3
  10   1  -1 521.131 17.4718   1
 -10   1   1 517.102 15.2543   1
   9  -1  -1 1108.69 32.1243   2
  -9  -1   1 1147.91 29.1720   3
   9  -1  -1 1133.71 29.4069   1
  -9  -1   1 1090.58 31.1954   4
  -9  -1   1 1174.73 30.6909   1
  -9   1   1 1141.03 31.0476   4
  -9   1   1 1148.12 28.8762   1
   9   1  -1 1155.78 31.5018   1
   9   1  -1 1091.83 31.9762   2
  -9   1   1 1146.43 30.1154   3
   8  -1  -1 855.317 24.2941   2
  -8  -1   1 799.370 21.3979   3
  -8  -1   1 805.712 23.1662   4
   8  -1  -1 818.541 21.4821   1
  -8  -1   1 838.659 22.6589   1
   8   1  -1 786.309 23.1946   1
  -8   1   1 771.419 22.7491   4
   8   1  -1 772.039 23.6636   2
  -8   1   1 786.658 22.0627   3
  -8   1   1 835.355 21.0384   1
  -7  -1   1 380.717 11.8264   3
   7  -1  -1 399.200 13.5776   2
  -7  -1   1 394.186 12.4375   1
  -7  -1   1 392.856 12.9503   4
   7  -1  -1 408.363 11.5395   1
  -7   1   1 375.699 12.0966   3
   7   1  -1 401.598 13.1760   1
  -7   1   1 393.248 11.0489   1
  -7   1   1 387.161 12.5834   4
   7   1  -1 375.184 13.3161   2
   6  -1  -1 43.3726 2.62757   1
  -6  -1   1 41.8611 3.84531   4
   6  -1  -1 40.1934 4.09565   2
  -6  -1   1 44.4842 3.47054   3
  -6   1   1 36.7241 3.47161   3
   6   1  -1 41.7672 4.01587   1
  -6   1   1 46.5439 2.47459   1
   6   1  -1 41.6687 4.20910   2
  -6   1   1 42.1760 3.75929   4
  -5  -1   1 813.091 21.8166   4
  -5  -1   1 839.442 21.5880   3
   5  -1  -1 862.389 22.4201   2
   5  -1  -1 818.264 20.3547   1
   5   1  -1 827.911 22.2988   2
   5   1  -1 826.754 22.2212   1
  -5   1   1 837.875 20.1518   1
  -5   1   1 845.278 21.6910   3
  -5   1   1 837.889 21.5033   4
  -4  -1   1 4451.76 101.452   4
   4  -1  -1 4399.21 101.590   2
  -4  -1   1 4294.58 101.237   3
   4  -1  -1 4410.75 99.8611   1
  -4   1   1 4323.94 100.830   4
  -4   1   1 4421.02 99.6643   1
  -4   1   1 4326.33 101.280   3
   4   1  -1 4603.36 102.157   4
   4   1  -1 4353.91 101.853   1
   4   1  -1 4387.71 101.683   2
   3  -1  -1 5562.70 129.569   2
  -3  -1   1 5698.12 129.578   4
  -3  -1   1 5679.73 129.460   3
   3  -1  -1 5697.33 128.796   1
  -3   1   1 5757.81 129.705   3
  -3   1   1 5526.91 130.177   4
   3   1  -1 5625.53 130.031   1
   3   1  -1 5827.07 129.715   2
  -3   1   1 5673.61 129.241   1
   3   1  -1 5735.43 130.049   4
  -2  -1   1 169.394 5.43715   4
  -2  -1   1 174.968 5.36971   3
   2  -1  -1 181.163 5.08339   4
   2  -1  -1 185.417 5.47667   2
   2   1  -1 184.324 5.35480   2
  -2   1   1 179.338 4.84840   4
   2   1  -1 183.674 5.79548   4
  -2   1   1 184.246 5.67708   3
   2   1  -1 180.264 5.81086   1
   1  -1  -1 317.895 8.28246   2
  -1  -1   1 306.809 8.32454   3
  -1  -1   1 327.521 7.90027   2
   1  -1  -1 320.088 7.64410   4
   1  -1  -1 313.412 7.75171   1
   1  -1  -1 320.467 7.85247   1
   1   1  -1 312.293 8.57338   1
  -1   1   1 330.776 8.37632   2
  -1   1   1 321.811 8.46335   3
   1   1  -1 318.308 7.86075   2
   1   1  -1 309.887 8.52326   4
  -1   1   1 322.603 7.66005   4
   1   1  -1 315.988 8.50483   3
  -1   1   1 325.843 7.76577   1
   0  -1   1 3.24126 0.46638   2
   0  -1   1 4.27498 0.50218   2
   0  -1  -1 4.53752 0.61305   4
   0  -1  -1 4.08807 0.62882   4
   0  -1  -1 4.64789 0.78974   1
   0   1  -1 4.29325 0.49546   2
   0   1   1 3.16701 0.61568   3
   0   1  -1 4.08641 0.75843   1
   0   1   1 4.46967 0.67138   4
   0   1   1 5.42800 0.84974   1
   0   1   1 4.45632 0.81535   2
   0   1   1 4.60533 0.69511   4
   0   1  -1 4.51629 0.85392   4
   0   1  -1 5.08636 0.93232   3
  -1  -1  -1 19.0581 1.54756   4
   1  -1   1 16.6223 1.15742   2
  -1  -1  -1 19.7072 0.99280   3
  -1  -1  -1 19.9086 1.49685   1
   1   1   1 19.6620 0.98689   3
  -1   1  -1 19.7438 1.67321   4
   1   1   1 17.5661 1.66042   1
  -1   1  -1 15.8664 1.53288   3
   1   1   1 16.3397 1.51372   2
  -1   1  -1 18.2848 1.16267   1
   2  -1   1 993.364 24.4341   2
  -2  -1  -1 997.910 23.0980   3
  -2  -1  -1 1021.42 23.1073   3
  -2  -1  -1 1028.21 24.6894   1
   2   1   1 1004.46 25.0107   1
  -2   1  -1 1016.50 23.7636   1
  -2   1  -1 990.836 24.5522   4
   2   1   1 994.913 24.6532   2
  -2   1  -1 1035.86 24.5575   3
   3  -1   1 780.586 20.5654   2
  -3  -1  -1 800.254 20.5298   1
  -3  -1  -1 812.970 18.8718   3
   3   1   1 805.097 18.6319   3
  -3   1  -1 832.796 19.5436   1
  -3   1  -1 788.122 20.1557   3
   3   1   1 833.405 20.8824   2
  -3   1  -1 794.089 20.5741   4
  -4  -1  -1 2210.30 50.7926   3
  -4  -1  -1 2266.52 53.0034   1
   4  -1   1 2182.36 53.3144   2
  -4  -1  -1 2286.21 53.3574   4
  -4   1  -1 2260.69 52.4797   3
  -4   1  -1 2144.77 52.9812   4
  -4   1  -1 2213.98 51.7081   1
   4   1   1 2221.65 53.4858   1
   4   1   1 2218.12 53.3491   2
  -5  -1  -1 1048.41 26.6221   1
   5  -1   1 1028.16 27.1993   2
  -5  -1  -1 997.518 26.9195   4
  -5  -1  -1 1043.53 24.3230   3
   5   1   1 1022.07 27.1447   1
  -5   1  -1 1029.20 25.3386   1
  -5   1  -1 996.122 26.6738   4
   5   1   1 1045.63 27.2714   2
  -5   1  -1 1045.18 25.9608   3
  -6  -1  -1 1020.24 28.0234   4
  -6  -1  -1 1027.08 27.4616   1
  -6  -1  -1 1060.39 25.0859   3
   6  -1   1 1027.37 28.3175   2
  -6   1  -1 1061.93 26.7567   3
  -6   1  -1 1052.75 26.2334   1
   6   1   1 1031.87 28.1796   1
  -6   1  -1 1011.54 27.8053   4
   6   1   1 1134.45 28.8579   2
   7  -1   1 10.1050 2.92075   2
  -7  -1  -1 14.5781 2.69434   1
  -7  -1  -1 8.86361 2.68433   4
  -7  -1  -1 13.1628 1.61330   3
  -7   1  -1 14.4175 2.39138   3
  -7   1  -1 16.8179 3.08891   4
   7   1   1 13.3198 3.18461   2
   7   1   1 8.79651 2.51693   1
  -7   1  -1 14.1596 2.24271   1
   8  -1   1 28.9288 4.53845   2
  -8  -1  -1 32.4551 2.41583   3
  -8  -1  -1 35.4409 3.96602   1
  -8  -1  -1 34.4694 4.48969   4
  -8   1  -1 41.0837 3.92116   3
   8   1   1 46.0193 5.45395   2
  -8   1  -1 35.9883 4.51990   4
  -8   1  -1 35.3396 3.38578   1
   8   1   1 34.1603 4.36020   1
  -9  -1  -1 151.427 7.92356   1
   9  -1   1 171.131 9.39046   2
  -9  -1  -1 159.374 5.90857   3
  -9   1  -1 164.850 8.70410   4
   9   1   1 169.981 8.88228   1
  -9   1  -1 157.619 7.24521   3
  -9   1  -1 164.509 7.08242   1
   9   1   1 169.260 9.38822   2
 -10  -1  -1 429.938 15.1933   1
  10  -1   1 453.373 17.1404   2
 -10  -1  -1 454.838 12.5712   3
 -10  -1  -1 407.698 16.0933   4
  10   1   1 415.726 15.8658   1
  10   1   1 443.552 16.9499   2
 -10   1  -1 404.766 13.8911   3
 -10   1  -1 436.423 16.2739   4
 -10   1  -1 436.977 14.0781   1
  11  -1   1 408.318 16.7319   2
 -11  -1  -1 392.730 16.3178   4
 -11  -1  -1 395.787 14.7487   1
  11   1   1 375.130 16.3260   2
 -11   1  -1 393.696 15.9104   4
  11   1   1 394.892 15.8068   1
 -11   1  -1 392.599 13.5961   1
 -11   1  -1 390.395 13.5867   3
  12  -1   1 244.525 13.4430   2
 -12  -1  -1 237.177 12.4475   4
 -12  -1  -1 226.164 10.9521   1
  12   1   1 208.650 12.3389   2
 -12   1  -1 218.120 9.73985   3
 -12   1  -1 243.406 10.1292   1
 -12   1  -1 223.781 12.2538   4
  13  -1   1 191.662 12.3583   2
 -13  -1  -1 223.842 11.2858   1
 -13  -1  -1 235.544 12.9922   4
  13   1   1 196.671 12.5552   2
 -13   1  -1 220.465 12.2963   4
 -13   1  -1 229.591 10.2969   1
 -14  -1  -1 -1.5802 3.86758   4
 -14  -1  -1 3.75035 3.71380   1
  14  -1   1 -5.0266 3.82633   2
  14   1   1 1.89377 4.31669   2
 -14   1  -1 0.94786 3.90085   4
 -15  -1  -1 4.90477 4.19842   1
 -15  -1  -1 5.37929 4.97866   4
  15  -1   1 8.31853 5.43253   2
  15   1   1 2.82375 5.11879   2
 -15   1  -1 8.22434 5.35774   4
 -16  -1  -1 6.18023 4.49705   1
  16  -1   1 12.7901 6.37941   2
 -16  -1  -1 5.37325 5.07273   4
  16   1   1 13.3362 6.27679   2
 -16   1  -1 4.37087 5.22937   4
  17  -1   1 94.2423 11.7178   2
 -17  -1  -1 80.5754 10.6919   4
 -17   1  -1 78.6671 10.0074   4
  17   1   1 106.797 12.0638   2
  18  -1   1 70.5647 10.7894   2
 -18  -1  -1 62.8193 10.2268   4
  18   1   1 77.6481 11.6372   2
 -18   1  -1 59.8172 9.72282   4
  19  -2  -1 43.3843 9.38666   2
 -19  -2   1 41.7267 9.33915   4
  19   2  -1 40.3782 9.15635   2
 -19   2   1 51.9157 9.41422   4
 -18  -2   1 25.6426 6.78089   1
  18  -2  -1 45.3406 9.71111   2
 -18  -2   1 38.3416 8.35183   4
 -18   2   1 35.8850 7.54655   4
  18   2  -1 54.8473 10.1182   2
 -17  -2   1 2.06540 5.43004   4
  17  -2  -1 1.99505 5.79175   2
 -17  -2   1 3.13220 4.44000   1
  17   2  -1 1.62676 4.60089   1
  17   2  -1 8.90240 5.85462   2
 -17   2   1 17.6996 6.13817   4
  16  -2  -1 3.03887 5.97492   2
 -16  -2   1 5.19492 5.00236   4
 -16  -2   1 5.45177 4.22978   1
  16   2  -1 -5.0398 4.42393   2
  16   2  -1 -2.7613 4.00392   1
 -16   2   1 6.32741 4.92855   4
  15  -2  -1 1.97237 5.17616   2
 -15  -2   1 6.74277 5.38390   4
 -15  -2   1 5.78781 3.85354   1
  15   2  -1 3.69077 4.73914   2
 -15   2   1 4.28248 4.33150   4
  15   2  -1 1.57501 4.48341   1
 -15   2   1 6.69796 3.67504   3
 -14  -2   1 31.1264 6.24779   4
 -14  -2   1 34.2509 5.86769   1
  14  -2  -1 53.4526 8.21505   2
 -14   2   1 31.8884 5.90119   4
  14   2  -1 30.6883 6.55775   2
  14   2  -1 40.4945 6.83103   1
 -14   2   1 42.1459 5.69402   3
 -13  -2   1 72.6988 8.15835   4
  13  -2  -1 75.2436 9.17288   2
 -13  -2   1 80.5135 7.92127   1
  13   2  -1 72.5149 8.61649   2
  13   2  -1 79.2083 8.60546   1
 -13   2   1 77.7614 7.27453   3
 -13   2   1 104.605 9.34667   4
 -12  -2   1 29.2971 5.12294   1
  12  -2  -1 32.8156 6.72734   2
 -12  -2   1 27.0140 5.42215   4
  12   2  -1 33.5800 5.82914   1
 -12   2   1 27.3195 5.22495   4
 -12   2   1 37.4670 5.18941   3
  12   2  -1 32.2674 5.92091   2
 -11  -2   1 60.4447 6.75727   4
  11  -2  -1 66.2011 7.62240   2
 -11  -2   1 78.3317 7.21804   1
 -11  -2   1 54.4091 4.72549   3
  11   2  -1 58.3351 6.95072   2
 -11   2   1 58.7693 5.91806   3
 -11   2   1 57.9103 3.98446   1
  11   2  -1 65.3220 7.06727   1
 -11   2   1 56.2681 6.25024   4
 -10  -2   1 82.7854 6.42035   1
  10  -2  -1 83.7684 8.11217   2
 -10  -2   1 82.6719 7.43231   4
 -10  -2   1 72.1900 4.82072   3
 -10   2   1 75.8666 5.60823   3
  10   2  -1 68.1684 6.98252   1
  10   2  -1 73.1209 7.46252   2
 -10   2   1 68.0153 3.96177   1
 -10   2   1 69.8124 6.39650   4
  -9  -2   1 28.2565 4.06867   1
  -9  -2   1 32.9055 3.78100   3
  -9  -2   1 24.3470 4.11569   4
   9  -2  -1 33.8815 5.17737   2
   9   2  -1 29.7028 4.51332   1
  -9   2   1 22.8288 3.58523   3
   9   2  -1 25.9728 4.49300   2
  -9   2   1 32.0120 4.35830   4
  -9   2   1 35.3971 2.87655   1
   8  -2  -1 88.6721 6.23809   2
  -8  -2   1 84.4649 5.54250   1
  -8  -2   1 88.0168 5.96012   4
  -8  -2   1 88.4715 5.30313   3
  -8   2   1 90.7860 5.59527   4
  -8   2   1 94.3819 5.60970   3
   8   2  -1 85.4024 6.19661   1
  -8   2   1 82.2212 3.60367   1
   8   2  -1 82.2116 6.09203   2
  -7  -2   1 215.739 9.18680   4
   7  -2  -1 238.051 9.76473   2
  -7  -2   1 234.795 8.90659   3
   7   2  -1 236.693 9.98708   1
  -7   2   1 233.686 6.68976   1
  -7   2   1 231.470 8.70749   4
   7   2  -1 246.339 9.80501   2
  -7   2   1 232.676 9.07670   3
   6  -2  -1 336.050 11.5315   2
  -6  -2   1 341.899 11.0314   3
  -6  -2   1 343.759 11.4987   4
  -6   2   1 339.775 8.56610   1
  -6   2   1 341.247 11.3510   3
  -6   2   1 343.960 10.8044   4
   6   2  -1 304.914 11.7816   1
   6   2  -1 347.197 11.6888   2
  -5  -2   1 268.698 9.38765   4
   5  -2  -1 272.889 9.35446   2
  -5  -2   1 276.847 8.94965   3
   5   2  -1 268.866 9.92775   4
  -5   2   1 276.943 9.47069   3
   5   2  -1 264.473 9.91950   1
  -5   2   1 266.758 6.49029   1
  -5   2   1 274.466 6.52931   1
  -5   2   1 259.364 8.56954   4
   5   2  -1 270.698 9.36498   2
  -4  -2   1 448.260 13.2408   4
  -4  -2   1 467.357 12.7512   3
   4  -2  -1 437.590 13.0717   2
   4   2  -1 459.742 14.0404   1
   4   2  -1 461.002 13.9124   4
   4   2  -1 466.052 13.1972   2
  -4   2   1 468.176 12.4451   4
  -4   2   1 458.571 13.5192   3
   3  -2  -1 14.0584 1.91563   2
  -3  -2   1 17.9425 1.99814   3
  -3  -2   1 13.5114 1.93865   4
   3   2  -1 17.8297 2.06615   2
  -3   2   1 17.9086 1.71599   4
   3   2  -1 18.3382 2.44872   4
   3   2  -1 18.5741 2.53307   1
  -3   2   1 14.2953 2.05253   3
   2  -2  -1 77.9565 2.56763   1
   2  -2  -1 77.8079 2.44330   1
   2  -2  -1 74.6963 3.38533   2
  -2  -2   1 75.8965 3.49850   3
   2   2  -1 73.0113 3.19904   2
  -2   2   1 74.8799 2.95223   4
   2   2  -1 77.2491 3.78194   3
   2   2  -1 82.0824 3.91592   4
  -2   2   1 78.3177 3.83037   3
   2   2  -1 72.7022 3.83462   1
  -2   2   1 76.4950 2.54617   1
   1  -2  -1 2.72305 1.00340   2
  -1  -2   1 1.80807 1.08815   3
   1  -2  -1 2.15955 0.71615   1
  -1   2   1 1.21643 1.01448   3
  -1   2   1 2.60542 0.82221   1
   1   2  -1 1.51332 1.11620   1
   1   2  -1 3.27619 0.86249   2
  -1   2   1 2.63059 0.98866   2
  -1   2   1 2.82323 0.81665   4
   1   2  -1 2.61688 1.13207   3
   1   2  -1 0.25737 0.92684   4
   0  -2   1 1019.70 24.3248   2
   0  -2  -1 1037.07 24.9997   2
   0  -2  -1 1018.72 24.7970   1
   0   2   1 999.383 25.0564   1
   0   2  -1 1011.18 25.5161   3
   0   2   1 1040.15 25.0521   2
   0   2  -1 1023.88 25.3077   4
   0   2  -1 1023.35 25.0047   1
   0   2  -1 1029.61 24.3720   2
   0   2   1 1053.25 25.1251   3
   0   2   1 1032.89 24.8155   4
  -1  -2  -1 566.537 15.1028   1
  -1  -2  -1 576.347 14.7706   4
   1  -2   1 564.916 14.3481   2
  -1   2  -1 583.172 14.5101   1
   1   2   1 577.753 15.4982   1
   1   2   1 564.205 14.6115   3
  -1   2  -1 578.440 15.1464   4
   1   2   1 572.903 15.0774   2
  -1   2  -1 569.976 15.5137   3
   1   2   1 596.337 15.1909   4
   2  -2   1 413.339 11.3098   2
  -2  -2  -1 424.110 12.0759   1
  -2  -2  -1 416.221 10.8785   3
  -2  -2  -1 415.694 11.7596   4
   2   2   1 430.546 12.2042   4
   2   2   1 423.245 11.9467   2
   2   2   1 415.714 10.9354   3
  -2   2  -1 423.631 10.8012   1
  -2   2  -1 428.937 12.3175   3
  -2   2  -1 420.676 11.8016   4
   2   2   1 423.467 12.4865   1
  -3  -2  -1 34.7422 1.89442   3
  -3  -2  -1 33.8594 3.11117   1
  -3  -2  -1 36.9580 2.83238   4
   3  -2   1 36.1453 2.68641   2
   3   2   1 34.4334 3.14684   2
  -3   2  -1 32.3153 3.05764   3
   3   2   1 35.1355 2.09809   3
   3   2   1 37.3520 3.57370   1
  -3   2  -1 34.8089 1.87313   1
  -3   2  -1 39.5337 2.83908   4
  -4  -2  -1 0.16747 1.27450   1
   4  -2   1 -0.7438 1.17435   2
  -4  -2  -1 1.26585 1.46691   4
  -4  -2  -1 1.63205 1.00309   3
  -4   2  -1 1.27709 0.74218   1
   4   2   1 1.51328 1.56607   1
  -4   2  -1 -0.2268 1.18990   4
  -4   2  -1 0.95334 1.26395   3
   4   2   1 0.94151 1.41682   2
  -5  -2  -1 8.23945 1.72237   3
  -5  -2  -1 7.05913 1.92669   1
  -5  -2  -1 8.90484 2.22324   4
   5  -2   1 8.36720 2.34004   2
   5   2   1 4.04417 2.00483   1
  -5   2  -1 6.31797 1.19037   1
   5   2   1 11.5293 2.55998   2
  -5   2  -1 8.34305 1.92280   4
  -5   2  -1 4.47099 1.67171   3
   6  -2   1 257.614 10.0411   2
  -6  -2  -1 256.933 9.87660   1
  -6  -2  -1 255.278 9.98291   4
  -6  -2  -1 259.944 7.62737   3
   6   2   1 257.025 10.3736   1
  -6   2  -1 265.481 7.87309   1
  -6   2  -1 267.468 9.59842   3
   6   2   1 253.871 10.0797   2
  -6   2  -1 251.655 9.62307   4
  -7  -2  -1 193.166 8.85564   4
   7  -2   1 178.311 8.81054   2
  -7  -2  -1 209.896 8.80187   1
  -7  -2  -1 197.887 6.08830   3
   7   2   1 191.021 8.99707   2
  -7   2  -1 199.965 6.73079   1
  -7   2  -1 195.752 8.51008   4
   7   2   1 180.624 9.12892   1
  -7   2  -1 196.196 8.22887   3
   8  -2   1 190.433 9.56407   2
  -8  -2  -1 186.321 8.86605   1
  -8  -2  -1 201.682 6.20697   3
  -8  -2  -1 199.439 9.51996   4
   8   2   1 217.664 9.91325   2
  -8   2  -1 204.210 9.17897   4
  -8   2  -1 184.481 6.95968   1
   8   2   1 183.042 9.45429   1
  -8   2  -1 191.175 8.36161   3
  -9  -2  -1 23.6740 4.25952   4
  -9  -2  -1 14.7303 3.46809   1
   9  -2   1 19.8722 4.82767   2
  -9  -2  -1 24.1096 2.23520   3
  -9   2  -1 18.6611 3.45168   3
   9   2   1 24.4667 4.72555   2
  -9   2  -1 20.0800 3.81157   4
  -9   2  -1 15.8778 2.47295   1
   9   2   1 21.9348 4.26772   1
 -10  -2  -1 161.458 9.74559   4
  10  -2   1 155.017 9.85234   2
 -10  -2  -1 154.468 8.68286   1
 -10   2  -1 173.140 8.21866   3
  10   2   1 161.034 9.43760   1
 -10   2  -1 166.226 7.07853   1
 -10   2  -1 157.082 9.27166   4
  10   2   1 156.525 9.70311   2
 -11  -2  -1 2.42391 2.84078   1
 -11  -2  -1 2.24396 3.27958   4
  11  -2   1 6.88643 4.24160   2
  11   2   1 4.04978 3.38780   1
  11   2   1 12.8174 4.52641   2
 -11   2  -1 5.37250 3.34124   4
 -11   2  -1 6.11036 2.76742   3
 -11   2  -1 9.50240 2.83524   1
 -12  -2  -1 64.5375 7.12496   1
 -12  -2  -1 61.7644 7.65131   4
  12  -2   1 73.3101 8.75857   2
 -12   2  -1 58.8686 6.19398   3
  12   2   1 63.1280 7.89577   2
  12   2   1 79.8674 8.35881   1
 -12   2  -1 63.2037 7.64736   4
 -13  -2  -1 22.1432 5.58726   4
  13  -2   1 1.64816 4.28444   2
 -13  -2  -1 10.9288 4.20264   1
 -13   2  -1 14.5322 4.74279   4
  13   2   1 19.4116 5.95609   2
 -13   2  -1 16.7313 3.96940   3
  13   2   1 12.9708 4.63543   1
 -14  -2  -1 28.3287 6.35590   4
  14  -2   1 36.2305 7.44801   2
 -14  -2  -1 31.3833 6.14743   1
  14   2   1 22.3951 6.16978   2
 -14   2  -1 40.8790 7.05978   4
  15  -2   1 11.1182 5.81481   2
 -15  -2  -1 11.3621 5.08685   1
 -15  -2  -1 21.2854 6.33371   4
  15   2   1 21.9912 7.13418   2
 -15   2  -1 27.2272 6.63899   4
 -16  -2  -1 53.0733 8.22838   1
  16  -2   1 44.1581 9.09440   2
 -16  -2  -1 53.8801 8.82747   4
  16   2   1 53.9157 9.23463   2
 -16   2  -1 50.3887 8.52098   4
  17  -2   1 -9.8474 5.74579   2
 -17  -2  -1 0.18740 5.44276   4
 -17  -2  -1 -6.9009 4.34991   1
 -17   2  -1 1.57054 4.56930   4
  17   2   1 -2.6221 5.90408   2
 -18  -2  -1 3.02337 5.91896   4
 -18  -2  -1 8.35439 5.17690   1
  18  -2   1 -0.3788 6.81666   2
 -18   2  -1 -1.5015 5.63935   4
  18   2   1 8.90911 6.66882   2
 -18  -3   1 121.506 12.0068   1
  18  -3  -1 96.5660 12.7122   2
 -18  -3   1 68.1781 10.3898   4
 -18   3   1 68.4983 9.42148   4
  18   3  -1 80.6293 11.3412   2
  18   3  -1 77.7059 10.6229   1
  17  -3  -1 85.7033 11.2557   2
 -17  -3   1 75.0234 10.7248   4
 -17  -3   1 89.6302 10.0657   1
 -17   3   1 86.4902 10.0979   4
  17   3  -1 74.3968 10.9757   2
  17   3  -1 79.7271 10.5153   1
  16  -3  -1 57.1209 9.48432   2
 -16  -3   1 58.5393 8.84751   4
 -16  -3   1 75.8391 9.27292   1
 -16   3   1 66.8079 7.94793   3
  16   3  -1 70.3837 9.73011   1
 -16   3   1 67.8235 8.70728   4
  16   3  -1 63.0838 9.45394   2
 -15  -3   1 7.69425 5.06678   4
  15  -3  -1 8.03972 5.63539   2
 -15  -3   1 10.2486 4.79444   1
  15   3  -1 12.4560 5.27885   1
 -15   3   1 15.0464 4.54222   3
 -15   3   1 11.4438 4.90720   4
  15   3  -1 4.95830 5.06578   2
  14  -3  -1 5.38152 5.04387   2
 -14  -3   1 -1.0198 3.47693   1
 -14  -3   1 5.33854 5.10919   4
  14   3  -1 -2.2221 3.93634   1
 -14   3   1 3.18887 3.39210   3
 -14   3   1 2.51214 3.64732   4
  14   3  -1 -2.5654 4.08455   2
 -13  -3   1 70.4268 8.23649   4
 -13  -3   1 42.4252 6.57957   1
  13  -3  -1 46.1245 7.77764   2
  13   3  -1 48.0464 7.60376   1
  13   3  -1 50.5614 7.97476   2
 -13   3   1 55.1583 6.74585   4
 -13   3   1 49.6948 6.42805   3
 -12  -3   1 89.6482 8.76485   4
 -12  -3   1 97.7101 8.60739   1
  12  -3  -1 104.529 10.0463   2
 -12   3   1 81.7026 7.96862   4
  12   3  -1 86.1968 8.76312   1
 -12   3   1 95.1396 7.62165   3
  12   3  -1 84.2669 8.96780   2
 -11  -3   1 327.859 13.8511   1
  11  -3  -1 307.468 14.4403   2
 -11  -3   1 329.622 14.2341   4
 -11   3   1 299.785 12.9888   4
  11   3  -1 309.759 14.2510   2
  11   3  -1 338.251 14.9082   1
 -11   3   1 306.644 13.3522   3
 -10  -3   1 17.8631 4.01366   1
 -10  -3   1 9.74900 3.67793   4
 -10  -3   1 13.0356 3.38177   3
  10  -3  -1 6.25502 3.63114   2
  10   3  -1 14.6285 4.46598   1
 -10   3   1 12.7380 3.52834   3
  10   3  -1 10.2536 3.87486   2
 -10   3   1 16.3401 3.65359   4
  -9  -3   1 520.593 17.6663   4
  -9  -3   1 482.201 15.7325   3
  -9  -3   1 505.435 17.3653   1
   9  -3  -1 485.185 17.6452   2
   9   3  -1 514.082 17.6590   2
  -9   3   1 475.585 16.8727   3
   9   3  -1 521.089 18.5102   1
  -9   3   1 480.611 16.1447   4
  -8  -3   1 269.471 11.2589   4
  -8  -3   1 271.780 11.2444   1
  -8  -3   1 281.819 10.6917   3
   8  -3  -1 246.545 11.1437   2
   8   3  -1 280.398 11.6317   2
  -8   3   1 285.018 10.4361   4
   8   3  -1 271.130 12.1520   1
  -8   3   1 276.674 11.2523   3
  -7  -3   1 76.2243 5.47551   3
   7  -3  -1 83.1466 5.66229   2
  -7  -3   1 78.7270 5.52489   4
  -7   3   1 80.4033 4.82220   4
   7   3  -1 80.8154 6.14137   4
   7   3  -1 78.8876 6.09117   1
   7   3  -1 82.7657 5.64709   2
  -7   3   1 74.9938 5.49029   3
   6  -3  -1 -0.2429 1.65115   2
  -6  -3   1 1.32348 1.82138   4
  -6  -3   1 1.40555 2.04757   3
   6   3  -1 0.52572 1.95946   1
  -6   3   1 -0.9907 1.65595   3
   6   3  -1 1.75703 1.83840   2
  -6   3   1 1.67290 1.40829   4
   6   3  -1 1.01581 2.05192   4
  -5  -3   1 557.200 15.4401   3
   5  -3  -1 522.796 15.9874   2
  -5  -3   1 516.212 16.1816   4
   5   3  -1 554.770 17.4045   1
   5   3  -1 539.076 17.0644   4
   5   3  -1 532.716 15.9042   2
  -5   3   1 568.331 16.9007   3
  -5   3   1 559.889 15.2391   4
   4  -3  -1 17.4151 2.49429   2
  -4  -3   1 18.2618 2.74989   4
  -4  -3   1 15.6385 2.25654   3
  -4   3   1 16.4943 2.76195   3
   4   3  -1 21.2023 2.60626   2
   4   3  -1 14.1132 2.75349   4
  -4   3   1 18.5013 2.17264   4
   4   3  -1 17.8057 3.08737   1
   3  -3  -1 1618.60 36.9202   1
  -3  -3   1 1557.87 39.4555   4
  -3  -3   1 1637.46 39.0446   3
   3  -3  -1 1591.99 39.0946   2
   3   3  -1 1638.76 38.8982   2
   3   3  -1 1555.46 40.0770   4
  -3   3   1 1559.08 40.0434   3
   3   3  -1 1558.10 40.3510   1
  -3   3   1 1640.27 37.1124   1
   3   3  -1 1643.74 39.4309   3
  -3   3   1 1596.10 38.4040   4
   2  -3  -1 465.030 11.9472   1
  -2  -3   1 453.652 13.3313   3
   2  -3  -1 451.618 13.0962   2
   2   3  -1 458.915 13.6197   3
  -2   3   1 482.901 14.0607   3
  -2   3   1 465.944 12.1976   1
  -2   3   1 475.001 12.7363   4
   2   3  -1 475.469 12.9091   2
   2   3  -1 457.224 13.8944   4
   2   3  -1 472.632 14.1786   1
   1  -3  -1 433.012 11.5844   1
  -1  -3   1 423.176 12.6383   3
   1  -3  -1 415.713 12.0998   2
  -1  -3   1 423.314 11.6446   2
   1   3  -1 433.549 12.8381   3
  -1   3   1 429.547 11.8766   4
   1   3  -1 424.983 12.7077   1
  -1   3   1 409.207 12.6605   3
   1   3  -1 437.240 12.8493   4
  -1   3   1 421.568 12.2139   2
  -1   3   1 438.934 11.9193   1
   1   3  -1 420.323 11.6630   2
   0  -3  -1 175.633 6.26300   1
   0  -3   1 181.455 5.96289   2
   0  -3  -1 184.554 6.53857   2
   0   3  -1 189.760 6.07716   2
   0   3  -1 189.449 6.98005   4
   0   3   1 175.265 6.36804   4
   0   3   1 183.328 6.69559   1
   0   3  -1 183.061 7.20666   3
   0   3  -1 180.502 6.57878   1
   0   3   1 186.864 6.64098   2
   0   3   1 175.583 6.67524   3
  -1  -3  -1 22.8848 2.58778   1
   1  -3   1 24.3757 2.24023   2
  -1  -3  -1 21.3670 2.37417   4
  -1   3  -1 24.7641 2.32755   1
   1   3   1 23.4852 2.76104   1
   1   3   1 19.5504 2.45574   4
   1   3   1 22.4444 2.46798   2
   1   3   1 22.5952 2.46973   3
  -1   3  -1 24.1410 2.60754   4
  -1   3  -1 19.7197 2.65713   3
  -2  -3  -1 355.365 10.9656   4
  -2  -3  -1 351.664 11.3503   1
   2  -3   1 352.869 10.4345   2
  -2   3  -1 371.122 11.2315   4
  -2   3  -1 379.626 11.9910   3
   2   3   1 370.893 11.9338   1
   2   3   1 359.627 11.1615   2
   2   3   1 375.658 10.7250   3
   2   3   1 361.726 11.5331   4
  -2   3  -1 357.291 10.0719   1
  -3  -3  -1 192.309 6.38091   3
   3  -3   1 203.243 6.94943   2
  -3  -3  -1 177.076 7.45055   1
  -3  -3  -1 185.399 7.32006   4
   3   3   1 191.822 7.37886   2
  -3   3  -1 186.362 5.83104   1
   3   3   1 193.937 6.54642   3
  -3   3  -1 200.767 7.95003   3
   3   3   1 176.192 7.89395   1
   3   3   1 186.653 7.73189   4
  -3   3  -1 183.088 7.14904   4
  -4  -3  -1 1023.51 27.1365   1
  -4  -3  -1 999.902 26.6615   4
   4  -3   1 981.535 26.1120   2
  -4  -3  -1 1002.34 24.7481   3
   4   3   1 1021.65 27.4643   4
   4   3   1 994.586 27.7233   1
  -4   3  -1 997.845 27.1730   3
   4   3   1 1024.53 25.1416   3
   4   3   1 981.718 26.5976   2
  -4   3  -1 1021.39 24.1583   1
  -4   3  -1 1015.06 26.4073   4
   5  -3   1 1314.02 33.4768   2
  -5  -3  -1 1326.46 31.3826   3
  -5  -3  -1 1286.42 33.7768   4
  -5  -3  -1 1236.71 33.9047   1
  -5   3  -1 1310.51 30.6337   1
  -5   3  -1 1312.58 34.1386   3
   5   3   1 1276.69 34.8351   1
  -5   3  -1 1292.43 33.2602   4
   5   3   1 1282.21 33.7925   2
   6  -3   1 192.823 8.59765   2
  -6  -3  -1 186.149 6.74566   3
  -6  -3  -1 187.227 8.57961   1
  -6  -3  -1 174.433 8.33222   4
  -6   3  -1 187.307 5.78071   1
   6   3   1 195.729 9.23433   1
   6   3   1 181.716 8.40202   2
  -6   3  -1 177.261 8.35722   3
  -6   3  -1 176.038 7.80499   4
  -7  -3  -1 73.6909 5.63954   1
  -7  -3  -1 80.6769 5.93655   4
   7  -3   1 79.4028 5.89668   2
  -7  -3  -1 73.3455 4.56903   3
   7   3   1 68.4362 6.59756   1
  -7   3  -1 77.4035 3.47366   1
  -7   3  -1 72.6284 5.21571   4
  -7   3  -1 76.3226 5.48154   3
   7   3   1 71.8461 6.37043   2
  -8  -3  -1 4.01376 1.84791   3
  -8  -3  -1 -2.6239 2.21900   4
  -8  -3  -1 -0.9444 2.32936   1
   8  -3   1 1.19210 2.65176   2
  -8   3  -1 0.90908 2.18871   4
   8   3   1 3.16907 2.83628   2
  -8   3  -1 -0.6095 1.89777   3
  -8   3  -1 1.27448 1.17193   1
   8   3   1 0.49213 2.56398   1
  -9  -3  -1 143.093 8.48280   1
   9  -3   1 139.412 8.86058   2
  -9  -3  -1 161.778 9.12235   4
   9   3   1 133.433 8.92598   2
  -9   3  -1 146.894 8.06011   3
   9   3   1 130.789 8.88472   1
  -9   3  -1 135.572 7.94776   4
 -10  -3  -1 203.188 11.0128   4
  10  -3   1 210.719 11.6125   2
 -10  -3  -1 200.665 10.5190   1
 -10   3  -1 194.451 9.76909   3
 -10   3  -1 200.884 10.3600   4
  10   3   1 198.123 10.9844   2
  10   3   1 181.117 10.9294   1
  11  -3   1 1005.49 31.1130   2
 -11  -3  -1 951.770 30.4963   4
 -11  -3  -1 949.075 29.8276   1
 -11   3  -1 986.467 29.9132   4
 -11   3  -1 988.908 29.0809   3
  11   3   1 992.996 30.9645   2
  11   3   1 944.750 30.9817   1
  12  -3   1 4.30565 4.15810   2
 -12  -3  -1 12.9095 4.33044   1
 -12  -3  -1 5.94684 4.00575   4
 -12   3  -1 1.38192 3.43882   4
  12   3   1 3.76664 3.79360   1
 -12   3  -1 5.70010 3.28881   3
  12   3   1 12.6530 4.93500   2
  13  -3   1 248.421 14.0729   2
 -13  -3  -1 218.977 12.8061   1
  13   3   1 246.752 14.4262   1
  13   3   1 227.074 13.6916   2
 -13   3  -1 236.882 12.0088   3
 -13   3  -1 231.023 13.0214   4
  14  -3   1 16.2163 6.18157   2
 -14  -3  -1 5.00731 4.94625   4
 -14  -3  -1 16.4469 5.24721   1
 -14   3  -1 9.55024 4.86911   4
  14   3   1 5.43166 4.93677   1
  14   3   1 8.53286 5.47646   2
 -14   3  -1 5.60439 3.98991   3
 -15  -3  -1 5.08315 5.34405   4
  15  -3   1 25.5729 7.70263   2
 -15  -3  -1 15.0976 5.41688   1
 -15   3  -1 31.1270 6.47837   4
  15   3   1 4.95922 5.30842   2
 -16  -3  -1 36.8609 7.16790   1
 -16  -3  -1 28.6203 7.92468   4
  16  -3   1 35.1723 8.13969   2
  16   3   1 37.5649 8.32254   2
 -16   3  -1 24.9347 6.41668   4
 -17  -3  -1 75.6140 9.92045   1
 -17  -3  -1 71.4206 10.9566   4
  17  -3   1 82.0421 11.5604   2
  17   3   1 85.3835 11.3791   2
 -17   3  -1 78.8316 10.1335   4
  18  -3   1 12.6965 7.57016   2
 -18  -3  -1 16.0032 6.32056   1
 -18  -3  -1 14.1505 8.14270   4
  18   3   1 10.2266 8.36587   2
 -18   3  -1 9.63573 6.63743   4
 -18  -4   1 13.2192 7.83150   4
  18  -4  -1 7.34128 6.84101   2
 -18  -4   1 1.06719 5.93814   1
  18   4  -1 10.4434 7.04241   1
  18   4  -1 14.6061 7.10966   2
 -17  -4   1 20.0415 7.01922   4
  17  -4  -1 17.1433 7.97995   2
 -17  -4   1 13.8707 6.14511   1
  17   4  -1 2.15983 5.70471   2
  17   4  -1 15.6388 6.97562   1
 -16  -4   1 10.3613 5.80089   1
  16  -4  -1 1.53906 5.52435   2
 -16  -4   1 -0.3393 4.95677   4
  16   4  -1 9.27174 6.51370   1
  16   4  -1 6.49648 5.74421   2
 -16   4   1 6.16063 4.76016   3
 -15  -4   1 1.53666 5.22159   4
  15  -4  -1 1.34107 5.39348   2
 -15  -4   1 -2.1146 4.04548   1
  15   4  -1 0.44251 4.33450   2
 -15   4   1 -1.8936 3.25509   4
  15   4  -1 -2.8737 4.28829   1
 -15   4   1 4.47016 4.41069   3
  14  -4  -1 131.172 12.3316   2
 -14  -4   1 123.795 11.1110   1
 -14  -4   1 151.082 11.4075   4
 -14   4   1 149.270 10.1904   4
 -14   4   1 141.431 10.0952   3
  14   4  -1 151.933 11.8546   1
  14   4  -1 153.127 13.0091   2
 -13  -4   1 93.7362 10.0266   4
 -13  -4   1 87.1218 9.18902   1
  13  -4  -1 89.1773 9.90374   2
 -13   4   1 75.9097 8.35957   3
 -13   4   1 87.1967 8.54472   4
  13   4  -1 83.0644 9.13530   2
  13   4  -1 84.7664 9.95844   1
 -12  -4   1 27.2963 5.85504   1
  12  -4  -1 29.4969 6.12588   2
 -12  -4   1 28.9109 5.74894   4
 -12   4   1 30.2771 5.17443   4
  12   4  -1 35.6726 6.58099   2
 -12   4   1 34.9407 5.74863   3
  12   4  -1 22.9536 5.86429   1
  11  -4  -1 620.498 23.2935   2
 -11  -4   1 679.208 23.3785   1
 -11  -4   1 673.583 23.5901   4
  11   4  -1 650.118 23.0559   2
 -11   4   1 686.421 23.1808   3
 -11   4   1 679.618 21.7665   4
  11   4  -1 720.752 24.9123   1
 -10  -4   1 187.361 10.5197   4
 -10  -4   1 171.058 10.1671   1
  10  -4  -1 198.920 10.9339   2
  10   4  -1 166.930 10.7304   1
  10   4  -1 176.974 10.1148   2
 -10   4   1 177.594 10.0277   3
 -10   4   1 195.702 9.33934   4
  -9  -4   1 86.1241 7.59677   4
  -9  -4   1 75.2039 6.90348   3
   9  -4  -1 117.318 7.82236   2
  -9  -4   1 102.201 7.56795   1
  -9   4   1 70.9540 5.59860   4
   9   4  -1 91.2761 8.57404   1
  -9   4   1 98.0478 7.21859   3
   9   4  -1 81.7047 7.57740   2
   8  -4  -1 65.1719 6.41538   2
  -8  -4   1 78.3424 6.32937   3
  -8  -4   1 68.1248 6.70281   1
  -8  -4   1 73.2611 6.80761   4
   8   4  -1 66.0851 7.13072   1
  -8   4   1 70.5440 5.06431   4
   8   4  -1 69.2963 6.58050   2
  -8   4   1 76.8184 6.28377   3
   7  -4  -1 588.638 18.9860   2
  -7  -4   1 600.695 18.0852   3
  -7  -4   1 598.555 19.2826   4
  -7  -4   1 624.745 19.8665   1
   7   4  -1 582.626 20.4408   1
  -7   4   1 580.160 19.5557   3
   7   4  -1 633.128 20.6547   4
   7   4  -1 604.905 18.9609   2
  -7   4   1 607.521 17.8017   4
   6  -4  -1 108.015 6.42228   2
  -6  -4   1 100.247 5.70779   3
  -6  -4   1 104.541 6.46854   4
   6   4  -1 106.279 6.07283   2
  -6   4   1 111.809 5.58260   4
   6   4  -1 114.414 7.30337   4
   6   4  -1 98.5947 7.02741   1
  -6   4   1 97.4496 6.51316   3
  -5  -4   1 898.627 24.0435   3
  -5  -4   1 887.635 25.2161   4
   5  -4  -1 922.526 24.8575   2
   5   4  -1 894.694 24.5170   2
   5   4  -1 886.964 26.4746   1
   5   4  -1 902.605 26.1540   4
  -5   4   1 871.194 25.7201   3
  -5   4   1 912.773 23.8264   4
  -4  -4   1 185.422 8.03307   4
   4  -4  -1 186.813 5.23596   1
   4  -4  -1 196.497 7.76981   2
  -4  -4   1 186.812 7.57296   3
   4   4  -1 193.719 8.94538   1
  -4   4   1 193.289 8.68517   3
  -4   4   1 189.004 5.44114   1
   4   4  -1 168.685 8.40862   4
   4   4  -1 192.529 8.04360   3
  -4   4   1 184.275 7.14739   4
   4   4  -1 180.485 7.38070   2
   3  -4  -1 75.6202 4.50090   2
  -3  -4   1 63.5321 4.18843   3
  -3  -4   1 56.9576 4.26972   4
   3  -4  -1 68.1454 2.96238   1
  -3   4   1 65.0153 3.84465   4
   3   4  -1 69.7833 4.95112   4
  -3   4   1 60.5309 4.72237   3
   3   4  -1 66.3720 3.97578   2
   3   4  -1 62.3254 4.85740   1
  -3   4   1 67.2849 3.16975   1
   3   4  -1 68.3299 4.74396   3
   2  -4  -1 620.094 16.2140   1
   2  -4  -1 622.717 17.4846   2
  -2  -4   1 613.134 17.9059   3
   2   4  -1 630.959 18.5217   4
   2   4  -1 616.072 18.2203   3
   2   4  -1 635.716 18.6877   1
  -2   4   1 623.651 18.6301   3
  -2   4   1 623.432 16.5896   1
   2   4  -1 627.481 17.1669   2
  -2   4   1 607.137 17.0483   4
   1  -4  -1 26.5649 2.64347   1
  -1  -4   1 33.4447 3.06332   2
   1  -4  -1 38.3492 3.63979   2
  -1  -4   1 28.0118 3.42571   3
  -1   4   1 27.2763 2.92225   4
  -1   4   1 27.4435 3.41988   3
   1   4  -1 24.8755 3.28487   3
   1   4  -1 28.5360 3.40077   4
   1   4  -1 29.2824 3.41602   1
  -1   4   1 32.7614 3.14101   1
  -1   4   1 30.2662 3.15234   2
   1   4  -1 30.1319 2.88879   2
   0  -4  -1 832.895 22.6497   2
   0  -4  -1 854.083 22.5369   1
   0  -4   1 855.049 22.0842   2
   0   4  -1 861.092 23.3508   4
   0   4   1 849.137 22.7535   4
   0   4  -1 868.056 23.0472   1
   0   4  -1 863.646 23.9205   3
   0   4   1 850.387 22.9933   1
   0   4  -1 853.787 22.1588   2
   0   4   1 871.631 22.9475   2
   0   4   1 844.147 23.3568   3
  -1  -4  -1 1233.42 30.8784   2
   1  -4   1 1193.81 30.0090   2
  -1  -4  -1 1160.12 30.4332   4
  -1  -4  -1 1183.99 30.9148   1
   1   4   1 1196.41 31.5242   1
   1   4   1 1249.59 31.2627   4
  -1   4  -1 1240.71 32.3372   3
  -1   4  -1 1191.24 30.3668   1
   1   4   1 1199.22 30.8513   2
   1   4   1 1199.19 31.1008   3
  -1   4  -1 1229.61 31.3464   4
  -2  -4  -1 1687.95 43.3082   1
  -2  -4  -1 1743.93 42.8999   4
   2  -4   1 1746.03 42.2087   2
   2   4   1 1743.14 43.6525   4
   2   4   1 1692.11 42.9352   2
  -2   4  -1 1756.56 41.8385   1
  -2   4  -1 1728.87 43.1848   4
   2   4   1 1745.27 42.7866   3
   2   4   1 1722.96 44.0581   1
  -2   4  -1 1780.45 44.4542   3
  -3  -4  -1 578.707 16.9844   4
  -3  -4  -1 578.208 16.1770   3
  -3  -4  -1 578.042 17.5260   1
   3  -4   1 568.834 16.3234   2
   3   4   1 550.456 16.9160   2
  -3   4  -1 573.006 18.0818   3
   3   4   1 589.889 18.3087   1
   3   4   1 555.032 17.5097   4
   3   4   1 580.598 16.4202   3
  -3   4  -1 592.207 15.2981   1
  -3   4  -1 578.863 17.0469   4
  -4  -4  -1 39.4321 4.33703   1
   4  -4   1 37.9448 3.75254   2
  -4  -4  -1 43.8134 4.41793   4
  -4  -4  -1 35.7410 3.24648   3
  -4   4  -1 39.8699 4.60664   3
   4   4   1 48.1350 5.14262   4
  -4   4  -1 37.9212 3.96143   4
   4   4   1 47.1860 5.13126   1
   4   4   1 40.8394 3.71892   3
   4   4   1 43.4724 4.36541   2
  -4   4  -1 38.3514 2.40131   1
  -5  -4  -1 7.08691 2.60052   4
   5  -4   1 15.5495 3.01031   2
  -5  -4  -1 7.07684 2.58269   1
  -5  -4  -1 12.8140 2.19916   3
   5   4   1 10.1476 3.14327   4
  -5   4  -1 10.0470 2.53200   4
   5   4   1 10.0089 2.68499   2
  -5   4  -1 8.48469 2.80438   3
  -5   4  -1 7.81709 1.31878   1
   5   4   1 9.43130 3.06680   1
  -6  -4  -1 19.5251 2.71806   3
  -6  -4  -1 12.2321 3.29448   1
  -6  -4  -1 14.8387 3.32597   4
   6  -4   1 21.7851 3.49218   2
   6   4   1 15.4646 3.40515   2
  -6   4  -1 17.6337 1.52346   1
  -6   4  -1 11.3504 3.16382   3
   6   4   1 21.5563 4.20760   1
  -6   4  -1 20.8199 3.44871   4
   7  -4   1 582.876 19.0425   2
  -7  -4  -1 596.261 19.6181   4
  -7  -4  -1 581.167 19.5398   1
  -7  -4  -1 608.728 16.8165   3
   7   4   1 577.284 20.5183   1
   7   4   1 587.763 19.2294   2
  -7   4  -1 566.699 18.4209   4
  -7   4  -1 586.766 19.5133   3
  -8  -4  -1 302.575 12.7831   4
   8  -4   1 263.046 12.0927   2
  -8  -4  -1 298.542 12.7574   1
  -8   4  -1 256.845 11.2206   4
  -8   4  -1 282.345 12.3258   3
   8   4   1 283.510 12.4181   2
   8   4   1 303.702 13.6976   1
  -9  -4  -1 500.912 18.3531   1
   9  -4   1 489.433 18.1835   2
  -9  -4  -1 492.953 18.2211   4
   9   4   1 479.264 18.1503   2
   9   4   1 516.769 19.6640   1
  -9   4  -1 473.832 17.0348   4
  -9   4  -1 474.534 17.7116   3
 -10  -4  -1 36.3030 6.03881   4
 -10  -4  -1 23.6600 5.11720   1
  10  -4   1 48.3025 6.65564   2
  10   4   1 38.9058 6.03899   2
  10   4   1 32.2325 6.34664   1
 -10   4  -1 32.2758 5.01188   4
 -10   4  -1 34.5387 5.43746   3
 -11  -4  -1 87.0855 8.63714   1
  11  -4   1 109.217 10.2044   2
 -11  -4  -1 72.1216 8.67199   4
  11   4   1 86.7120 8.98804   2
 -11   4  -1 85.1499 8.17363   3
 -11   4  -1 110.703 9.35228   4
  11   4   1 103.532 9.98693   1
 -12  -4  -1 13.4286 4.73846   1
 -12  -4  -1 7.43413 4.64371   4
  12  -4   1 11.9488 5.48891   2
 -12   4  -1 14.8421 4.71521   4
  12   4   1 10.5309 5.35221   1
 -12   4  -1 10.7066 4.36492   3
  12   4   1 21.6565 6.11631   2
 -13  -4  -1 314.274 15.9322   4
 -13  -4  -1 304.667 15.3886   1
  13  -4   1 292.538 15.8686   2
  13   4   1 283.744 16.1179   1
  13   4   1 309.925 15.8540   2
 -13   4  -1 293.508 14.2266   3
 -13   4  -1 288.493 14.4383   4
  14  -4   1 39.2468 8.02299   2
 -14  -4  -1 28.5234 7.33177   4
 -14  -4  -1 50.9950 7.94469   1
 -14   4  -1 36.6726 6.66325   4
  14   4   1 25.9030 7.22929   1
 -14   4  -1 30.1263 6.06825   3
  14   4   1 33.6820 7.00376   2
 -15  -4  -1 100.060 11.2559   4
 -15  -4  -1 95.4973 10.6212   1
  15  -4   1 75.5220 10.5361   2
  15   4   1 95.9366 11.3932   2
 -15   4  -1 73.1790 8.95996   3
 -15   4  -1 92.7185 10.0825   4
  15   4   1 103.597 11.9414   1
 -16  -4  -1 38.2338 7.74124   1
 -16  -4  -1 23.6228 7.18360   4
  16  -4   1 48.8232 9.02929   2
 -16   4  -1 51.4249 8.57414   4
  16   4   1 41.2807 8.44285   2
 -17  -4  -1 48.7823 8.58798   1
 -17  -4  -1 56.5625 9.75908   4
  17  -4   1 50.4082 9.49840   2
 -17   4  -1 56.9846 8.88864   4
  17   4   1 54.2132 9.87472   2
 -17  -5   1 -2.5361 4.94194   1
 -17  -5   1 13.0947 6.77741   4
  17  -5  -1 0.39041 6.31207   2
  17   5  -1 -0.0651 5.26450   2
  17   5  -1 1.37133 5.85269   1
 -17   5   1 -1.7953 4.87303   3
 -16  -5   1 42.2560 8.55217   4
 -16  -5   1 50.9156 8.77944   1
  16  -5  -1 44.3372 8.98811   2
 -16   5   1 41.4959 7.59930   3
  16   5  -1 45.4631 9.18451   1
  16   5  -1 50.6094 9.22326   2
  15  -5  -1 9.72919 5.85888   2
 -15  -5   1 0.48129 4.73148   1
 -15  -5   1 3.15724 5.27952   4
 -15   5   1 -1.0182 4.41969   3
  15   5  -1 -2.9773 4.83267   2
  15   5  -1 -3.1704 4.88787   1
 -14  -5   1 10.6003 5.27021   1
 -14  -5   1 19.3242 6.74912   4
  14  -5  -1 9.75576 5.77137   2
 -14   5   1 15.0108 5.73557   3
  14   5  -1 16.0643 5.75562   2
  14   5  -1 4.43855 5.22008   1
 -13  -5   1 0.41104 4.56179   4
  13  -5  -1 2.59640 4.49279   2
 -13  -5   1 -3.9794 3.92259   1
  13   5  -1 1.86249 4.74124   1
 -13   5   1 -0.9340 3.56017   3
  13   5  -1 1.71421 3.97831   2
  12  -5  -1 1.16605 4.42411   2
 -12  -5   1 11.7210 5.16430   4
 -12  -5   1 0.54529 4.00164   1
 -12   5   1 2.00019 4.02739   3
 -12   5   1 5.35939 3.31312   4
  12   5  -1 7.28849 4.86344   1
  12   5  -1 4.07528 4.45212   2
 -11  -5   1 15.2638 5.07704   4
 -11  -5   1 4.07892 4.19995   1
  11  -5  -1 13.6238 5.40212   2
 -11   5   1 9.75610 3.52874   4
  11   5  -1 19.1236 4.92427   2
  11   5  -1 6.05197 4.80406   1
 -11   5   1 15.2936 4.89015   3
 -10  -5   1 8.88021 4.07283   4
  10  -5  -1 1.04985 3.51828   2
 -10  -5   1 1.88519 3.36466   1
 -10   5   1 -1.6373 2.36713   4
  10   5  -1 1.24253 3.14807   2
  10   5  -1 2.56571 3.88857   1
 -10   5   1 0.44298 3.24090   3
   9  -5  -1 30.7677 5.36187   2
  -9  -5   1 20.7806 4.81390   1
  -9  -5   1 21.7557 4.93131   4
   9   5  -1 31.8531 5.96743   1
   9   5  -1 17.2904 4.56241   2
  -9   5   1 18.1563 3.61134   4
  -9   5   1 24.8492 5.06738   3
  -8  -5   1 13.4566 3.82133   3
  -8  -5   1 9.96904 3.63644   4
   8  -5  -1 8.97115 3.49289   2
  -8  -5   1 15.3521 4.03600   1
  -8   5   1 6.72517 2.70750   4
  -8   5   1 16.4303 4.20743   3
   8   5  -1 10.4431 4.56842   1
   8   5  -1 19.6593 4.23235   2
   8   5  -1 7.62665 3.93741   4
   7  -5  -1 158.517 8.50981   2
  -7  -5   1 141.029 8.58700   4
  -7  -5   1 143.920 7.67409   3
  -7  -5   1 159.127 8.99907   1
   7   5  -1 154.566 9.54956   4
  -7   5   1 151.880 7.42698   4
   7   5  -1 150.372 9.78584   1
  -7   5   1 153.580 9.14724   3
   7   5  -1 149.202 8.05211   2
   6  -5  -1 91.4668 6.19492   2
  -6  -5   1 90.0788 6.50727   4
  -6  -5   1 97.3480 5.99907   3
  -6  -5   1 89.0222 6.74365   1
  -6   5   1 100.363 7.48078   3
   6   5  -1 86.6895 6.05405   2
  -6   5   1 100.988 5.72197   4
   6   5  -1 96.0072 7.28510   4
   6   5  -1 73.3091 7.51994   1
   5  -5  -1 11.3559 2.93635   2
  -5  -5   1 4.80120 2.49175   3
  -5  -5   1 7.93700 2.85418   4
   5   5  -1 5.30585 3.27349   1
   5   5  -1 7.06686 2.27560   2
   5   5  -1 4.81966 2.80648   4
  -5   5   1 5.67774 2.85516   3
   5   5  -1 2.86082 2.84623   3
  -5   5   1 4.65562 2.17794   4
   4  -5  -1 86.3181 5.36236   2
  -4  -5   1 85.2996 5.75784   4
   4  -5  -1 76.5886 3.32120   1
  -4  -5   1 75.9817 5.35176   3
  -4   5   1 76.0318 6.08998   3
   4   5  -1 88.0751 6.42364   4
  -4   5   1 74.5384 3.53878   1
   4   5  -1 81.5751 5.24426   2
  -4   5   1 73.2553 4.75672   4
   4   5  -1 72.4820 6.81035   1
   4   5  -1 74.2262 5.58062   3
  -3  -5   1 412.261 14.0081   4
   3  -5  -1 410.617 11.6070   1
  -3  -5   1 428.242 13.9491   3
   3  -5  -1 400.125 13.3726   2
  -3   5   1 433.083 13.2874   4
   3   5  -1 414.863 14.8265   4
   3   5  -1 399.116 13.1362   2
   3   5  -1 434.903 15.2529   1
  -3   5   1 382.076 14.5783   3
  -3   5   1 407.284 11.9395   1
   3   5  -1 397.646 14.0490   3
   2  -5  -1 252.204 8.66107   1
  -2  -5   1 258.777 10.4401   3
   2  -5  -1 264.369 9.85853   2
  -2  -5   1 259.154 9.47048   2
   2   5  -1 283.134 11.0514   1
  -2   5   1 273.820 9.78784   4
   2   5  -1 278.609 11.0539   4
   2   5  -1 271.401 10.7896   3
  -2   5   1 266.806 11.0080   3
   2   5  -1 264.980 9.51684   2
  -2   5   1 271.090 9.22367   1
   1  -5  -1 60.0632 4.96015   2
  -1  -5   1 51.8026 5.05226   3
  -1  -5   1 56.7251 3.91129   2
   1  -5  -1 49.6348 3.75612   1
   1   5  -1 50.4323 5.09979   3
   1   5  -1 63.6717 4.72860   1
  -1   5   1 51.8095 3.99377   1
  -1   5   1 49.7660 5.12217   3
   1   5  -1 40.9651 3.81558   2
  -1   5   1 59.8819 4.99272   2
  -1   5   1 53.4309 4.66969   4
   1   5  -1 61.1925 5.38888   4
   0  -5  -1 1.66970 1.67319   1
   0  -5   1 0.48343 1.35413   2
   0  -5  -1 -0.7999 1.69742   2
   0   5  -1 0.26726 1.98195   4
   0   5   1 -0.9854 1.53487   1
   0   5   1 1.99525 1.71006   2
   0   5  -1 -1.6761 1.81103   3
   0   5  -1 -0.8785 1.40722   1
   0   5   1 -0.5480 1.61119   4
   0   5   1 0.00350 1.77366   3
   0   5  -1 1.03964 1.54041   2
  -1  -5  -1 8.03695 2.23011   4
   1  -5   1 10.1489 2.16148   2
  -1  -5  -1 8.40239 2.26414   1
  -1  -5  -1 7.38268 2.32531   2
  -1   5  -1 9.83997 2.73829   4
   1   5   1 11.3846 2.68436   3
   1   5   1 13.0144 2.80839   4
  -1   5  -1 12.9210 3.25944   3
   1   5   1 14.2149 3.09119   1
  -1   5  -1 7.31582 2.06811   1
   1   5   1 11.3304 2.68183   2
   2  -5   1 1.20940 1.56989   2
  -2  -5  -1 6.36810 2.17526   4
  -2  -5  -1 2.68606 2.26832   1
  -2   5  -1 7.39100 1.94183   1
  -2   5  -1 7.41559 2.77550   3
   2   5   1 5.50885 2.56385   4
   2   5   1 3.46153 2.27492   1
   2   5   1 6.72653 2.21968   2
  -2   5  -1 6.25100 2.28017   4
   2   5   1 5.83517 2.22941   3
   3  -5   1 -1.9475 1.50343   2
  -3  -5  -1 2.33102 1.88980   3
  -3  -5  -1 3.91126 2.25355   4
  -3  -5  -1 -0.1509 2.15669   1
  -3   5  -1 2.11538 2.49240   3
  -3   5  -1 0.81383 1.31048   1
   3   5   1 -1.8881 1.77951   1
  -3   5  -1 0.14448 1.73205   4
   3   5   1 -0.7169 1.83466   3
   3   5   1 0.11777 2.52530   4
   3   5   1 0.24004 1.74841   2
   4  -5   1 88.7353 5.41343   2
  -4  -5  -1 73.3686 5.73454   1
  -4  -5  -1 80.9531 4.91901   3
  -4  -5  -1 76.3465 5.79786   4
   4   5   1 69.8766 6.41154   4
   4   5   1 70.9288 6.05590   2
  -4   5  -1 68.5943 3.72022   1
  -4   5  -1 84.7624 5.67606   4
  -4   5  -1 77.9053 6.30124   3
   4   5   1 60.1850 6.31881   1
   4   5   1 84.3858 5.49416   3
  -5  -5  -1 222.794 8.46639   3
  -5  -5  -1 213.035 9.71969   4
  -5  -5  -1 224.676 10.3294   1
   5  -5   1 192.224 8.82349   2
  -5   5  -1 231.209 10.9129   3
   5   5   1 199.432 10.5312   1
   5   5   1 205.644 10.3071   4
   5   5   1 216.410 8.84099   3
   5   5   1 212.379 9.60380   2
  -5   5  -1 210.574 9.33219   4
  -6  -5  -1 319.675 10.7097   3
  -6  -5  -1 298.459 12.8704   1
  -6  -5  -1 294.128 12.3709   4
   6  -5   1 306.111 12.0049   2
  -6   5  -1 311.715 13.4406   3
   6   5   1 295.643 13.5572   1
  -6   5  -1 301.937 11.8894   4
   6   5   1 280.714 12.1979   2
  -7  -5  -1 112.798 8.21055   1
  -7  -5  -1 97.8184 6.77595   3
  -7  -5  -1 131.470 8.15577   4
   7  -5   1 105.665 7.44903   2
  -7   5  -1 106.690 6.88056   4
   7   5   1 97.7615 7.18940   2
   7   5   1 104.454 9.30722   1
  -7   5  -1 118.213 8.12187   3
  -8  -5  -1 18.0906 4.40351   4
   8  -5   1 16.9205 4.24374   2
  -8  -5  -1 18.7807 4.57329   1
   8   5   1 23.4772 4.59382   2
   8   5   1 21.8287 5.26054   1
  -8   5  -1 20.8171 3.95738   4
  -8   5  -1 25.7177 5.02584   3
   9  -5   1 314.197 14.0183   2
  -9  -5  -1 308.752 14.1464   4
  -9  -5  -1 288.969 14.0212   1
   9   5   1 295.368 13.6523   2
   9   5   1 307.246 15.2504   1
  -9   5  -1 321.219 13.3095   4
  -9   5  -1 307.670 14.1360   3
  10  -5   1 101.053 9.51528   2
 -10  -5  -1 86.7748 8.97830   4
 -10  -5  -1 92.2958 9.26657   1
 -10   5  -1 104.693 8.47211   3
  10   5   1 94.4169 8.91528   2
 -10   5  -1 100.625 8.58832   4
  10   5   1 90.4556 10.1105   1
 -11  -5  -1 63.0421 8.03174   1
  11  -5   1 53.9820 7.82879   2
 -11  -5  -1 50.4358 7.41363   4
  11   5   1 47.9545 7.06098   2
  11   5   1 64.6150 8.70888   1
 -11   5  -1 56.9386 6.93999   4
 -11   5  -1 49.8201 7.12843   3
 -12  -5  -1 41.7892 7.56570   4
  12  -5   1 38.0105 7.22644   2
 -12  -5  -1 42.1852 7.14307   1
  12   5   1 40.5286 7.06604   2
 -12   5  -1 45.9014 7.07434   3
 -12   5  -1 55.8480 7.23825   4
  12   5   1 41.8080 8.04953   1
 -13  -5  -1 14.4597 5.62779   1
  13  -5   1 9.44610 5.71105   2
 -13  -5  -1 15.2990 5.82558   4
 -13   5  -1 8.88606 4.64533   3
  13   5   1 12.6081 5.60034   1
  13   5   1 9.25479 5.72845   2
 -13   5  -1 7.00679 4.43450   4
  14  -5   1 -1.9693 4.68544   2
 -14  -5  -1 -0.1250 4.48852   4
 -14  -5  -1 -3.4278 4.30840   1
  14   5   1 10.2035 6.22019   2
  14   5   1 -4.0493 4.69350   1
 -14   5  -1 -1.3917 4.22304   3
 -14   5  -1 -0.4266 4.06790   4
 -15  -5  -1 17.8158 7.13538   4
  15  -5   1 3.55387 6.13502   2
 -15  -5  -1 13.6451 6.26183   1
  15   5   1 4.84234 5.63341   1
 -15   5  -1 3.41027 4.78637   3
  15   5   1 8.69547 5.91788   2
 -16  -5  -1 3.13182 5.91849   4
  16  -5   1 -3.7573 5.64481   2
 -16  -5  -1 -0.1269 5.33236   1
  16   5   1 -6.5131 5.02815   2
  16  -6  -1 -4.7700 5.55741   2
 -16  -6   1 11.0605 6.61515   4
 -16  -6   1 1.51180 5.50583   1
  16   6  -1 12.2530 6.38734   2
 -16   6   1 -0.7781 5.09491   3
  16   6  -1 12.6290 7.03495   1
 -15  -6   1 22.3842 7.00757   4
  15  -6  -1 14.4401 6.69337   2
 -15  -6   1 12.9616 6.50394   1
  15   6  -1 7.38461 6.37504   1
 -15   6   1 36.4003 7.50013   3
  15   6  -1 24.0397 7.22743   2
 -14  -6   1 43.4510 8.11708   4
  14  -6  -1 52.2455 8.81643   2
 -14  -6   1 59.2792 9.13202   1
 -14   6   1 58.3522 8.61930   3
  14   6  -1 48.7362 9.18768   1
  14   6  -1 57.0710 8.77840   2
  13  -6  -1 170.449 12.6985   2
 -13  -6   1 178.286 13.2352   1
 -13  -6   1 194.550 13.1525   4
  13   6  -1 201.070 12.5664   2
 -13   6   1 175.047 12.8820   3
  13   6  -1 144.327 14.0706   1
  12  -6  -1 191.394 12.5269   2
 -12  -6   1 200.979 12.7715   1
 -12  -6   1 174.798 12.3698   4
  12   6  -1 177.696 11.6513   2
 -12   6   1 166.190 12.3561   3
  12   6  -1 168.447 12.9314   1
 -11  -6   1 110.738 10.6210   4
  11  -6  -1 76.7653 9.01985   2
 -11  -6   1 84.3325 9.36869   1
  11   6  -1 99.9026 10.8323   1
 -11   6   1 95.9719 10.0837   3
  11   6  -1 73.4496 8.24767   2
 -10  -6   1 37.1674 6.59797   4
  10  -6  -1 29.6795 5.89738   2
 -10  -6   1 30.7559 6.21760   1
  10   6  -1 18.6171 5.90400   1
  10   6  -1 39.8550 6.29033   2
 -10   6   1 24.5047 5.79931   3
  -9  -6   1 2.14359 3.42639   1
  -9  -6   1 5.09151 3.86231   4
   9  -6  -1 7.73122 3.94712   2
   9   6  -1 8.01937 3.51078   2
  -9   6   1 4.62536 4.02508   3
   9   6  -1 8.31459 4.86467   1
  -8  -6   1 10.7874 4.25588   1
  -8  -6   1 18.2168 4.74935   3
  -8  -6   1 20.4726 4.74496   4
   8  -6  -1 21.3205 4.63310   2
  -8   6   1 19.2522 3.74985   4
   8   6  -1 17.1461 5.00802   1
   8   6  -1 11.2221 4.54396   4
  -8   6   1 18.4605 5.01487   3
   8   6  -1 14.9818 3.88272   2
  -7  -6   1 286.298 13.2165   4
  -7  -6   1 275.384 11.6187   3
  -7  -6   1 276.092 13.0333   1
   7  -6  -1 267.254 12.0663   2
   7   6  -1 276.013 11.9470   2
   7   6  -1 261.034 13.8214   1
  -7   6   1 252.257 13.2867   3
   7   6  -1 292.526 13.9619   4
  -7   6   1 279.110 11.1982   4
  -6  -6   1 589.749 20.2569   1
  -6  -6   1 577.131 19.9313   4
   6  -6  -1 596.607 19.3047   2
  -6  -6   1 609.822 18.8061   3
  -6   6   1 552.569 18.0384   4
  -6   6   1 572.407 20.8918   3
   6   6  -1 561.368 21.2823   1
   6   6  -1 595.180 21.0738   4
   6   6  -1 564.600 18.8098   2
  -5  -6   1 330.351 13.8112   1
   5  -6  -1 359.364 13.4538   2
  -5  -6   1 348.030 13.0307   3
  -5  -6   1 359.724 13.9571   4
   5   6  -1 340.579 12.7922   2
   5   6  -1 351.533 15.1259   1
  -5   6   1 365.728 15.1916   3
   5   6  -1 320.722 14.3450   4
  -5   6   1 335.742 12.4448   4
   5   6  -1 344.037 13.7183   3
  -4  -6   1 227.926 10.5257   4
   4  -6  -1 233.859 9.99359   2
  -4  -6   1 254.084 10.6014   3
   4   6  -1 233.060 11.5603   1
   4   6  -1 220.427 10.8078   3
  -4   6   1 231.222 9.57863   4
   4   6  -1 236.758 9.83236   2
   4   6  -1 231.324 11.4242   4
  -4   6   1 238.347 11.7867   3
   3  -6  -1 89.1714 4.67447   1
  -3  -6   1 91.1281 6.62101   3
  -3  -6   1 96.6601 6.74104   4
  -3  -6   1 97.1762 5.89747   2
   3  -6  -1 94.5747 6.25630   2
   3   6  -1 87.9192 6.97842   3
  -3   6   1 101.159 7.44411   3
   3   6  -1 85.2232 7.53561   4
   3   6  -1 83.7792 5.66524   2
  -3   6   1 93.0949 5.07673   1
   3   6  -1 88.8772 6.91949   1
  -3   6   1 96.4325 5.92422   4
  -2  -6   1 6.02499 2.30053   2
  -2  -6   1 6.75073 3.09846   3
   2  -6  -1 0.77214 2.28632   2
   2  -6  -1 2.34785 1.79537   1
   2   6  -1 6.02480 2.38680   2
  -2   6   1 4.43154 2.44907   4
   2   6  -1 0.80681 2.60411   1
  -2   6   1 5.03194 3.01009   3
   2   6  -1 3.24304 2.62794   4
   2   6  -1 6.90564 3.12979   3
  -2   6   1 5.90212 2.25735   1
   1  -6  -1 544.048 17.3693   2
  -1  -6   1 550.413 16.8002   2
   1  -6  -1 554.420 16.5739   1
  -1  -6   1 545.626 18.4613   3
   1   6  -1 548.255 18.2587   1
  -1   6   1 550.899 17.4524   4
  -1   6   1 563.017 17.6335   2
   1   6  -1 523.065 18.4838   3
  -1   6   1 563.178 17.2614   1
   1   6  -1 538.924 16.7688   2
   1   6  -1 583.916 18.7181   4
  -1   6   1 558.933 18.9126   3
   0  -6  -1 607.085 18.8299   2
   0  -6   1 617.990 18.3669   2
   0  -6  -1 610.954 18.5415   1
   0   6  -1 615.347 19.2814   1
   0   6  -1 614.752 20.4641   3
   0   6   1 642.698 19.1996   2
   0   6  -1 602.697 18.2810   2
   0   6   1 620.148 19.3524   1
   0   6   1 601.387 20.0532   3
   0   6   1 640.538 19.4797   4
   0   6  -1 618.292 19.8225   4
   1  -6   1 225.199 8.87082   2
  -1  -6  -1 216.386 9.13389   4
  -1  -6  -1 204.051 9.18027   1
  -1  -6  -1 224.013 9.46932   2
   1   6   1 211.910 9.40916   2
  -1   6  -1 209.197 10.5953   3
   1   6   1 208.289 9.81938   1
  -1   6  -1 197.165 8.78309   1
   1   6   1 209.082 9.63456   4
  -1   6  -1 195.904 9.40170   4
   1   6   1 205.190 9.77362   3
  -2  -6  -1 347.791 13.0288   1
   2  -6   1 341.512 11.9413   2
  -2  -6  -1 355.695 12.7285   2
  -2  -6  -1 326.434 12.6603   3
  -2  -6  -1 359.799 12.8076   4
  -2   6  -1 340.587 13.0144   4
   2   6   1 341.215 12.7291   2
  -2   6  -1 337.685 11.7172   1
   2   6   1 324.119 13.3295   1
   2   6   1 345.901 13.4616   4
   2   6   1 322.221 12.8305   3
  -2   6  -1 314.194 13.8854   3
   3  -6   1 294.812 11.2473   2
  -3  -6  -1 305.118 12.4345   1
  -3  -6  -1 335.826 12.3217   4
  -3  -6  -1 326.124 12.0527   3
  -3   6  -1 305.710 13.7404   3
   3   6   1 295.484 13.0059   1
  -3   6  -1 294.504 12.1420   4
   3   6   1 297.543 12.0617   3
   3   6   1 305.149 11.9823   2
   3   6   1 306.051 12.8152   4
   4  -6   1 63.0123 5.70505   2
  -4  -6  -1 72.0399 6.60175   4
  -4  -6  -1 63.8662 5.20603   3
  -4  -6  -1 48.1359 5.94867   1
   4   6   1 55.4431 5.81504   2
   4   6   1 80.9021 7.72984   4
  -4   6  -1 66.1691 6.05263   4
   4   6   1 77.6325 5.90549   3
  -4   6  -1 55.5654 6.73932   3
   4   6   1 60.7314 6.83917   1
  -5  -6  -1 12.0157 3.48429   4
  -5  -6  -1 4.12054 3.04416   1
   5  -6   1 10.4761 3.26913   2
  -5  -6  -1 3.00708 2.48410   3
   5   6   1 6.53610 3.22094   3
   5   6   1 2.90470 3.82895   1
  -5   6  -1 7.84012 3.03067   4
  -5   6  -1 10.6048 3.92126   3
   5   6   1 12.5971 4.37964   4
   5   6   1 5.00144 3.05226   2
   6  -6   1 90.5277 7.53494   2
  -6  -6  -1 91.7007 7.10468   4
  -6  -6  -1 97.3321 7.55297   1
  -6  -6  -1 70.9650 5.58699   3
  -6   6  -1 89.5504 6.79752   4
  -6   6  -1 77.7760 8.13833   3
   6   6   1 88.1123 7.58377   2
   6   6   1 83.4947 8.70691   1
   6   6   1 79.5918 8.24598   4
  -7  -6  -1 141.073 9.08569   4
  -7  -6  -1 125.922 9.06419   1
   7  -6   1 125.186 8.45782   2
   7   6   1 150.373 10.3165   1
  -7   6  -1 124.607 9.39853   3
   7   6   1 139.096 8.68837   2
  -7   6  -1 152.686 8.73714   4
  -8  -6  -1 699.978 23.7676   4
  -8  -6  -1 677.449 23.8537   1
   8  -6   1 679.689 22.8526   2
  -8   6  -1 657.903 21.9993   4
   8   6   1 674.574 22.9902   2
  -8   6  -1 688.390 24.3323   3
   8   6   1 630.583 24.5848   1
  -9  -6  -1 399.114 17.6383   4
   9  -6   1 418.964 17.3638   2
  -9  -6  -1 431.819 18.4153   1
  -9   6  -1 429.746 18.3047   3
   9   6   1 418.837 17.2134   2
   9   6   1 410.279 19.0141   1
  -9   6  -1 417.249 16.4453   4
 -10  -6  -1 56.7006 7.88823   1
  10  -6   1 63.7380 8.19870   2
 -10  -6  -1 66.3326 8.18854   4
  10   6   1 43.6042 8.04667   1
  10   6   1 49.2476 7.10315   2
 -10   6  -1 60.4300 8.08670   3
 -10   6  -1 67.0270 7.40154   4
 -11  -6  -1 2.48155 4.28166   4
  11  -6   1 2.66627 4.84793   2
 -11  -6  -1 14.3068 5.36364   1
  11   6   1 6.47278 4.79645   1
 -11   6  -1 1.98880 3.29768   4
  11   6   1 6.56534 4.41528   2
 -11   6  -1 10.1309 5.43443   3
 -12  -6  -1 2.73362 4.64727   1
  12  -6   1 14.0908 5.65339   2
 -12  -6  -1 10.2650 5.37256   4
 -12   6  -1 17.4952 5.68925   3
  12   6   1 12.0093 6.10261   1
  12   6   1 17.6301 5.78396   2
 -13  -6  -1 96.8710 10.8366   4
  13  -6   1 110.171 11.6369   2
 -13  -6  -1 74.4158 9.91271   1
  13   6   1 88.4296 10.3646   2
 -13   6  -1 82.3716 10.0453   3
  13   6   1 94.6200 11.6071   1
  14  -6   1 25.4471 7.91089   2
 -14  -6  -1 20.6863 7.16899   4
 -14  -6  -1 32.5193 7.68024   1
  14   6   1 40.6493 8.00619   2
 -14   6  -1 18.0970 6.71190   3
  14   6   1 32.4584 8.63973   1
  15  -6   1 192.868 16.3171   2
 -15  -6  -1 195.146 14.4871   4
 -15  -6  -1 177.591 15.7895   1
  15   6   1 187.835 17.0793   1
 -15   6  -1 169.648 13.6795   3
  15   6   1 169.318 14.8642   2
  15  -7  -1 0.29721 5.77213   2
 -15  -7   1 -3.2104 5.93963   4
 -15   7   1 8.10684 5.78094   3
  15   7  -1 -0.0967 5.54240   2
 -14  -7   1 -3.4102 5.80494   4
 -14  -7   1 3.70114 5.57651   1
  14  -7  -1 9.07174 5.94950   2
  14   7  -1 0.78703 4.70608   2
  14   7  -1 0.26807 6.03240   1
 -14   7   1 -2.4697 5.48697   3
  13  -7  -1 10.0255 5.99788   2
 -13  -7   1 4.46672 5.54174   4
 -13  -7   1 9.15506 5.39508   1
  13   7  -1 9.83965 5.46170   2
 -13   7   1 2.69334 4.88833   3
  13   7  -1 2.19459 5.71918   1
 -12  -7   1 1.62826 4.92331   4
 -12  -7   1 -2.4052 4.26969   1
  12  -7  -1 -4.1468 4.66680   2
  12   7  -1 4.47229 4.71420   2
 -12   7   1 -2.6576 4.55384   3
  12   7  -1 0.77389 5.93993   1
 -11  -7   1 -3.8282 4.46744   1
 -11  -7   1 1.61835 5.23042   4
  11  -7  -1 1.85776 4.51166   2
  11   7  -1 4.83049 5.04192   1
 -11   7   1 -2.9852 4.01273   3
  11   7  -1 -0.6050 4.06691   2
 -10  -7   1 3.92143 5.03421   4
 -10  -7   1 7.69831 5.05727   1
  10  -7  -1 3.03401 4.63466   2
  10   7  -1 -2.8690 4.34719   1
  10   7  -1 3.97278 4.11267   2
 -10   7   1 -0.2277 4.09025   3
  -9  -7   1 -5.9290 3.31266   4
  -9  -7   1 5.74608 4.71338   1
   9  -7  -1 -1.8184 3.38289   2
   9   7  -1 4.51424 4.39094   1
  -9   7   1 -0.5042 4.11921   3
   9   7  -1 1.26329 3.21928   2
  -8  -7   1 21.0590 5.46951   4
   8  -7  -1 26.7795 5.48737   2
  -8  -7   1 26.8876 5.79300   1
   8   7  -1 16.9871 5.87447   1
  -8   7   1 7.28051 4.61006   3
   8   7  -1 18.5465 5.43137   4
   8   7  -1 10.2052 4.15219   2
  -7  -7   1 -1.1787 3.87267   4
  -7  -7   1 -5.5710 2.81631   3
  -7  -7   1 -2.7990 3.14976   1
   7  -7  -1 2.16155 3.42546   2
  -7   7   1 -3.4706 3.43847   3
   7   7  -1 0.08946 2.56300   2
   7   7  -1 -0.4101 3.73843   1
   7   7  -1 -2.4252 3.94476   4
  -6  -7   1 3.61490 3.60450   1
   6  -7  -1 9.62020 3.88143   2
  -6  -7   1 6.27685 3.64994   4
  -6  -7   1 2.25799 3.36807   3
   6   7  -1 -1.7900 3.87750   1
   6   7  -1 9.14939 4.37790   4
  -6   7   1 6.70127 4.35023   3
   6   7  -1 2.62490 2.94151   2
   5  -7  -1 11.4363 3.89246   2
  -5  -7   1 8.90054 3.54325   3
  -5  -7   1 16.7408 4.52134   4
  -5  -7   1 19.5717 4.97016   1
  -5   7   1 13.6241 4.68035   3
   5   7  -1 13.5024 4.60563   1
   5   7  -1 6.39588 3.12460   2
   5   7  -1 6.34473 4.27644   4
   5   7  -1 12.0245 4.46672   3
  -4  -7   1 -2.3207 2.88744   4
  -4  -7   1 -3.3850 2.05372   2
   4  -7  -1 -0.5100 2.33898   2
  -4  -7   1 0.57066 3.13997   1
  -4  -7   1 1.44117 2.70571   3
   4   7  -1 2.13855 2.66954   2
   4   7  -1 0.57705 3.66379   4
   4   7  -1 -0.8418 2.94911   3
  -4   7   1 -2.4534 2.19842   4
  -4   7   1 -0.0121 3.20946   3
   4   7  -1 -1.0155 2.76179   1
  -3  -7   1 9.57933 3.62844   1
  -3  -7   1 5.67465 3.17150   4
   3  -7  -1 3.67148 2.75146   2
  -3  -7   1 5.16019 3.39964   3
  -3  -7   1 5.41261 2.87493   2
  -3   7   1 5.62865 3.91835   3
   3   7  -1 7.66831 3.62997   4
   3   7  -1 5.94267 3.92367   3
  -3   7   1 5.63209 2.90992   4
   3   7  -1 5.15767 3.72586   1
   3   7  -1 4.91427 2.83211   2
  -2  -7   1 8.62321 2.98778   2
  -2  -7   1 4.72038 3.50373   3
   2  -7  -1 2.10224 2.77877   2
  -2  -7   1 7.56917 3.19718   1
   2   7  -1 9.03660 3.53856   1
   2   7  -1 3.32041 3.68707   3
   2   7  -1 6.13201 2.85498   2
  -2   7   1 2.80409 3.33123   3
  -2   7   1 5.72377 2.78628   4
   2   7  -1 6.24300 3.35311   4
   1  -7  -1 8.48893 2.82180   1
  -1  -7   1 13.9415 3.64156   1
  -1  -7   1 16.7861 3.51508   2
  -1  -7   1 12.7863 4.27806   3
   1  -7  -1 20.5855 4.03495   2
   1   7  -1 18.8320 4.75331   3
   1   7  -1 7.28799 3.09424   1
   1   7  -1 11.8338 3.17434   2
  -1   7   1 11.6756 3.42013   2
  -1   7   1 15.0142 3.45240   1
  -1   7   1 9.64137 3.18876   4
   1   7  -1 5.03342 3.13182   4
  -1   7   1 13.3271 4.07292   3
   0  -7  -1 110.011 6.88362   1
   0  -7   1 134.250 8.75252   3
   0  -7   1 127.385 7.13735   2
   0  -7   1 111.865 6.96864   1
   0  -7  -1 106.900 7.26410   2
   0  -7  -1 123.510 7.23758   4
   0   7  -1 112.747 8.54382   3
   0   7   1 106.242 7.46057   4
   0   7  -1 125.180 7.71297   1
   0   7   1 113.917 7.43234   1
   0   7   1 122.572 8.41106   3
   0   7   1 108.931 7.08512   2
   0   7  -1 122.412 8.17327   4
  -1  -7  -1 -0.4753 2.26922   1
   1  -7   1 -0.3946 2.33671   2
   1  -7   1 0.55333 2.14323   1
  -1  -7  -1 0.35580 2.45005   4
  -1  -7  -1 -2.2132 2.54403   2
  -1  -7  -1 5.36355 3.21275   3
   1   7   1 1.24053 2.76773   4
   1   7   1 0.81860 2.84055   3
   1   7   1 4.41270 2.85783   2
   1   7   1 1.27285 2.66643   1
  -1   7  -1 0.05312 3.06487   3
  -1   7  -1 2.91816 2.66054   4
  -1   7  -1 0.35924 2.51775   1
   2  -7   1 -0.1309 2.37752   2
  -2  -7  -1 1.00842 2.81941   4
  -2  -7  -1 -2.6045 2.08259   1
  -2  -7  -1 0.66055 2.79376   3
  -2  -7  -1 -0.7468 2.48315   2
   2   7   1 2.34922 2.83304   4
   2   7   1 -1.4087 2.33906   2
  -2   7  -1 3.01473 3.48068   3
   2   7   1 -1.4423 2.50533   3
   2   7   1 1.04052 2.83579   1
  -2   7  -1 1.33564 3.05409   4
  -3  -7  -1 7.17381 3.32800   3
   3  -7   1 10.0327 3.28178   2
  -3  -7  -1 4.56199 2.98743   2
  -3  -7  -1 9.83296 3.46809   1
  -3  -7  -1 12.6459 3.70492   4
   3   7   1 15.9246 4.06262   2
   3   7   1 6.67707 3.91294   1
   3   7   1 6.57053 3.62018   3
  -3   7  -1 7.39297 3.95842   3
  -3   7  -1 6.03986 3.23195   4
   3   7   1 7.90876 3.82844   4
  -4  -7  -1 1.82601 2.80105   3
  -4  -7  -1 -1.1860 2.38796   2
   4  -7   1 1.78768 2.59713   2
  -4  -7  -1 0.26782 3.02015   4
  -4  -7  -1 0.93099 2.92987   1
   4   7   1 4.35613 3.30299   2
  -4   7  -1 -0.4919 2.34261   4
   4   7   1 0.58376 3.04241   4
   4   7   1 2.57430 3.25242   3
   4   7   1 4.81737 3.79817   1
  -4   7  -1 0.50288 3.51071   3
  -5  -7  -1 5.29061 3.62120   1
  -5  -7  -1 6.44828 3.19614   3
  -5  -7  -1 15.1658 4.28066   4
   5  -7   1 6.60054 3.43363   2
   5   7   1 5.95913 4.09083   4
  -5   7  -1 5.81385 3.32972   4
   5   7   1 7.74938 3.62462   3
   5   7   1 11.5158 4.75332   1
   5   7   1 12.0165 4.08593   2
  -5   7  -1 3.24967 3.97111   3
  -6  -7  -1 -0.6896 3.51152   4
  -6  -7  -1 -1.5133 3.03407   1
   6  -7   1 -0.8391 2.95896   2
   6   7   1 -1.1875 3.11854   2
   6   7   1 5.96593 4.34225   1
  -6   7  -1 -1.8477 2.90524   4
   6   7   1 -3.6234 3.29844   4
  -6   7  -1 -0.1955 3.75661   3
   7  -7   1 -0.0827 3.19125   2
  -7  -7  -1 -1.2720 3.40261   1
  -7  -7  -1 0.55471 3.36033   4
   7   7   1 -0.0017 3.44688   2
   7   7   1 2.23240 3.92122   1
  -7   7  -1 4.69186 4.39021   3
  -7   7  -1 3.22401 3.22533   4
  -8  -7  -1 4.20931 3.84877   4
   8  -7   1 0.13936 3.17620   2
  -8  -7  -1 -0.6511 3.94155   1
  -8   7  -1 -1.3438 3.33454   4
   8   7   1 1.07282 3.56807   2
   8   7   1 1.81149 4.33755   1
  -8   7  -1 3.95212 4.35552   3
  -9  -7  -1 24.4977 5.98607   1
  -9  -7  -1 18.5978 5.60741   4
   9  -7   1 8.81451 4.87669   2
   9   7   1 18.3998 6.23445   1
   9   7   1 11.9659 4.96392   2
  -9   7  -1 15.1738 5.44584   3
 -10  -7  -1 -0.0131 4.90658   4
 -10  -7  -1 1.16465 5.06542   1
  10  -7   1 2.71111 4.33074   2
  10   7   1 1.90066 4.45359   2
  10   7   1 -7.0852 3.84740   1
 -10   7  -1 7.23509 4.87616   3
  11  -7   1 12.9574 5.34002   2
 -11  -7  -1 12.5183 5.73668   4
 -11  -7  -1 4.55920 4.87215   1
 -11   7  -1 4.98253 4.80347   3
  11   7   1 4.29239 4.67175   2
  11   7   1 6.23809 5.57765   1
 -12  -7  -1 30.3455 7.17196   4
  12  -7   1 27.1115 6.82187   2
 -12  -7  -1 25.6396 7.13715   1
  12   7   1 23.1032 7.75385   1
  12   7   1 32.1066 7.39263   2
 -12   7  -1 18.5461 7.08772   3
 -13  -7  -1 0.65037 5.44199   4
 -13  -7  -1 5.59610 6.01673   1
  13  -7   1 -0.5999 5.57175   2
 -13   7  -1 -4.4753 5.20031   3
  13   7   1 3.26447 5.66200   2
  13   7   1 3.46385 6.89983   1
  14  -7   1 -2.3455 6.29624   2
 -14  -7  -1 -1.0308 6.15909   1
 -14  -7  -1 0.02537 5.62736   4
 -14   7  -1 -7.1323 5.29204   3
  14   7   1 1.39256 7.60270   1
  14   7   1 -3.0092 4.70791   2
  13  -8  -1 238.564 16.2679   2
 -13  -8   1 235.906 16.2706   1
 -13  -8   1 238.581 16.3949   4
 -13   8   1 253.769 16.6159   3
  13   8  -1 258.411 18.2325   1
  13   8  -1 272.948 15.6081   2
 -12  -8   1 195.792 14.3270   1
 -12  -8   1 232.378 14.9954   4
  12  -8  -1 198.250 14.3294   2
  12   8  -1 195.071 12.9753   2
 -12   8   1 200.885 14.7543   3
  12   8  -1 223.778 16.3108   1
 -11  -8   1 72.6059 10.4064   4
 -11  -8   1 44.7422 8.60250   1
  11  -8  -1 49.7860 8.49954   2
  11   8  -1 79.6494 9.33595   2
 -11   8   1 66.4648 9.90591   3
  11   8  -1 58.6808 9.89682   1
  10  -8  -1 17.7437 5.63772   2
 -10  -8   1 11.6412 5.38189   4
 -10  -8   1 24.6416 6.80813   1
  10   8  -1 14.2035 5.22903   2
 -10   8   1 15.7427 6.34346   3
  10   8  -1 16.3342 6.39797   1
   9  -8  -1 10.9011 5.33629   2
  -9  -8   1 17.9574 5.64859   4
  -9  -8   1 22.4039 6.23049   1
  -9   8   1 11.8102 6.33938   3
   9   8  -1 17.6997 4.84149   2
   9   8  -1 11.1994 5.95663   1
   8  -8  -1 54.7326 7.29378   2
  -8  -8   1 61.6102 8.48990   4
  -8  -8   1 48.5979 7.75829   1
   8   8  -1 55.5737 7.25182   2
  -8   8   1 39.8209 7.47664   3
   8   8  -1 65.6587 9.28466   4
   8   8  -1 57.9312 8.96766   1
  -7  -8   1 130.115 10.2560   1
  -7  -8   1 130.782 10.0499   4
   7  -8  -1 132.880 9.93305   2
   7   8  -1 151.191 9.67849   2
   7   8  -1 151.702 13.2022   1
  -7   8   1 150.191 11.6438   3
   7   8  -1 146.455 11.2286   4
  -6  -8   1 191.272 11.6727   4
   6  -8  -1 182.049 10.8151   2
  -6  -8   1 146.028 9.35027   2
  -6  -8   1 174.004 11.2151   1
  -6  -8   1 168.236 10.5306   3
   6   8  -1 193.752 12.9880   1
  -6   8   1 206.679 13.3184   3
   6   8  -1 176.254 9.84090   2
   6   8  -1 179.882 11.9372   4
  -5  -8   1 443.153 18.1700   1
   5  -8  -1 452.268 17.3980   2
  -5  -8   1 443.938 17.2039   3
  -5  -8   1 445.446 18.0797   4
  -5  -8   1 437.256 16.6045   2
   5   8  -1 473.751 19.7587   1
   5   8  -1 428.637 16.5300   2
   5   8  -1 461.123 18.5931   3
   5   8  -1 465.190 19.6315   4
  -5   8   1 447.497 19.5519   3
  -4  -8   1 58.1625 7.07218   3
   4  -8  -1 59.1546 6.76119   2
  -4  -8   1 67.7156 7.72001   4
  -4  -8   1 54.8566 7.08146   1
  -4  -8   1 57.0457 6.04980   2
   4   8  -1 66.1824 8.02264   4
   4   8  -1 49.2538 7.36408   3
  -4   8   1 48.2814 7.86186   3
   4   8  -1 59.4985 6.50091   2
   4   8  -1 60.2796 7.86891   1
  -3  -8   1 128.003 9.24953   3
  -3  -8   1 122.728 8.49060   4
  -3  -8   1 120.502 7.73692   2
  -3  -8   1 113.633 8.60624   1
   3  -8  -1 109.422 8.88499   2
   3   8  -1 117.355 10.3014   4
   3   8  -1 113.405 10.0372   1
   3   8  -1 119.098 7.76977   2
   3   8  -1 124.805 9.84751   3
  -3   8   1 98.8955 10.0047   3
  -2  -8   1 47.0396 6.30316   4
  -2  -8   1 46.9009 5.55120   2
   2  -8  -1 42.3113 5.76238   2
  -2  -8   1 60.0508 7.36333   3
  -2  -8   1 55.0876 6.49743   1
   2   8  -1 61.2678 7.22601   4
  -2   8   1 35.8933 6.54455   3
   2   8  -1 46.6572 5.51735   2
   2   8  -1 49.8709 6.77222   1
   2   8  -1 41.3698 7.01575   3
  -1  -8   1 122.197 8.09970   1
   1  -8  -1 127.754 7.78315   4
  -1  -8   1 106.231 9.61975   3
  -1  -8   1 126.739 7.72783   2
   1  -8  -1 111.037 7.98687   2
   1   8  -1 126.388 9.65526   3
   1   8  -1 127.501 7.72817   2
  -1   8   1 115.791 12.4570   4
   1   8  -1 126.077 8.96713   4
  -1   8   1 111.220 9.14167   3
   1   8  -1 117.543 8.46276   1
   0  -8   1 192.802 9.48003   2
   0  -8  -1 190.782 10.0309   2
   0  -8  -1 191.585 11.3667   3
   0  -8  -1 195.759 9.78477   4
   0  -8   1 187.001 11.6568   3
   0   8   1 186.223 10.4158   4
   0   8   1 213.338 11.7977   3
   0   8  -1 197.585 10.9376   4
   0   8   1 195.412 10.2528   2
   0   8  -1 181.894 11.8988   3
   1  -8   1 228.847 10.4585   2
  -1  -8  -1 220.896 11.0817   2
  -1  -8  -1 211.851 10.6565   4
   1  -8   1 224.015 12.8773   3
  -1  -8  -1 231.751 11.0599   1
  -1  -8  -1 230.178 12.1386   3
   1   8   1 215.166 10.7302   2
  -1   8  -1 222.781 11.7202   4
  -1   8  -1 210.563 12.9727   3
   1   8   1 228.359 12.4136   3
   1   8   1 222.628 11.7796   1
   1   8   1 222.345 11.7765   4
  -2  -8  -1 317.604 13.6234   4
   2  -8   1 303.477 12.7448   2
  -2  -8  -1 309.034 13.4817   1
  -2  -8  -1 308.817 13.2183   2
  -2  -8  -1 296.940 13.9511   3
   2   8   1 323.298 14.3800   4
  -2   8  -1 320.260 14.2702   4
   2   8   1 330.834 14.8902   3
   2   8   1 323.169 13.6440   2
   2   8   1 285.278 14.2372   1
  -2   8  -1 334.583 15.8785   3
  -3  -8  -1 87.3092 8.23181   4
  -3  -8  -1 81.2746 8.19154   1
   3  -8   1 83.7661 7.26063   2
  -3  -8  -1 69.8610 7.25910   2
  -3  -8  -1 99.7954 7.99550   3
   3   8   1 97.7339 9.06980   3
   3   8   1 94.1740 9.40342   1
  -3   8  -1 85.6738 8.26879   4
   3   8   1 92.7824 9.12098   4
   3   8   1 79.2637 7.46269   2
  -3   8  -1 93.8553 10.1319   3
  -4  -8  -1 70.2547 7.33064   3
   4  -8   1 71.0445 7.01930   2
  -4  -8  -1 73.3142 7.48224   2
  -4  -8  -1 76.5776 8.05580   4
  -4  -8  -1 79.3581 8.05684   1
   4   8   1 74.7053 7.40808   2
  -4   8  -1 68.7414 7.42467   4
   4   8   1 71.8370 8.75524   1
   4   8   1 63.8153 7.55222   3
  -4   8  -1 71.8974 8.95935   3
   4   8   1 60.6156 7.80587   4
  -5  -8  -1 3.07309 4.03712   1
  -5  -8  -1 1.79094 3.42659   4
  -5  -8  -1 2.52682 3.28060   2
   5  -8   1 11.8412 3.83604   2
   5   8   1 9.02000 4.03207   2
  -5   8  -1 5.31942 4.84401   3
   5   8   1 2.76181 4.43221   4
   5   8   1 8.39228 4.86133   1
   6  -8   1 66.8033 7.43040   2
  -6  -8  -1 66.9748 7.86878   4
  -6  -8  -1 49.7381 7.30723   1
   6   8   1 54.8181 7.73322   4
  -6   8  -1 61.5816 8.90307   3
   6   8   1 66.2698 9.30579   1
   6   8   1 61.4535 7.23786   2
   7  -8   1 176.987 11.0527   2
  -7  -8  -1 197.423 12.3686   1
  -7  -8  -1 171.130 11.7556   4
  -7   8  -1 183.783 13.0815   3
   7   8   1 179.294 13.0884   1
   7   8   1 190.136 11.2789   2
  -8  -8  -1 232.477 13.4649   4
  -8  -8  -1 221.711 13.8156   1
  -8   8  -1 246.431 15.1894   3
   8   8   1 243.310 15.7742   1
   8   8   1 255.645 13.3998   2
  -9  -8  -1 35.3500 6.99717   4
  -9  -8  -1 47.9059 8.07554   1
   9   8   1 40.9394 6.98750   2
   9   8   1 29.0990 7.89106   1
  -9   8  -1 46.2941 8.41220   3
 -10  -8  -1 36.7172 7.50100   1
 -10  -8  -1 11.3033 5.90092   4
 -10   8  -1 29.9553 7.56876   3
  10   8   1 28.1321 6.28451   2
  10   8   1 27.4046 7.99440   1
 -11  -8  -1 26.5080 7.35631   4
 -11  -8  -1 25.6200 7.39596   1
  11   8   1 21.3188 7.35288   1
 -11   8  -1 29.5747 7.59024   3
  11   8   1 25.8471 6.63278   2
 -12  -8  -1 1.08062 5.88629   1
 -12  -8  -1 1.41150 5.95959   4
  12   8   1 6.49525 6.54667   1
  12   8   1 4.54704 5.17658   2
 -12   8  -1 2.88682 5.20188   3
 -11  -9   1 52.9406 9.56278   4
 -11  -9   1 34.9394 8.15925   1
  11   9  -1 41.2416 9.72903   1
 -10  -9   1 28.6825 7.19637   4
 -10  -9   1 22.2868 7.06216   1
 -10   9   1 31.2139 7.99620   3
  10   9  -1 26.5150 8.63179   1
  -9  -9   1 1.79443 5.42909   4
  -9  -9   1 -0.2475 4.67808   1
  -9   9   1 10.5702 6.10848   3
   9   9  -1 4.15083 6.55658   1
  -8  -9   1 8.18136 5.26697   1
   8  -9  -1 8.33975 4.50402   2
  -8  -9   1 -0.3742 4.34781   4
   8   9  -1 10.8741 6.48325   1
   8   9  -1 10.6212 6.29482   4
  -8   9   1 7.04831 5.77483   3
  -7  -9   1 -2.1657 4.00955   4
   7  -9  -1 5.18871 4.24372   2
  -7  -9   1 2.06310 4.41421   1
  -7   9   1 1.75938 5.28782   3
   7   9  -1 8.44541 5.94893   4
   7   9  -1 16.3808 6.40399   1
  -6  -9   1 10.1394 5.20208   4
  -6  -9   1 12.9543 5.44990   1
   6  -9  -1 5.90785 4.44989   2
  -6   9   1 10.0157 6.18610   3
   6   9  -1 7.80092 5.57185   4
   6   9  -1 13.4735 5.45956   1
  -5  -9   1 3.14131 4.50463   4
  -5  -9   1 -1.9642 3.36874   1
   5  -9  -1 0.12120 3.35789   2
  -5  -9   1 -7.8347 4.16984   3
  -5   9   1 -4.3788 4.23742   3
   5   9  -1 0.10685 4.31179   4
   5   9  -1 3.45758 4.59828   1
   4  -9  -1 16.7697 4.72842   2
  -4  -9   1 25.1406 5.90796   1
  -4  -9   1 15.2021 4.98981   4
  -4  -9   1 26.9352 6.30383   3
  -4   9   1 26.2613 7.09475   3
   4   9  -1 4.49160 4.89170   4
   4   9  -1 23.5638 6.42704   3
   4   9  -1 6.51580 4.50922   1
  -3  -9   1 12.6982 4.60568   1
  -3  -9   1 4.10051 4.63663   3
  -3  -9   1 3.34766 4.10974   4
   3  -9  -1 8.83041 4.00905   2
   3   9  -1 1.34471 5.06146   3
   3   9  -1 1.35855 4.21250   4
  -3   9   1 4.88379 4.74067   3
   3   9  -1 4.12198 4.86978   1
  -2  -9   1 182.161 11.5949   3
  -2  -9   1 174.999 10.9777   4
   2  -9  -1 180.542 10.5638   2
  -2   9   1 202.542 13.2267   3
   2   9  -1 168.039 12.0460   3
   2   9  -1 187.519 12.4350   4
   1  -9  -1 25.0886 5.80946   3
  -1  -9   1 28.6575 5.47097   4
  -1  -9   1 25.8130 6.33856   3
   1  -9  -1 14.7829 4.74307   2
   1   9  -1 26.0222 6.46654   3
   1   9  -1 27.1837 6.12859   4
  -1   9   1 11.8710 5.26055   3
   0  -9   1 6.47889 4.75913   3
   0  -9  -1 5.34852 3.98135   2
   0  -9  -1 7.65165 4.40525   3
   0   9  -1 10.5473 5.29609   3
   0   9   1 6.27375 4.51273   3
   0   9  -1 11.9106 5.37575   4
   1  -9   1 2.50115 4.80053   3
  -1  -9  -1 1.65975 3.14027   2
  -1  -9  -1 4.05959 3.88272   3
   1   9   1 -1.8784 3.42318   2
   1   9   1 -0.6664 4.47401   3
  -1   9  -1 2.34760 5.14513   3
  -2  -9  -1 -1.4575 4.08079   3
  -2  -9  -1 1.36578 3.53991   2
   2  -9   1 2.57247 4.90021   3
   2   9   1 4.13430 3.85375   2
   2   9   1 3.33700 4.87766   3
  -2   9  -1 1.77644 5.14562   3
   3  -9   1 7.90667 5.09828   3
  -3  -9  -1 6.84356 4.71367   4
  -3  -9  -1 11.2415 4.76212   3
  -3  -9  -1 17.0455 4.97778   1
  -3  -9  -1 8.57533 4.05460   2
  -3   9  -1 14.7734 5.91340   3
   3   9   1 10.1927 5.56204   3
   3   9   1 11.4430 4.63312   2
   3   9   1 17.1983 5.61419   1
  -4  -9  -1 202.571 11.3775   2
  -4  -9  -1 238.173 12.7717   4
  -4  -9  -1 199.150 12.0977   1
   4   9   1 234.572 12.0699   2
   4   9   1 202.001 13.3921   1
  -4   9  -1 218.113 14.2742   3
   4   9   1 218.960 13.5748   4
  -5  -9  -1 77.7295 9.01714   1
  -5  -9  -1 74.4921 8.36748   2
  -5  -9  -1 67.8475 8.34935   4
   5   9   1 86.1266 10.0152   1
  -5   9  -1 63.3893 9.60148   3
   5   9   1 63.3348 9.08072   4
   5   9   1 71.0379 8.18843   2
  -6  -9  -1 24.6029 6.22104   1
  -6  -9  -1 21.4492 5.74323   4
  -6  -9  -1 17.9264 5.25015   2
   6   9   1 24.1218 6.95724   1
   6   9   1 18.8214 5.04490   2
  -6   9  -1 20.1444 7.38413   3
  -7  -9  -1 -5.3904 3.34407   2
  -7  -9  -1 2.45452 4.81315   1
  -7  -9  -1 -0.9472 4.55106   4
   7   9   1 4.15652 5.16509   1
   7   9   1 0.62036 4.28352   2
  -7   9  -1 5.58361 5.68138   3
  -8  -9  -1 7.42958 6.03515   1
  -8  -9  -1 14.5688 6.11231   4
  -8   9  -1 11.9666 6.38139   3
   8   9   1 14.3880 5.10224   2
   8   9   1 17.0800 6.49731   1
  -9  -9  -1 22.2212 6.91725   1
  -9  -9  -1 29.9412 7.04615   4
   9   9   1 25.3424 6.74879   2
  -9   9  -1 29.2487 7.83421   3
   9   9   1 18.4434 7.05330   1
 -10  -9  -1 83.8827 10.4897   4
 -10  -9  -1 67.5708 10.1265   1
  10   9   1 82.4258 10.2240   2
  10   9   1 46.1823 10.1688   1
 -10   9  -1 46.3696 11.3287   3
  -7 -10   1 112.744 11.8507   4
  -7 -10   1 97.1572 11.2694   1
  -7  10   1 95.2947 12.7423   3
   7  10  -1 96.6552 12.0936   4
   7  10  -1 109.160 12.6867   1
  -6 -10   1 42.0136 7.63647   4
  -6 -10   1 57.1883 8.94647   1
   6  10  -1 41.6219 8.82726   1
   6  10  -1 73.7870 10.4885   4
  -6  10   1 47.7296 9.53784   3
  -5 -10   1 124.227 11.5994   4
  -5  10   1 122.607 13.3917   3
  -4  10   1 23.0953 6.91648   3
   3 -10  -1 5.09051 5.42188   3
  -3 -10   1 5.76824 5.36535   3
   3  10  -1 4.82960 5.53159   3
  -3  10   1 -1.9941 5.46693   3
   2 -10  -1 -1.6961 4.59042   3
  -2 -10   1 3.84636 5.04226   3
  -2  10   1 2.17679 5.15706   3
   2  10  -1 3.81562 5.41148   3
   1 -10  -1 45.2112 8.14760   3
  -1 -10   1 42.9025 7.55580   3
  -1  10   1 38.8513 7.71355   3
   1  10  -1 37.4089 8.41680   3
   0 -10  -1 75.4474 9.35203   3
   0 -10   1 60.1499 8.72381   3
   0  10   1 60.8197 9.15562   3
   0  10  -1 45.1538 8.63513   3
  -1 -10  -1 61.8686 8.66516   3
   1 -10   1 56.6087 9.10667   3
  -1  10  -1 56.1513 9.86651   3
   1  10   1 76.4262 10.2036   3
  -2 -10  -1 26.9241 6.82880   3
   2 -10   1 30.1211 7.11308   3
  -2  10  -1 30.9764 7.98467   3
   3 -10   1 28.8056 7.51783   3
  -3  10  -1 21.6879 7.64086   3
   4 -10   1 3.75335 5.48207   3
  -4  10  -1 4.68805 5.81173   3
  -5 -10  -1 -0.5750 8.43180   1
   5 -10   1 5.26658 6.28486   3
  -5  10  -1 -7.0120 5.83441   3
   6 -10   1 24.6134 7.39781   3
  -6 -10  -1 9.60099 5.64919   1
   6  10   1 10.8174 6.84689   1
  -6  10  -1 18.4083 7.58464   3
 -20   0   2 37.9181 8.90563   4
  19   0  -2 171.258 15.8901   2
 -19   0   2 211.392 15.0150   4
 -18   0   2 121.809 12.4331   4
  18   0  -2 119.820 13.0668   2
 -17   0   2 2.80272 4.69552   4
  17   0  -2 -1.3366 5.51999   2
  16   0  -2 29.4603 7.35243   2
 -16   0   2 38.5394 6.94086   4
  15   0  -2 -8.0625 3.73675   2
 -15   0   2 0.93847 3.00692   1
 -15   0   2 1.74867 3.88172   4
  15   0  -2 1.31407 3.31585   1
 -14   0   2 155.967 10.3175   4
  14   0  -2 176.985 9.78071   1
 -14   0   2 158.311 8.54730   3
 -14   0   2 174.888 9.02975   1
  14   0  -2 147.673 11.1389   2
  13   0  -2 25.0929 5.97145   2
  13   0  -2 30.8112 4.87951   1
 -13   0   2 24.6462 3.98206   3
 -13   0   2 23.2626 4.08293   1
 -13   0   2 27.4181 5.28435   4
  12   0  -2 318.191 14.7616   2
 -12   0   2 322.922 13.8118   4
 -12   0   2 300.857 11.7425   1
 -12   0   2 308.979 11.7909   3
  12   0  -2 316.020 12.5012   1
  11   0  -2 600.922 18.9822   1
 -11   0   2 585.749 18.0908   1
 -11   0   2 595.881 18.2517   3
  11   0  -2 604.286 21.0966   2
 -10   0   2 546.323 16.1693   1
 -10   0   2 521.545 16.1022   3
  10   0  -2 493.483 16.4961   1
 -10   0   2 516.003 17.2850   4
  10   0  -2 525.498 18.4822   2
  -9   0   2 12.1927 2.99900   4
   9   0  -2 7.75064 3.18745   2
   9   0  -2 9.17884 2.29517   1
  -9   0   2 7.81669 2.06768   1
  -9   0   2 7.43244 2.30260   3
  -8   0   2 572.097 16.7575   3
   8   0  -2 577.557 18.4194   2
   8   0  -2 575.698 16.9412   1
  -8   0   2 579.671 17.3315   4
  -7   0   2 3746.26 86.5422   3
   7   0  -2 3668.88 86.4287   1
   7   0  -2 3629.27 87.8224   2
  -7   0   2 3683.18 86.6721   4
   6   0  -2 947.142 23.7613   1
  -6   0   2 909.449 23.7318   4
   6   0  -2 891.084 24.6854   2
  -6   0   2 913.213 23.8693   3
  -5   0   2 17.4437 2.73409   3
   5   0  -2 13.6667 2.35233   2
   5   0  -2 15.7498 1.92367   1
  -5   0   2 15.4985 1.98121   4
  -4   0   2 15.9848 1.82567   4
   4   0  -2 17.9892 1.78022   1
   4   0  -2 15.7922 2.25267   2
  -4   0   2 15.6100 2.60810   3
   3   0  -2 288.148 8.05139   2
   3   0  -2 272.600 7.78214   4
  -3   0   2 290.804 8.78364   3
  -3   0   2 276.938 7.55859   4
   3   0  -2 279.714 7.87343   1
   2   0  -2 957.896 22.4411   4
   2   0  -2 939.559 22.7189   1
  -2   0   2 939.786 23.5376   3
   2   0  -2 972.073 22.4945   2
   1   0  -2 95.6681 2.88400   4
  -1   0   2 88.5806 3.54069   3
   1   0  -2 96.6964 3.22353   1
  -1   0   2 93.7053 2.73151   2
  -1   0   2 91.0153 2.70252   2
   0   0   2 731.327 17.0661   2
   0   0  -2 720.944 17.3744   4
   0   0  -2 721.796 17.6305   1
  -1   0  -2 1466.86 34.4009   3
  -1   0  -2 1485.98 35.0846   1
   1   0   2 1502.05 34.2905   3
  -1   0  -2 1468.80 35.1152   4
   1   0   2 1527.99 34.8420   2
   2   0   2 9999.99 224.888   3
   2   0   2 9738.88 223.334   2
  -2   0  -2 9939.20 227.875   1
  -2   0  -2 9689.38 225.600   4
  -2   0  -2 9913.97 225.925   3
   3   0   2 1360.94 33.3804   2
  -3   0  -2 1395.03 33.0324   1
  -3   0  -2 1358.61 31.7512   3
  -3   0  -2 1328.55 33.4293   4
   4   0   2 65.3930 4.08811   2
  -4   0  -2 64.8152 4.03851   4
  -4   0  -2 65.8441 2.74568   3
  -4   0  -2 64.9401 3.61705   1
   5   0   2 415.543 13.8879   2
  -5   0  -2 453.714 11.8239   3
  -5   0  -2 462.854 14.1634   4
  -5   0  -2 451.245 13.1143   1
  -6   0  -2 42.8308 3.93741   1
  -6   0  -2 35.7599 4.11010   4
  -6   0  -2 43.9828 2.59482   3
   6   0   2 44.7375 4.63335   2
  -7   0  -2 95.4932 4.24034   3
   7   0   2 91.1652 6.25462   2
  -7   0  -2 108.396 6.40701   4
  -7   0  -2 104.158 5.52966   1
  -8   0  -2 712.892 22.2758   4
   8   0   2 726.113 22.5976   2
  -8   0  -2 732.844 19.1590   3
  -8   0  -2 735.043 20.9242   1
   9   0   2 157.555 9.16341   2
  -9   0  -2 145.640 8.65131   4
  -9   0  -2 139.307 7.21826   1
  -9   0  -2 156.540 6.18586   3
 -10   0  -2 372.189 13.3885   1
  10   0   2 343.650 15.0310   2
 -10   0  -2 362.907 14.9737   4
 -10   0  -2 375.607 11.6405   3
  11   0   2 304.421 14.3244   2
 -11   0  -2 293.901 12.0183   1
 -11   0  -2 296.118 13.8373   4
 -12   0  -2 53.4279 7.19203   4
  12   0   2 57.4429 7.65064   2
 -12   0  -2 74.9327 7.07568   1
 -13   0  -2 6.55686 4.73481   4
 -13   0  -2 5.38592 3.38035   1
  13   0   2 15.2178 5.22717   2
 -14   0  -2 106.676 8.16257   1
  14   0   2 100.486 10.7429   2
 -14   0  -2 89.4262 9.90081   4
 -15   0  -2 184.026 12.8567   4
  15   0   2 200.049 13.6881   2
  16   0   2 184.477 13.9004   2
 -16   0  -2 190.068 14.1495   4
  17   0   2 88.6948 11.4822   2
 -17   0  -2 104.907 11.8253   4
  18   0   2 46.4727 9.29750   2
 -18   0  -2 54.0075 9.28862   4
 -20  -1   2 4.07127 5.97609   4
 -19  -1   2 -3.4712 4.72317   4
  19  -1  -2 -7.2506 5.54513   2
  19   1  -2 -4.9385 5.84212   2
 -19   1   2 -0.6143 5.44328   4
  18  -1  -2 10.8161 6.44955   2
 -18  -1   2 0.36752 5.85049   4
 -18   1   2 13.5267 6.15336   4
  18   1  -2 12.6194 7.10786   2
 -17  -1   2 30.0563 5.87547   1
  17  -1  -2 20.0378 6.82363   2
 -17  -1   2 30.6499 6.87581   4
  17   1  -2 21.3733 6.78402   2
 -17   1   2 24.9364 6.41286   4
  17   1  -2 26.5265 6.33577   1
 -16  -1   2 16.2613 5.00454   1
  16  -1  -2 15.0623 6.32023   2
 -16  -1   2 19.4915 6.04813   4
  16   1  -2 12.5277 6.17298   2
 -16   1   2 20.5369 5.60157   4
  16   1  -2 13.2453 4.86304   1
 -15  -1   2 25.3939 5.04425   1
  15  -1  -2 23.2341 6.99895   2
 -15  -1   2 27.5580 6.03336   4
 -15   1   2 30.8128 5.00914   3
  15   1  -2 22.6646 5.47899   1
  15   1  -2 32.0922 6.94106   2
 -15   1   2 25.3388 5.74545   4
  14  -1  -2 -1.2443 4.13868   2
 -14  -1   2 0.30663 3.55225   4
 -14  -1   2 5.41833 3.63957   1
  14   1  -2 3.46941 4.23652   2
 -14   1   2 2.21924 2.85377   3
 -14   1   2 2.85145 3.49531   4
  14   1  -2 1.65950 3.54563   1
 -13  -1   2 8.08588 2.80215   3
  13  -1  -2 2.48201 2.48907   1
  13  -1  -2 3.25956 4.22906   2
 -13  -1   2 3.65735 2.84817   1
 -13  -1   2 -1.6913 3.49852   4
 -13   1   2 4.16797 2.82017   3
 -13   1   2 0.71484 2.27086   1
  13   1  -2 3.63935 3.03183   1
  13   1  -2 0.44927 3.91260   2
 -13   1   2 7.22528 3.68536   4
 -12  -1   2 -2.7083 2.03717   1
 -12  -1   2 0.98835 2.36807   3
 -12  -1   2 -1.1210 2.92918   4
  12  -1  -2 1.49175 3.76388   2
  12  -1  -2 -0.2488 1.99627   1
 -12   1   2 -0.4528 2.10666   3
  12   1  -2 1.73145 2.63289   1
 -12   1   2 1.76480 2.89684   4
  12   1  -2 1.82199 3.81762   2
 -12   1   2 1.78721 2.08187   1
 -11  -1   2 5.09268 3.04086   4
 -11  -1   2 6.12793 2.56231   1
  11  -1  -2 5.77337 2.40589   1
  11  -1  -2 5.45585 3.77831   2
 -11  -1   2 6.57348 2.50182   3
 -11   1   2 6.15028 2.69881   3
 -11   1   2 5.55976 2.86930   4
  11   1  -2 3.40175 3.42461   2
 -11   1   2 3.47484 2.06739   1
  11   1  -2 3.33339 2.57105   1
 -10  -1   2 91.4675 6.39573   4
  10  -1  -2 75.5728 7.51640   2
  10  -1  -2 88.6179 5.15209   1
 -10  -1   2 83.5638 5.59647   3
 -10  -1   2 90.6742 5.96472   1
  10   1  -2 101.481 7.43456   2
 -10   1   2 91.3314 6.46262   4
 -10   1   2 93.2769 4.91902   1
  10   1  -2 84.6268 6.35929   1
 -10   1   2 86.4917 5.62670   3
  -9  -1   2 328.210 11.9669   4
   9  -1  -2 300.807 10.2442   1
   9  -1  -2 301.994 12.5707   2
  -9  -1   2 323.566 10.9647   3
   9   1  -2 300.305 12.4660   2
  -9   1   2 312.831 9.84684   1
  -9   1   2 296.118 11.2987   4
   9   1  -2 298.094 11.8613   1
  -9   1   2 305.502 11.2012   3
  -8  -1   2 192.051 7.89839   3
   8  -1  -2 206.233 7.16358   1
  -8  -1   2 177.876 8.09528   4
   8  -1  -2 188.490 8.90380   2
  -8   1   2 184.848 7.94095   3
  -8   1   2 192.074 6.72243   1
   8   1  -2 186.100 8.38998   1
  -8   1   2 185.403 7.94650   4
   8   1  -2 183.198 8.84121   2
  -7  -1   2 319.043 11.2940   4
  -7  -1   2 337.764 11.3116   3
   7  -1  -2 320.605 11.8604   2
   7  -1  -2 346.796 10.1646   1
  -7   1   2 322.123 11.1794   3
   7   1  -2 352.783 12.1900   2
   7   1  -2 353.024 11.8810   1
  -7   1   2 349.363 11.1367   4
  -7   1   2 344.202 9.75820   1
   6  -1  -2 63.9133 3.14444   1
  -6  -1   2 64.9415 4.73607   3
  -6  -1   2 63.0978 3.99433   4
   6  -1  -2 63.2991 4.36152   2
  -6   1   2 63.7957 4.00578   3
  -6   1   2 68.4765 3.85043   4
   6   1  -2 73.3845 4.64703   2
   6   1  -2 63.9788 4.24482   1
  -5  -1   2 1143.97 29.5295   3
   5  -1  -2 1169.51 27.5877   1
  -5  -1   2 1145.25 28.9070   4
   5   1  -2 1171.26 29.5299   4
  -5   1   2 1144.51 29.0832   3
   5   1  -2 1139.98 29.3317   2
   5   1  -2 1163.62 29.4722   1
  -5   1   2 1153.69 28.2652   4
   4  -1  -2 341.477 10.0909   2
   4  -1  -2 349.099 8.82540   1
  -4  -1   2 316.364 10.5378   3
  -4  -1   2 342.987 10.0154   4
   4   1  -2 330.527 10.3230   1
  -4   1   2 352.481 10.3856   3
  -4   1   2 339.241 9.23470   4
   4   1  -2 333.648 10.1707   2
   4   1  -2 342.027 10.4222   4
   3  -1  -2 2212.24 51.3280   1
  -3  -1   2 2225.59 52.4462   4
  -3  -1   2 2258.81 52.9747   3
   3  -1  -2 2269.34 52.4798   2
  -3   1   2 2260.88 51.3889   4
   3   1  -2 2228.78 52.8335   4
   3   1  -2 2240.14 52.9913   1
   3   1  -2 2250.45 52.3132   2
  -3   1   2 2259.79 52.8487   3
   2  -1  -2 371.438 9.48978   1
   2  -1  -2 375.827 10.0682   2
   2   1  -2 389.663 10.5338   4
   2   1  -2 394.293 9.64845   2
  -2   1   2 375.279 10.4101   3
   2   1  -2 378.097 10.5625   1
  -1  -1   2 34.2626 2.06718   3
  -1  -1   2 35.3029 1.12953   2
   1  -1  -2 34.9760 1.83992   2
   1  -1  -2 30.6242 1.65848   1
   1  -1  -2 32.8522 1.13295   4
   1  -1  -2 33.1075 1.10624   4
  -1   1   2 31.4771 1.86375   3
   1   1  -2 31.9312 2.23883   3
   1   1  -2 33.5682 1.06057   2
   1   1  -2 32.8708 2.02580   1
  -1   1   2 30.3442 1.81351   2
  -1   1   2 33.5454 1.08419   4
   1   1  -2 30.8102 1.96743   4
   0  -1  -2 112.832 3.51084   4
   0  -1  -2 124.202 4.05420   1
   0  -1   2 112.232 4.01115   3
   0  -1   2 115.527 3.05323   2
   0   1  -2 108.467 4.11394   3
   0   1  -2 113.679 2.94599   2
   0   1  -2 113.153 4.10783   4
   0   1  -2 110.047 3.93791   1
   0   1   2 108.449 3.86076   2
   0   1   2 116.503 3.57699   3
   1  -1   2 81.6868 2.94396   2
  -1  -1  -2 75.3288 3.34326   1
  -1  -1  -2 73.2787 3.11693   4
   1   1   2 78.0391 2.37172   3
  -1   1  -2 78.8546 3.42126   4
  -1   1  -2 76.3463 3.26554   3
  -1   1  -2 79.5037 3.17700   1
   1   1   2 74.4558 3.28335   2
  -2  -1  -2 3.68880 1.20744   1
  -2  -1  -2 1.41897 1.21135   4
   2  -1   2 4.58860 1.37037   2
   2   1   2 3.50944 1.38483   2
  -2   1  -2 3.96555 1.29035   4
  -2   1  -2 3.87940 1.13297   3
  -2   1  -2 3.69064 0.97417   1
   3  -1   2 223.628 7.60332   2
  -3  -1  -2 224.415 7.64261   1
  -3  -1  -2 226.767 7.70874   4
  -3   1  -2 225.031 6.95615   1
  -3   1  -2 223.889 7.17485   3
  -3   1  -2 227.686 7.79305   4
   3   1   2 224.855 7.79237   2
   3   1   2 233.208 8.13916   1
  -4  -1  -2 192.115 7.41226   4
   4  -1   2 195.416 7.43821   2
  -4  -1  -2 185.760 7.14339   1
  -4   1  -2 197.674 7.48322   4
   4   1   2 193.587 7.46934   2
  -4   1  -2 198.213 6.53354   1
   4   1   2 179.392 7.49711   1
  -4   1  -2 201.038 6.69405   3
  -5  -1  -2 141.911 6.63048   4
  -5  -1  -2 139.012 3.91256   3
   5  -1   2 145.381 6.79179   2
  -5  -1  -2 139.587 6.25822   1
   5   1   2 147.814 4.63880   3
   5   1   2 145.776 6.75806   2
  -5   1  -2 131.839 5.52754   3
  -5   1  -2 150.559 6.69279   4
  -5   1  -2 152.301 5.67639   1
   5   1   2 139.301 6.70601   1
  -6  -1  -2 779.181 22.5116   4
  -6  -1  -2 783.482 21.9775   1
  -6  -1  -2 796.586 18.8383   3
   6  -1   2 775.544 22.5646   2
  -6   1  -2 767.426 22.3731   4
   6   1   2 800.184 22.7387   2
   6   1   2 802.390 22.8230   1
  -6   1  -2 786.458 20.9049   1
  -6   1  -2 803.505 20.9493   3
  -7  -1  -2 202.863 5.81766   3
  -7  -1  -2 187.053 8.83281   4
  -7  -1  -2 182.076 8.15040   1
   7  -1   2 196.466 9.14894   2
  -7   1  -2 208.449 7.69921   1
  -7   1  -2 205.600 7.54517   3
  -7   1  -2 185.206 8.71298   4
   7   1   2 175.466 8.61598   1
   7   1   2 182.200 8.90208   2
  -8  -1  -2 36.9589 4.86599   4
  -8  -1  -2 33.2961 2.23365   3
  -8  -1  -2 33.5858 4.34393   1
   8  -1   2 24.0255 4.37072   2
  -8   1  -2 32.5127 3.55845   1
  -8   1  -2 29.0596 4.39733   4
  -8   1  -2 31.5711 3.35667   3
   8   1   2 35.8618 4.93000   2
   9  -1   2 4.13032 3.12268   2
  -9  -1  -2 0.96619 2.10946   1
  -9  -1  -2 1.13228 1.16793   3
  -9  -1  -2 1.30398 2.57677   4
  -9   1  -2 2.48325 1.81968   3
  -9   1  -2 -2.5504 2.12647   4
  -9   1  -2 3.30377 1.90172   1
   9   1   2 1.76879 2.74528   2
  10  -1   2 24.2878 5.35533   2
 -10  -1  -2 20.1791 3.77520   1
 -10  -1  -2 16.0637 4.35632   4
 -10   1  -2 17.1173 4.20043   4
 -10   1  -2 23.3954 3.53764   1
 -10   1  -2 19.3746 3.14333   3
  10   1   2 16.4965 4.46084   2
 -11  -1  -2 12.2040 4.38235   4
  11  -1   2 13.5903 4.73741   2
 -11  -1  -2 15.7211 3.78869   1
  11   1   2 27.3164 5.49123   2
 -11   1  -2 16.0346 4.40773   4
 -11   1  -2 15.3249 3.38590   1
 -11   1  -2 17.5589 3.21336   3
 -12  -1  -2 4.76357 3.16989   1
 -12  -1  -2 -0.6119 3.69755   4
  12  -1   2 -0.7959 3.69820   2
  12   1   2 0.99451 3.93402   2
 -12   1  -2 9.38132 4.20402   4
 -12   1  -2 1.89987 2.75023   1
 -13  -1  -2 22.8419 4.75167   1
 -13  -1  -2 26.1462 5.98961   4
  13  -1   2 19.5439 5.87790   2
  13   1   2 23.5770 6.07719   2
 -13   1  -2 27.8367 6.10876   4
 -13   1  -2 16.9942 4.25709   1
 -14  -1  -2 10.4103 5.17689   4
  14  -1   2 14.1230 5.68572   2
 -14  -1  -2 10.4509 4.46416   1
 -14   1  -2 14.8641 5.46071   4
  14   1   2 1.25404 4.52425   2
 -15  -1  -2 -1.6576 5.04044   4
  15  -1   2 -0.3014 4.83652   2
 -15  -1  -2 -1.8978 3.63085   1
  15   1   2 8.51295 5.59904   2
 -15   1  -2 0.99323 4.24509   4
  16  -1   2 -5.6858 5.74471   2
 -16  -1  -2 1.40001 4.46047   1
 -16  -1  -2 6.00240 5.40350   4
 -16   1  -2 0.23527 4.72054   4
  16   1   2 3.87054 5.50302   2
 -17  -1  -2 5.48835 5.85641   4
  17  -1   2 -2.3804 5.61074   2
 -17   1  -2 3.83824 5.89368   4
  17   1   2 3.30491 6.13705   2
 -18  -1  -2 29.1196 8.19154   4
  18  -1   2 9.65819 7.00710   2
 -18   1  -2 18.6433 7.24741   4
  18   1   2 27.8619 8.11708   2
 -19  -2   2 32.8435 8.67172   4
  19  -2  -2 19.8090 7.98066   2
  19   2  -2 23.7602 7.48699   2
 -19   2   2 48.6439 8.78948   4
 -18  -2   2 89.2169 9.79386   1
  18  -2  -2 72.7581 11.0412   2
 -18  -2   2 70.6156 10.3120   4
 -18   2   2 81.6544 10.0448   4
  18   2  -2 74.2332 9.70646   1
  18   2  -2 74.1622 11.2800   2
 -17  -2   2 73.0507 8.98316   1
  17  -2  -2 88.8403 11.4981   2
 -17  -2   2 99.0355 10.8001   4
  17   2  -2 88.4126 9.97828   1
 -17   2   2 95.7591 10.1605   4
  17   2  -2 108.687 11.9372   2
  16  -2  -2 3.15446 5.61408   2
 -16  -2   2 -1.2611 4.32201   4
 -16  -2   2 -4.0987 3.83953   1
  16   2  -2 10.8514 5.74963   2
  16   2  -2 -2.9084 4.07480   1
 -16   2   2 -2.4932 3.54521   3
 -16   2   2 5.29517 4.76559   4
  15  -2  -2 3.12933 4.95003   2
 -15  -2   2 1.87090 3.31499   1
 -15  -2   2 -0.6443 3.90915   4
  15   2  -2 0.70194 3.97291   1
 -15   2   2 -2.7536 2.99240   3
  15   2  -2 -1.3798 4.56338   2
 -15   2   2 6.87852 4.52720   4
 -14  -2   2 114.997 8.35483   1
 -14  -2   2 107.542 9.90213   4
  14  -2  -2 109.792 11.0924   2
 -14   2   2 94.4315 7.71464   3
  14   2  -2 108.021 9.87515   1
 -14   2   2 116.104 9.02485   4
  14   2  -2 103.683 10.3647   2
  13  -2  -2 237.529 13.3660   2
 -13  -2   2 253.241 12.1831   1
 -13  -2   2 257.800 13.1809   4
  13   2  -2 230.064 13.0487   2
 -13   2   2 232.328 11.3700   3
  13   2  -2 241.869 12.7974   1
 -13   2   2 227.360 11.5444   4
 -12  -2   2 365.255 15.0998   4
 -12  -2   2 369.620 12.6970   3
 -12  -2   2 335.637 14.0693   1
  12  -2  -2 349.785 15.8626   2
  12   2  -2 368.331 15.3982   1
  12   2  -2 338.625 15.5575   2
 -12   2   2 356.543 13.9236   3
 -12   2   2 361.392 14.4447   4
 -11  -2   2 358.093 14.4956   4
 -11  -2   2 367.536 14.1001   1
  11  -2  -2 383.368 15.7365   2
 -11  -2   2 355.389 12.6377   3
  11   2  -2 363.091 15.2717   2
 -11   2   2 379.903 11.2492   1
 -11   2   2 376.164 14.0401   3
 -11   2   2 336.058 13.4540   4
  11   2  -2 334.180 14.5656   1
 -10  -2   2 88.1260 6.18539   3
 -10  -2   2 104.817 7.05751   4
  10  -2  -2 91.3443 8.15030   2
 -10  -2   2 91.3769 6.33995   1
  10   2  -2 89.8818 6.94919   1
 -10   2   2 95.7702 4.37295   1
 -10   2   2 105.991 6.76672   3
  10   2  -2 87.8815 7.89248   2
 -10   2   2 100.065 6.46599   4
  -9  -2   2 7.52063 2.77376   4
   9  -2  -2 7.41868 1.63898   1
  -9  -2   2 7.90418 3.01967   3
   9  -2  -2 10.5152 3.68492   2
  -9   2   2 7.54883 2.65458   3
  -9   2   2 8.47840 1.53039   1
   9   2  -2 5.96298 2.78456   1
  -9   2   2 8.32718 2.50515   4
   9   2  -2 5.38215 2.85111   2
   8  -2  -2 194.444 6.30883   1
  -8  -2   2 195.681 8.76579   4
  -8  -2   2 209.915 9.07946   3
  -8   2   2 202.188 6.10756   1
  -8   2   2 200.491 7.99664   4
  -8   2   2 198.337 8.63044   3
   8   2  -2 196.825 9.15742   2
   8   2  -2 186.927 9.12286   1
  -7  -2   2 315.883 11.2825   3
   7  -2  -2 306.077 8.27746   1
   7  -2  -2 309.449 11.3053   2
  -7  -2   2 292.650 10.8707   4
   7   2  -2 317.102 11.5210   2
  -7   2   2 302.526 10.9657   3
  -7   2   2 306.327 10.1455   4
   7   2  -2 314.260 11.8038   4
   7   2  -2 286.308 11.4263   1
  -7   2   2 313.196 8.11225   1
  -6  -2   2 227.484 8.66327   4
   6  -2  -2 234.261 8.76202   2
   6  -2  -2 219.399 5.91710   1
  -6  -2   2 220.386 8.78676   3
   6   2  -2 213.506 9.12991   1
  -6   2   2 218.429 8.58526   3
   6   2  -2 233.043 8.74524   2
  -6   2   2 230.900 5.82410   1
   6   2  -2 214.003 9.07253   4
  -6   2   2 225.989 7.61745   4
   5  -2  -2 1130.55 25.5745   1
  -5  -2   2 1145.78 28.9177   4
   5  -2  -2 1108.82 28.7640   2
  -5  -2   2 1136.20 28.7915   3
   5   2  -2 1128.07 29.5902   4
  -5   2   2 1101.91 25.5541   1
   5   2  -2 1105.35 29.6132   1
  -5   2   2 1102.43 28.9923   3
  -5   2   2 1141.84 25.5394   1
   5   2  -2 1102.18 28.5620   2
  -5   2   2 1133.95 27.4523   4
   4  -2  -2 978.769 22.3200   1
  -4  -2   2 980.011 24.9327   3
  -4  -2   2 1008.87 25.2796   4
   4  -2  -2 957.014 24.9443   2
  -4   2   2 987.494 25.4527   3
   4   2  -2 985.312 24.6685   2
  -4   2   2 996.715 22.2931   1
   4   2  -2 924.928 25.6978   1
   4   2  -2 995.065 25.8337   4
  -4   2   2 973.138 23.5939   4
   3  -2  -2 42.4884 1.63341   1
   3  -2  -2 40.6465 1.70026   1
  -3  -2   2 40.0962 2.85187   3
   3  -2  -2 37.1559 2.77408   2
   3   2  -2 44.6112 3.23654   1
  -3   2   2 41.6565 1.59390   1
   3   2  -2 42.4049 3.15851   4
  -3   2   2 42.6035 1.92356   4
  -3   2   2 41.9300 3.02098   3
   3   2  -2 36.9565 2.39008   2
  -2  -2   2 1011.46 25.9692   3
   2  -2  -2 1044.39 25.8291   2
   2  -2  -2 1054.17 24.7186   1
   2   2  -2 1041.23 24.8956   2
   2   2  -2 1057.69 26.5397   1
   2   2  -2 1066.91 26.5433   4
  -2   2   2 1044.44 25.8494   2
  -2   2   2 1031.19 26.1734   3
   2   2  -2 1057.16 26.3861   3
  -2   2   2 1062.59 24.5119   4
   1  -2  -2 364.489 9.91376   1
   1  -2  -2 378.374 9.39873   4
   1   2  -2 376.352 9.37700   2
  -1   2   2 367.125 9.54675   4
   1   2  -2 364.127 10.7151   1
  -1   2   2 370.006 10.5293   3
  -1   2   2 364.608 10.5010   2
   1   2  -2 391.449 11.1134   3
   1   2  -2 371.329 10.9344   4
   0  -2   2 964.533 23.0468   2
   0  -2   2 979.327 24.7087   3
   0  -2  -2 965.085 24.1267   1
   0  -2  -2 972.035 23.5435   4
   0   2   2 1005.21 24.6119   1
   0   2   2 996.182 24.4976   2
   0   2   2 976.098 24.0173   3
   0   2  -2 983.014 24.7462   4
   0   2  -2 991.180 24.8960   3
   0   2   2 988.323 23.8326   4
   0   2  -2 988.884 24.3163   1
  -1  -2  -2 3460.16 80.3049   1
   1  -2   2 3442.85 79.0800   2
  -1  -2  -2 3356.30 79.6496   4
   1   2   2 3478.85 80.7519   1
   1   2   2 3502.06 79.2911   3
  -1   2  -2 3426.99 79.6999   1
  -1   2  -2 3452.44 80.7299   3
   1   2   2 3494.68 80.3431   2
  -1   2  -2 3511.62 80.5439   4
  -2  -2  -2 932.693 23.6683   4
  -2  -2  -2 945.961 24.0899   1
   2  -2   2 937.461 23.1213   2
   2   2   2 942.437 24.5899   1
  -2   2  -2 961.314 24.2318   3
  -2   2  -2 927.409 22.9746   1
  -2   2  -2 933.244 23.9945   4
   2   2   2 918.194 23.9330   2
   2   2   2 932.407 22.2835   3
  -3  -2  -2 677.302 18.7317   4
  -3  -2  -2 685.555 19.1011   1
   3  -2   2 715.700 18.5487   2
  -3  -2  -2 697.194 16.5500   3
  -3   2  -2 679.040 18.9297   3
  -3   2  -2 699.126 17.6709   1
  -3   2  -2 702.621 18.9839   4
   3   2   2 693.969 16.6739   3
   3   2   2 725.603 19.7818   1
   3   2   2 694.098 19.0111   2
  -4  -2  -2 148.849 4.29189   3
   4  -2   2 148.565 6.41956   2
  -4  -2  -2 153.271 6.67847   4
  -4  -2  -2 151.703 6.66337   1
  -4  -2  -2 152.232 4.01713   3
  -4   2  -2 148.108 6.29896   3
   4   2   2 147.667 6.96094   1
   4   2   2 145.542 6.53704   2
  -4   2  -2 134.035 6.23640   4
  -4   2  -2 150.984 5.32754   1
  -5  -2  -2 8.96491 2.41687   4
  -5  -2  -2 9.43653 0.69877   3
   5  -2   2 8.35672 2.33531   2
  -5  -2  -2 9.60805 2.40048   1
  -5  -2  -2 10.2337 0.88750   3
  -5   2  -2 6.09941 1.95727   3
  -5   2  -2 5.88655 1.99634   4
   5   2   2 8.89776 2.51187   2
  -5   2  -2 12.9355 1.87619   1
   5   2   2 10.2525 2.65909   1
  -6  -2  -2 144.546 3.68767   3
  -6  -2  -2 143.700 7.35381   4
  -6  -2  -2 138.329 6.98607   1
  -6  -2  -2 137.793 3.67313   3
   6  -2   2 133.959 7.06907   2
  -6   2  -2 139.166 5.58304   1
   6   2   2 143.180 7.56571   1
  -6   2  -2 149.993 6.69373   3
   6   2   2 141.204 7.31098   2
  -6   2  -2 143.610 7.05398   4
  -7  -2  -2 120.209 6.84652   1
  -7  -2  -2 121.193 7.20235   4
  -7  -2  -2 120.837 3.46732   3
   7  -2   2 135.686 7.49647   2
  -7  -2  -2 126.837 3.47616   3
   7   2   2 126.738 7.48139   1
  -7   2  -2 124.007 5.45223   1
   7   2   2 129.784 7.45842   2
  -7   2  -2 125.472 7.00717   4
  -7   2  -2 129.868 6.55637   3
  -8  -2  -2 871.846 25.6019   1
  -8  -2  -2 860.454 20.4264   3
  -8  -2  -2 917.061 26.2882   4
   8  -2   2 865.292 26.2387   2
   8   2   2 842.344 26.3313   1
  -8   2  -2 880.810 25.8143   4
  -8   2  -2 870.484 23.1523   1
  -8   2  -2 877.986 24.5688   3
   8   2   2 861.253 26.1242   2
  -9  -2  -2 114.298 7.89881   4
   9  -2   2 107.536 7.89744   2
  -9  -2  -2 126.795 7.61833   1
   9   2   2 109.688 8.28379   2
  -9   2  -2 115.301 7.58294   4
   9   2   2 124.971 8.22956   1
  -9   2  -2 120.076 5.93703   1
  -9   2  -2 109.377 6.61309   3
 -10  -2  -2 568.135 19.7711   1
 -10  -2  -2 609.323 21.0197   4
  10  -2   2 581.536 20.9179   2
  10   2   2 573.279 20.8705   1
 -10   2  -2 612.561 17.8033   1
 -10   2  -2 588.299 18.7434   3
 -10   2  -2 580.772 20.3995   4
  10   2   2 597.278 21.2653   2
 -11  -2  -2 80.6708 8.41076   4
  11  -2   2 79.8119 8.63602   2
 -11  -2  -2 93.2998 8.23757   1
  11   2   2 84.5971 8.65551   1
 -11   2  -2 86.0110 6.29877   3
 -11   2  -2 103.383 8.99089   4
  11   2   2 76.6670 8.30672   2
 -11   2  -2 81.8382 7.07497   1
  12  -2   2 13.9592 5.19538   2
 -12  -2  -2 18.6465 4.86911   1
 -12  -2  -2 12.9891 4.67899   4
 -12   2  -2 13.9407 3.68774   3
 -12   2  -2 12.1042 4.49409   4
  12   2   2 12.2368 4.88207   2
 -13  -2  -2 55.6837 7.82431   4
 -13  -2  -2 52.6777 6.97823   1
  13  -2   2 61.0595 8.41983   2
  13   2   2 60.4625 8.55042   2
 -13   2  -2 58.5287 7.86077   4
 -14  -2  -2 86.5327 10.1572   4
 -14  -2  -2 95.5088 9.38313   1
  14  -2   2 101.954 10.7705   2
  14   2   2 89.4616 10.1880   2
 -14   2  -2 108.820 10.8380   4
 -15  -2  -2 183.645 12.1395   1
 -15  -2  -2 169.049 12.8696   4
  15  -2   2 158.462 13.8315   2
  15   2   2 187.486 13.4085   2
 -15   2  -2 165.562 12.1649   4
  16  -2   2 189.908 15.8951   2
 -16  -2  -2 200.389 13.0696   1
 -16  -2  -2 195.088 14.6921   4
 -16   2  -2 185.885 13.3530   4
  16   2   2 178.650 15.2826   2
 -17  -2  -2 91.2846 10.1904   1
  17  -2   2 86.6533 11.7106   2
 -17  -2  -2 114.182 12.6577   4
 -17   2  -2 113.794 12.3622   4
  17   2   2 111.295 12.6560   2
 -18  -2  -2 12.6090 7.37012   4
  18  -2   2 9.39496 6.93187   2
 -18   2  -2 3.33917 5.68896   4
 -19  -3   2 54.2550 9.98018   4
 -19  -3   2 66.6373 9.35094   1
  19  -3  -2 45.6919 10.0555   2
  19   3  -2 65.4453 10.4236   1
  19   3  -2 52.5255 10.2713   2
  18  -3  -2 8.33265 7.13441   2
 -18  -3   2 8.67949 5.97031   4
 -18  -3   2 6.85425 5.16519   1
  18   3  -2 9.23157 7.20465   2
  18   3  -2 16.3542 7.25731   1
 -17  -3   2 63.0291 9.33295   4
  17  -3  -2 59.0738 10.0078   2
 -17  -3   2 48.4635 7.66947   1
  17   3  -2 52.6198 9.02548   1
  17   3  -2 46.5860 9.01551   2
 -17   3   2 53.0892 8.18291   4
  16  -3  -2 70.3722 10.0813   2
 -16  -3   2 64.7240 8.35648   1
 -16  -3   2 69.4147 9.26421   4
  16   3  -2 65.8431 9.43953   2
 -16   3   2 69.9974 8.42215   3
  16   3  -2 48.1855 8.56285   1
 -16   3   2 62.9182 8.11963   4
 -15  -3   2 155.797 11.5124   4
 -15  -3   2 137.816 10.0579   1
  15  -3  -2 130.979 12.7813   2
  15   3  -2 164.508 11.8875   2
 -15   3   2 120.566 10.5524   4
 -15   3   2 130.212 9.40840   3
  15   3  -2 161.788 12.2982   1
 -14  -3   2 366.177 16.9705   4
 -14  -3   2 362.084 16.1370   1
  14  -3  -2 380.302 18.0793   2
 -14   3   2 377.844 16.0601   4
 -14   3   2 370.471 15.8189   3
  14   3  -2 374.088 17.6157   1
  14   3  -2 367.351 17.2843   2
  13  -3  -2 40.6024 7.20442   2
 -13  -3   2 46.2630 6.47238   1
 -13  -3   2 50.1001 6.91858   4
  13   3  -2 54.0797 7.38892   1
 -13   3   2 60.2457 6.96836   3
 -13   3   2 41.5317 5.78155   4
  13   3  -2 73.6953 8.90903   2
 -12  -3   2 28.9085 5.56612   4
 -12  -3   2 13.0753 4.04813   1
  12  -3  -2 11.4907 4.75877   2
  12   3  -2 21.0409 5.21938   1
  12   3  -2 26.3094 5.57118   2
 -12   3   2 19.2228 4.53192   3
 -12   3   2 16.3536 4.10944   4
  11  -3  -2 38.4010 6.14238   2
 -11  -3   2 31.5401 5.58992   4
 -11  -3   2 46.0652 5.33358   3
 -11  -3   2 36.3877 5.46486   1
  11   3  -2 32.7520 5.62924   1
  11   3  -2 45.3364 6.54396   2
 -11   3   2 28.9364 4.79856   3
 -11   3   2 36.5919 4.97483   4
 -10  -3   2 0.67420 2.54142   1
  10  -3  -2 -2.6768 2.88627   2
 -10  -3   2 1.15282 3.59080   3
 -10  -3   2 4.56175 3.09864   4
 -10   3   2 2.19753 1.99428   4
  10   3  -2 2.79466 3.15474   1
  10   3  -2 4.11661 3.56103   2
 -10   3   2 -0.2901 2.27882   3
  -9  -3   2 293.777 11.8320   3
  -9  -3   2 274.986 11.6194   4
   9  -3  -2 273.501 11.9951   2
  -9   3   2 244.805 11.0282   3
  -9   3   2 265.902 10.2324   4
   9   3  -2 262.113 11.5003   2
   9   3  -2 248.708 11.9452   1
  -8  -3   2 726.026 21.5863   3
  -8  -3   2 723.761 21.8434   4
   8  -3  -2 748.779 22.2149   2
   8   3  -2 742.875 22.9969   4
   8   3  -2 683.067 22.6906   1
  -8   3   2 731.463 21.9900   3
   8   3  -2 694.924 21.6156   2
  -8   3   2 712.766 20.2048   4
  -7  -3   2 207.164 9.06660   4
  -7  -3   2 200.228 8.81508   3
   7  -3  -2 192.996 8.79875   2
   7   3  -2 203.882 8.86196   2
  -7   3   2 216.917 9.31917   3
   7   3  -2 209.300 9.71247   4
   7   3  -2 196.159 9.60671   1
  -7   3   2 204.027 7.64962   4
   6  -3  -2 359.061 12.5064   2
  -6  -3   2 363.042 12.6340   4
  -6  -3   2 373.004 12.3466   3
   6   3  -2 375.287 13.6880   1
   6   3  -2 384.007 12.3874   2
  -6   3   2 387.545 13.1409   3
  -6   3   2 373.363 11.1457   4
   6   3  -2 377.106 13.5328   4
   5  -3  -2 583.650 16.8857   2
  -5  -3   2 567.910 17.0407   4
  -5  -3   2 582.867 16.6030   3
   5   3  -2 594.198 17.9836   4
   5   3  -2 569.954 18.0388   1
   5   3  -2 574.418 16.3836   2
  -5   3   2 562.006 15.2797   4
  -5   3   2 569.424 17.3887   3
   4  -3  -2 542.188 12.7154   1
   4  -3  -2 549.575 15.5986   2
  -4  -3   2 543.226 15.4755   3
   4  -3  -2 544.931 12.7609   1
  -4  -3   2 517.937 15.8229   4
   4   3  -2 530.468 16.5136   4
  -4   3   2 545.757 14.2438   4
  -4   3   2 552.843 16.4084   3
   4   3  -2 534.473 14.9680   2
   4   3  -2 545.943 16.7795   1
   3  -3  -2 766.031 20.7724   2
  -3  -3   2 784.047 20.9798   3
   3  -3  -2 795.938 18.9286   1
  -3   3   2 808.011 21.6868   3
   3   3  -2 785.505 21.3985   3
   3   3  -2 786.008 20.0629   2
   3   3  -2 785.973 21.9195   1
  -3   3   2 795.669 19.5569   4
   3   3  -2 759.135 21.6475   4
  -2  -3   2 532.011 15.4071   3
   2  -3  -2 562.497 14.0394   1
   2  -3  -2 561.913 15.3136   2
   2   3  -2 530.922 15.8247   1
  -2   3   2 551.109 15.3238   2
   2   3  -2 533.326 15.9156   4
   2   3  -2 542.298 14.1940   2
  -2   3   2 554.141 14.1109   4
  -2   3   2 524.835 15.6219   3
   2   3  -2 535.871 15.7946   3
  -1  -3   2 603.490 14.7572   2
   1  -3  -2 584.818 15.1648   1
  -1  -3   2 552.280 16.1640   3
   1  -3  -2 539.055 15.6213   2
   1   3  -2 585.211 16.4625   4
  -1   3   2 575.385 15.4666   1
   1   3  -2 570.875 14.6542   2
  -1   3   2 568.240 16.1054   3
  -1   3   2 564.711 15.8285   2
  -1   3   2 580.508 15.0009   4
   1   3  -2 571.754 16.2625   1
   1   3  -2 574.652 16.5390   3
   0  -3  -2 427.572 12.2556   1
   0  -3  -2 434.633 11.7258   4
   0  -3  -2 439.474 12.5847   2
   0  -3   2 417.804 11.2868   2
   0   3  -2 422.870 13.1452   3
   0   3   2 434.350 12.1295   4
   0   3   2 412.454 12.5646   1
   0   3  -2 431.317 12.9718   4
   0   3   2 428.311 12.4121   3
   0   3  -2 427.433 11.3311   2
   0   3   2 431.290 12.6634   2
   0   3  -2 419.374 12.4665   1
   1  -3   2 17.2513 1.78418   2
  -1  -3  -2 19.1832 2.13802   4
  -1  -3  -2 15.8882 2.35698   1
  -1   3  -2 13.9228 2.36542   4
   1   3   2 17.2931 2.11733   3
   1   3   2 18.7315 2.53063   2
  -1   3  -2 12.9854 2.54711   3
   1   3   2 16.2353 2.41545   4
  -1   3  -2 14.7373 1.98087   1
   1   3   2 17.9364 2.57796   1
  -2  -3  -2 207.432 7.89672   1
  -2  -3  -2 216.639 7.56741   4
   2  -3   2 215.900 6.95432   2
   2   3   2 207.818 7.81729   2
  -2   3  -2 207.063 8.26763   3
   2   3   2 198.228 6.78200   3
  -2   3  -2 210.816 6.91035   1
   2   3   2 205.857 8.33194   1
  -2   3  -2 214.896 7.94440   4
   2   3   2 209.763 7.87653   4
   3  -3   2 -0.6415 1.10526   2
  -3  -3  -2 2.46126 1.06523   3
  -3  -3  -2 1.52465 1.56031   1
  -3  -3  -2 1.51066 1.48334   4
   3   3   2 0.91880 0.96402   3
  -3   3  -2 1.69245 1.65484   3
  -3   3  -2 0.70445 0.94996   1
  -3   3  -2 1.47174 1.38961   4
   3   3   2 4.71682 1.81513   2
   3   3   2 0.05856 1.68725   1
  -4  -3  -2 975.202 23.7672   3
  -4  -3  -2 955.167 26.6522   1
   4  -3   2 961.245 25.6964   2
  -4  -3  -2 989.796 26.4806   4
  -4   3  -2 963.304 26.2435   4
  -4   3  -2 1003.37 24.3922   1
   4   3   2 992.087 24.0706   3
   4   3   2 1012.91 27.6744   1
  -4   3  -2 992.672 26.8721   3
   4   3   2 964.530 26.4667   2
   5  -3   2 202.952 8.43012   2
  -5  -3  -2 191.850 8.64292   1
  -5  -3  -2 198.980 8.55383   4
  -5  -3  -2 189.074 6.03428   3
   5   3   2 189.731 9.17759   1
  -5   3  -2 194.248 8.24766   4
  -5   3  -2 194.088 8.46646   3
   5   3   2 192.623 8.52588   2
  -5   3  -2 202.724 6.60196   1
   6  -3   2 82.4094 5.66813   2
  -6  -3  -2 76.9401 3.87136   3
  -6  -3  -2 81.6044 5.75886   1
  -6  -3  -2 70.1114 5.49262   4
  -6   3  -2 86.6285 5.51352   4
  -6   3  -2 82.0080 3.90587   1
  -6   3  -2 88.1934 5.90264   3
   6   3   2 94.7817 6.63011   1
   6   3   2 88.7733 5.95624   2
  -7  -3  -2 195.968 9.57855   1
  -7  -3  -2 221.147 6.07626   3
  -7  -3  -2 204.493 9.72841   4
   7  -3   2 209.690 9.67660   2
   7   3   2 211.855 10.0965   2
  -7   3  -2 180.423 9.07254   4
  -7   3  -2 208.567 7.23789   1
   7   3   2 204.841 10.3106   1
  -7   3  -2 200.572 9.35845   3
  -8  -3  -2 17.5398 3.99102   4
  -8  -3  -2 17.5186 3.81426   1
   8  -3   2 15.3099 3.75560   2
  -8   3  -2 20.1500 3.90841   4
  -8   3  -2 18.7941 3.83317   3
  -8   3  -2 13.7123 2.21700   1
   8   3   2 9.36888 3.61406   1
   8   3   2 16.5404 4.01211   2
  -9  -3  -2 23.7719 4.59622   1
   9  -3   2 17.0324 4.41189   2
  -9  -3  -2 16.2460 4.26511   4
  -9   3  -2 12.8471 3.73780   4
   9   3   2 17.8893 4.42542   1
  -9   3  -2 23.7302 4.28491   3
   9   3   2 13.7967 4.22590   2
 -10  -3  -2 30.6936 5.50519   4
  10  -3   2 23.7129 5.75443   2
 -10  -3  -2 41.2504 5.84904   1
  10   3   2 21.8846 5.28697   1
 -10   3  -2 31.2389 4.75162   3
 -10   3  -2 31.4668 5.19690   4
  10   3   2 24.6737 5.24336   2
 -11  -3  -2 11.9927 4.74973   1
  11  -3   2 20.1001 5.35889   2
 -11  -3  -2 25.6359 5.35289   4
 -11   3  -2 20.9035 4.29768   3
  11   3   2 10.2113 5.14153   1
  11   3   2 14.9913 4.95608   2
 -11   3  -2 21.8960 4.78238   4
  12  -3   2 177.792 11.7647   2
 -12  -3  -2 182.069 11.6168   4
 -12  -3  -2 190.823 11.2656   1
  12   3   2 184.557 11.7959   2
 -12   3  -2 163.958 9.79124   3
 -12   3  -2 190.382 11.1917   4
  12   3   2 162.879 11.5633   1
 -13  -3  -2 360.202 16.6008   1
 -13  -3  -2 374.979 17.6270   4
  13  -3   2 344.338 17.6858   2
 -13   3  -2 373.625 15.4420   3
 -13   3  -2 386.337 17.3318   4
  13   3   2 360.012 17.4124   2
 -14  -3  -2 19.4715 6.17935   4
  14  -3   2 11.7406 5.99151   2
 -14  -3  -2 17.1603 5.63719   1
  14   3   2 12.7328 5.84737   2
 -14   3  -2 13.0951 5.42346   4
 -15  -3  -2 11.1049 5.52386   1
  15  -3   2 12.9276 6.32453   2
 -15  -3  -2 23.6016 6.65533   4
  15   3   2 12.9097 6.09974   2
 -15   3  -2 16.2362 5.70217   4
 -16  -3  -2 2.45518 5.26861   1
  16  -3   2 7.62025 6.50138   2
 -16  -3  -2 -4.5577 4.67632   4
 -16   3  -2 -0.7455 4.61497   4
  16   3   2 0.10643 5.29897   2
 -17  -3  -2 27.0667 8.46828   4
 -17  -3  -2 43.0775 8.22970   1
  17  -3   2 17.3729 7.76261   2
  17   3   2 31.8400 8.24694   2
 -17   3  -2 40.9936 8.48747   4
  18  -4  -2 1.30534 6.05616   2
 -18  -4   2 15.4114 6.54944   1
 -18  -4   2 11.6081 6.54969   4
  18   4  -2 10.9656 7.20554   1
  18   4  -2 7.08061 6.24933   2
 -17  -4   2 17.3699 6.71984   4
  17  -4  -2 7.26010 6.68048   2
 -17  -4   2 6.05942 5.72969   1
  17   4  -2 10.2003 6.16887   2
  17   4  -2 8.12041 6.23454   1
 -17   4   2 1.79325 4.71975   3
 -16  -4   2 23.9201 6.65138   1
 -16  -4   2 39.7280 7.85431   4
  16  -4  -2 36.5704 8.36245   2
  16   4  -2 37.6552 8.23822   1
  16   4  -2 44.1410 8.25971   2
 -16   4   2 35.0014 6.71028   3
 -15  -4   2 38.1296 7.44869   4
 -15  -4   2 49.3186 7.50700   1
  15  -4  -2 47.7377 9.22383   2
 -15   4   2 32.3663 6.64406   3
  15   4  -2 43.1069 7.92721   1
  15   4  -2 49.8309 8.40396   2
 -14  -4   2 -3.0873 4.71576   4
 -14  -4   2 0.77492 3.67500   1
  14  -4  -2 6.42415 5.65783   2
  14   4  -2 -3.9777 3.83282   1
  14   4  -2 -7.2445 3.56110   2
 -14   4   2 0.37634 3.39396   4
 -14   4   2 1.16140 3.82734   3
  13  -4  -2 8.94144 5.10643   2
 -13  -4   2 8.84083 4.32915   1
 -13  -4   2 7.58074 5.03398   4
  13   4  -2 0.42425 4.26938   1
 -13   4   2 10.2360 3.68548   4
  13   4  -2 0.18130 4.34782   2
 -13   4   2 6.51221 4.42672   3
  12  -4  -2 270.691 14.3575   2
 -12  -4   2 272.578 13.9180   4
 -12  -4   2 291.649 14.0784   1
  12   4  -2 297.229 14.5044   2
 -12   4   2 284.201 13.6636   3
 -12   4   2 290.921 12.5982   4
  12   4  -2 316.290 15.5342   1
 -11  -4   2 172.467 10.9060   4
  11  -4  -2 196.848 11.3582   2
 -11  -4   2 200.318 11.0394   1
 -11   4   2 191.179 9.32642   4
  11   4  -2 163.808 11.4998   1
  11   4  -2 185.642 10.6107   2
 -11   4   2 183.466 10.4763   3
 -10  -4   2 510.204 19.1470   4
 -10  -4   2 549.679 18.8388   3
  10  -4  -2 567.288 20.0481   2
 -10  -4   2 556.257 19.6140   1
 -10   4   2 561.425 17.6371   4
  10   4  -2 564.985 19.4144   2
 -10   4   2 537.158 19.4375   3
  10   4  -2 524.252 20.5774   1
  -9  -4   2 18.1744 5.00913   3
   9  -4  -2 14.5350 3.97355   2
  -9  -4   2 9.83883 3.46161   4
  -9   4   2 14.3060 2.89877   4
   9   4  -2 10.8248 4.10477   1
  -9   4   2 11.3594 3.54379   3
   9   4  -2 16.6882 4.14065   2
   9   4  -2 17.9663 4.65191   4
  -8  -4   2 16.0782 3.74461   4
  -8  -4   2 26.6919 4.65771   3
   8  -4  -2 16.8762 3.62198   2
   8   4  -2 16.8575 4.15978   1
  -8   4   2 14.5413 2.75970   4
  -8   4   2 19.2474 3.92118   3
   8   4  -2 12.0276 3.79996   4
   8   4  -2 18.4224 3.57846   2
  -7  -4   2 46.4530 5.12643   4
   7  -4  -2 54.0079 5.60284   2
  -7  -4   2 53.9292 5.35713   3
   7   4  -2 46.8889 5.76074   1
   7   4  -2 46.1771 5.63185   4
  -7   4   2 38.4839 5.00465   3
  -7   4   2 46.3669 4.01383   4
   7   4  -2 50.3188 4.99106   2
   6  -4  -2 451.362 15.0059   2
  -6  -4   2 440.361 15.3042   4
  -6  -4   2 448.845 14.6243   3
   6   4  -2 461.531 16.5562   1
   6   4  -2 444.329 16.1329   4
  -6   4   2 457.773 13.5649   4
  -6   4   2 502.632 16.4483   3
   6   4  -2 456.244 14.5222   2
  -5  -4   2 54.9024 4.98505   4
  -5  -4   2 60.4718 5.16068   3
   5  -4  -2 61.0832 5.08257   2
   5   4  -2 61.8153 4.26858   2
  -5   4   2 48.3860 5.06284   3
  -5   4   2 60.9693 3.64409   4
   5   4  -2 50.8352 5.33471   4
   5   4  -2 60.6085 5.97490   1
   4  -4  -2 218.080 6.24169   1
   4  -4  -2 220.034 8.69806   2
  -4  -4   2 214.273 8.97266   4
  -4  -4   2 224.655 8.77449   3
  -4   4   2 231.717 9.66459   3
  -4   4   2 225.168 7.62530   4
   4   4  -2 220.318 9.11588   3
   4   4  -2 231.655 9.96598   1
   4   4  -2 231.379 9.76252   4
   4   4  -2 230.198 8.18485   2
  -3  -4   2 389.561 12.8728   3
   3  -4  -2 396.525 10.8904   1
   3  -4  -2 392.152 12.7440   2
   3   4  -2 405.214 13.8296   4
  -3   4   2 417.022 13.7715   3
  -3   4   2 411.302 11.7622   4
   3   4  -2 410.093 13.5420   3
   3   4  -2 399.433 11.9538   2
   3   4  -2 414.457 14.0179   1
  -2  -4   2 112.856 5.95435   3
   2  -4  -2 107.114 5.54519   2
   2  -4  -2 118.264 4.74276   1
   2   4  -2 119.441 6.34259   4
   2   4  -2 124.434 5.02990   2
   2   4  -2 117.809 6.31629   3
  -2   4   2 119.680 5.06860   1
  -2   4   2 102.221 5.47382   2
  -2   4   2 110.030 4.93657   4
   2   4  -2 130.029 6.51404   1
  -2   4   2 119.581 6.21740   3
   1  -4  -2 7.64880 1.70397   1
  -1  -4   2 11.3172 1.81756   2
   1  -4  -2 7.01982 2.01017   2
  -1  -4   2 10.2799 2.42559   3
  -1   4   2 6.38109 1.72908   4
   1   4  -2 11.9903 2.44899   1
   1   4  -2 9.89021 1.71620   2
   1   4  -2 12.6703 2.65603   3
  -1   4   2 9.65304 2.02904   1
  -1   4   2 8.87570 2.19554   3
  -1   4   2 13.7181 2.37213   2
   1   4  -2 8.70475 2.30043   4
   0  -4   2 33.9926 2.82866   2
   0  -4  -2 32.0931 2.96526   4
   0  -4  -2 33.0107 3.51892   2
   0  -4  -2 32.5635 3.34713   1
   0   4   2 35.8914 3.64726   1
   0   4   2 37.5732 3.40895   4
   0   4   2 36.2905 3.68588   3
   0   4  -2 36.6099 2.61935   2
   0   4  -2 39.2564 3.71286   1
   0   4   2 33.2342 3.54354   2
   0   4  -2 33.9495 3.82272   4
   0   4  -2 31.3497 3.84943   3
  -1  -4  -2 230.579 8.15692   4
   1  -4   2 232.801 7.54883   2
  -1  -4  -2 216.408 8.41304   1
   1   4   2 217.707 8.45083   4
  -1   4  -2 215.276 9.33113   3
   1   4   2 228.767 8.68318   2
   1   4   2 231.441 9.08842   1
   1   4   2 211.591 8.24616   3
  -1   4  -2 236.855 9.02941   4
  -1   4  -2 245.601 8.40195   1
  -2  -4  -2 952.169 25.1324   4
   2  -4   2 943.821 24.2610   2
  -2  -4  -2 933.278 25.6799   1
   2   4   2 929.289 24.7106   3
  -2   4  -2 984.894 24.5163   1
  -2   4  -2 944.833 26.7212   3
  -2   4  -2 936.443 25.8090   4
   2   4   2 943.965 25.5455   2
   2   4   2 947.206 25.7623   4
   2   4   2 942.735 26.4067   1
  -3  -4  -2 26.6693 2.77697   3
  -3  -4  -2 33.0042 3.89543   1
   3  -4   2 28.2486 3.11533   2
  -3  -4  -2 38.2517 3.95937   4
  -3   4  -2 37.3116 4.45187   3
  -3   4  -2 26.6796 2.69360   1
  -3   4  -2 30.5131 3.87904   4
   3   4   2 28.1438 2.93795   3
   3   4   2 29.8773 3.73065   4
   3   4   2 38.8714 4.13797   2
   3   4   2 33.9017 4.38369   1
  -4  -4  -2 423.261 11.9318   3
  -4  -4  -2 416.312 14.3868   1
   4  -4   2 409.622 13.0761   2
  -4  -4  -2 395.338 13.5934   4
  -4   4  -2 410.937 14.7410   3
  -4   4  -2 409.107 11.7094   1
   4   4   2 405.555 12.1950   3
   4   4   2 411.946 14.9621   1
   4   4   2 425.029 14.0586   2
  -4   4  -2 407.839 13.8475   4
  -5  -4  -2 54.9721 5.27316   4
  -5  -4  -2 54.4073 3.44618   3
   5  -4   2 56.3097 4.92913   2
  -5  -4  -2 44.5375 5.04855   1
   5   4   2 52.1354 5.44729   2
  -5   4  -2 56.3391 5.17324   4
   5   4   2 57.8256 6.27207   1
  -5   4  -2 55.0098 3.12192   1
  -5   4  -2 57.0629 5.74108   3
  -6  -4  -2 87.0421 6.58324   1
   6  -4   2 106.049 6.72529   2
  -6  -4  -2 88.6118 6.47894   4
  -6  -4  -2 104.461 4.77349   3
  -6   4  -2 87.8964 6.01050   4
  -6   4  -2 99.1880 6.75817   3
   6   4   2 97.2423 7.33932   1
  -6   4  -2 96.8380 4.18721   1
   6   4   2 110.540 7.11725   2
   7  -4   2 89.2845 7.50839   2
  -7  -4  -2 97.3061 7.12528   1
  -7  -4  -2 89.9166 6.81268   4
   7   4   2 79.0356 7.98642   1
  -7   4  -2 92.2190 6.74442   3
  -7   4  -2 90.9381 6.34188   4
   7   4   2 105.770 7.17261   2
  -8  -4  -2 148.022 9.06401   4
   8  -4   2 169.329 9.61003   2
  -8  -4  -2 157.076 9.24074   1
  -8   4  -2 153.703 8.80330   3
   8   4   2 135.083 8.72116   2
  -8   4  -2 146.811 8.58832   4
   8   4   2 141.723 9.55833   1
   9  -4   2 78.6212 7.90861   2
  -9  -4  -2 68.4039 7.45648   1
  -9  -4  -2 62.7003 7.32260   4
  -9   4  -2 69.4160 7.14515   3
   9   4   2 61.2322 7.57123   1
   9   4   2 51.7746 6.74829   2
  -9   4  -2 72.8253 7.11007   4
 -10  -4  -2 154.835 10.4846   4
 -10  -4  -2 141.653 9.67655   1
  10  -4   2 144.803 9.76390   2
  10   4   2 142.806 9.74527   2
  10   4   2 131.847 10.0989   1
 -10   4  -2 150.557 9.46332   3
 -10   4  -2 142.124 9.26368   4
 -11  -4  -2 2.40911 4.41909   4
 -11  -4  -2 -0.2815 3.64024   1
  11  -4   2 2.01582 3.93377   2
  11   4   2 6.89282 4.54726   2
  11   4   2 2.98193 4.22288   1
 -11   4  -2 5.06848 3.50946   4
 -11   4  -2 1.04850 3.35763   3
 -12  -4  -2 27.5613 6.20212   4
  12  -4   2 38.7583 7.38918   2
 -12  -4  -2 33.4408 6.29189   1
 -12   4  -2 25.1045 5.38086   3
  12   4   2 32.3201 6.56813   2
  12   4   2 28.3009 6.56099   1
 -12   4  -2 25.3654 5.62214   4
 -13  -4  -2 21.6259 6.15110   4
  13  -4   2 19.7126 5.95550   2
 -13  -4  -2 19.4697 5.78086   1
 -13   4  -2 19.3197 4.94429   3
  13   4   2 20.3351 6.49138   1
  13   4   2 11.6350 5.46128   2
 -13   4  -2 21.0236 5.38239   4
 -14  -4  -2 4.35177 5.33482   1
 -14  -4  -2 6.16658 5.41572   4
  14  -4   2 -0.0494 4.72137   2
  14   4   2 -3.0805 4.79974   2
 -14   4  -2 -9.5567 2.43485   3
 -14   4  -2 3.73682 4.63021   4
 -15  -4  -2 58.9974 9.47290   4
  15  -4   2 45.3834 8.77077   2
 -15  -4  -2 58.7943 8.79628   1
  15   4   2 69.6948 9.78721   2
 -15   4  -2 70.7446 9.37991   4
  16  -4   2 -11.582 5.30337   2
 -16  -4  -2 2.18029 6.00500   1
 -16  -4  -2 -5.0315 4.84406   4
 -16   4  -2 8.67579 5.71366   4
  16   4   2 -2.8793 6.16038   2
 -17  -4  -2 23.1104 7.19475   1
  17  -4   2 26.0002 8.01484   2
 -17   4  -2 21.2270 7.33332   4
 -17  -5   2 1.83857 5.39382   1
 -17  -5   2 12.3069 6.91333   4
  17  -5  -2 -0.9023 5.68926   2
 -17   5   2 1.35851 5.48067   3
  17   5  -2 -0.9832 5.43925   1
  17   5  -2 -1.7005 5.16460   2
 -16  -5   2 83.4461 10.3335   1
 -16  -5   2 83.8818 10.9708   4
  16  -5  -2 81.4712 11.2830   2
 -16   5   2 98.4277 10.6466   3
  16   5  -2 84.2134 10.7575   2
  16   5  -2 113.389 12.9226   1
  15  -5  -2 226.187 15.2298   2
 -15  -5   2 215.750 13.9114   1
 -15  -5   2 211.245 14.1574   4
 -15   5   2 210.019 13.7712   3
  15   5  -2 237.961 14.4436   2
  15   5  -2 234.506 16.0627   1
 -14  -5   2 71.8217 9.08141   4
  14  -5  -2 83.7749 10.2780   2
 -14  -5   2 78.3351 9.53485   1
 -14   5   2 104.770 10.6786   3
  14   5  -2 116.864 11.2501   2
  14   5  -2 82.1481 10.2472   1
  13  -5  -2 132.750 12.2532   2
 -13  -5   2 139.369 12.1623   4
 -13  -5   2 167.386 11.5255   1
  13   5  -2 168.158 12.4245   1
 -13   5   2 145.219 10.6741   3
  13   5  -2 156.125 11.3196   2
 -12  -5   2 8.76372 4.55545   4
  12  -5  -2 4.48750 4.38434   2
 -12  -5   2 4.36844 4.26524   1
  12   5  -2 6.60461 4.37878   2
 -12   5   2 -1.5879 3.46882   3
  12   5  -2 -6.6617 3.39994   1
 -11  -5   2 25.2495 5.49758   4
  11  -5  -2 29.9137 5.88299   2
 -11  -5   2 20.0510 5.16935   1
  11   5  -2 23.2850 5.92060   1
 -11   5   2 29.3890 5.59369   3
  11   5  -2 26.7889 5.48816   2
 -10  -5   2 378.308 16.8103   1
 -10  -5   2 449.056 17.5118   4
  10  -5  -2 427.427 17.2039   2
 -10   5   2 447.124 15.0923   4
 -10   5   2 427.913 17.6425   3
  10   5  -2 425.268 16.5325   2
  10   5  -2 437.229 18.7846   1
   9  -5  -2 268.522 12.6610   2
  -9  -5   2 269.261 12.8606   1
  -9  -5   2 262.367 12.5188   4
  -9  -5   2 270.899 12.3679   3
  -9   5   2 248.013 10.3572   4
   9   5  -2 253.489 13.5725   1
  -9   5   2 278.177 13.0658   3
   9   5  -2 286.728 13.9236   4
   9   5  -2 262.289 11.7535   2
  -8  -5   2 605.373 19.6082   3
   8  -5  -2 553.326 19.6795   2
  -8  -5   2 589.308 20.3742   4
   8   5  -2 612.308 19.5680   2
   8   5  -2 626.425 22.1316   1
  -8   5   2 606.947 21.1214   3
   8   5  -2 598.634 21.5381   4
  -8   5   2 583.646 17.9184   4
   7  -5  -2 621.375 20.3622   2
  -7  -5   2 629.958 19.7267   3
  -7  -5   2 664.155 20.9915   4
   7   5  -2 636.364 22.2569   1
  -7   5   2 650.898 21.5291   3
   7   5  -2 623.391 21.7213   4
  -7   5   2 615.720 18.3591   4
   7   5  -2 627.707 19.6375   2
  -6  -5   2 312.460 11.5414   3
   6  -5  -2 282.104 11.5440   2
  -6  -5   2 267.380 11.6513   4
  -6   5   2 287.945 10.0525   4
   6   5  -2 279.649 12.8719   1
   6   5  -2 264.772 10.5564   2
  -6   5   2 270.763 12.2687   3
   6   5  -2 303.231 13.0227   4
  -5  -5   2 27.6443 4.18823   4
   5  -5  -2 24.0868 3.72923   2
  -5  -5   2 26.1545 3.97524   3
   5   5  -2 24.7617 4.39606   1
  -5   5   2 21.1526 4.02837   3
  -5   5   2 30.9440 3.37151   4
   5   5  -2 22.2955 4.08760   3
   5   5  -2 27.3896 3.60398   2
   5   5  -2 26.8775 4.59779   4
  -4  -5   2 72.9944 5.65887   3
   4  -5  -2 87.4246 3.65878   1
   4  -5  -2 85.8359 5.56911   2
  -4  -5   2 83.5812 5.90359   4
   4   5  -2 97.2074 6.42925   3
  -4   5   2 88.5931 4.89231   4
  -4   5   2 86.4404 6.35834   3
   4   5  -2 99.0093 7.02570   1
   4   5  -2 84.3335 7.23037   4
   4   5  -2 79.8067 4.92802   2
  -3  -5   2 976.567 27.1733   3
   3  -5  -2 992.053 26.8625   2
   3  -5  -2 984.959 24.5725   1
  -3   5   2 966.972 25.6029   4
  -3   5   2 955.397 27.9611   3
   3   5  -2 979.438 28.0673   4
   3   5  -2 945.631 28.0624   1
   3   5  -2 984.745 25.8069   2
   3   5  -2 971.510 27.7257   3
  -3   5   2 991.324 25.0792   1
   2  -5  -2 960.554 26.9988   2
  -2  -5   2 998.107 27.8819   3
   2  -5  -2 999.513 25.5521   1
  -2  -5   2 985.797 25.9201   2
  -2   5   2 960.840 26.9920   2
  -2   5   2 1018.94 28.2653   3
   2   5  -2 982.385 28.1357   1
  -2   5   2 997.291 26.1345   4
   2   5  -2 989.676 25.8600   2
   2   5  -2 1018.71 28.4569   3
   2   5  -2 994.891 28.1673   4
  -2   5   2 1020.69 26.1288   1
  -1  -5   2 961.677 25.3501   2
   1  -5  -2 965.194 26.6226   2
   1  -5  -2 974.677 25.7462   1
  -1  -5   2 973.708 27.5673   3
  -1   5   2 983.717 26.8170   2
   1   5  -2 997.643 27.7886   4
  -1   5   2 1019.35 27.6963   3
   1   5  -2 952.271 27.8088   3
   1   5  -2 980.938 25.4563   2
   1   5  -2 984.459 27.3845   1
  -1   5   2 974.935 26.1291   4
  -1   5   2 991.717 26.4640   1
   0  -5  -2 356.082 12.3346   2
   0  -5  -2 357.407 11.6154   4
   0  -5   2 339.126 13.0991   3
   0  -5  -2 367.122 12.1007   1
   0  -5   2 386.333 11.4443   2
   0   5   2 365.253 12.9158   3
   0   5  -2 348.676 12.3496   1
   0   5   2 369.596 12.2171   4
   0   5  -2 342.600 13.3356   3
   0   5   2 356.769 12.4787   2
   0   5   2 364.495 12.6354   1
   0   5  -2 368.541 13.1435   4
  -1  -5  -2 199.112 8.63559   1
   1  -5   2 199.733 7.61970   2
  -1  -5  -2 206.139 8.26887   4
  -1  -5  -2 210.884 8.78305   2
   1   5   2 225.289 9.01235   2
  -1   5  -2 207.474 9.79551   3
  -1   5  -2 198.449 8.23779   1
   1   5   2 211.063 9.21434   1
   1   5   2 211.703 8.72849   4
  -1   5  -2 207.529 9.17250   4
   1   5   2 204.468 8.66730   3
  -2  -5  -2 12.1114 2.78037   1
   2  -5   2 14.8702 2.51014   2
  -2  -5  -2 18.0219 3.10555   4
   2   5   2 11.1366 2.75773   2
  -2   5  -2 8.38338 3.04804   3
  -2   5  -2 8.82305 2.17410   1
   2   5   2 11.0031 2.74780   4
   2   5   2 12.9058 2.74491   3
   2   5   2 7.33270 2.89710   1
  -2   5  -2 10.5600 2.84567   4
  -3  -5  -2 187.580 8.98978   1
  -3  -5  -2 203.032 8.72872   4
   3  -5   2 212.729 8.19769   2
  -3  -5  -2 202.839 8.08396   3
  -3   5  -2 193.849 7.46510   1
  -3   5  -2 183.939 8.89063   4
  -3   5  -2 215.442 10.1960   3
   3   5   2 200.511 9.10115   2
   3   5   2 202.482 9.83591   1
   3   5   2 185.394 7.98302   3
   3   5   2 198.427 9.35241   4
   4  -5   2 547.512 16.8376   2
  -4  -5  -2 545.954 18.3147   1
  -4  -5  -2 563.587 17.8043   4
  -4  -5  -2 552.265 16.1177   3
  -4   5  -2 554.360 19.0375   3
  -4   5  -2 550.723 15.3424   1
   4   5   2 549.254 19.2689   1
   4   5   2 558.513 18.5329   4
  -4   5  -2 561.855 17.9586   4
   4   5   2 557.263 16.5216   3
   4   5   2 532.331 17.7887   2
  -5  -5  -2 871.689 25.6806   4
  -5  -5  -2 872.122 26.3692   1
  -5  -5  -2 863.985 23.1833   3
   5  -5   2 849.187 24.6862   2
   5   5   2 886.385 27.4874   1
   5   5   2 866.998 23.6829   3
  -5   5  -2 904.929 27.1055   3
  -5   5  -2 906.508 25.7458   4
   5   5   2 842.373 25.5831   2
  -6  -5  -2 1408.18 38.3478   4
   6  -5   2 1422.88 37.4550   2
  -6  -5  -2 1383.29 38.9057   1
  -6  -5  -2 1425.92 35.0850   3
   6   5   2 1368.80 38.0728   2
  -6   5  -2 1343.38 37.6055   4
  -6   5  -2 1419.60 39.4115   3
   6   5   2 1355.58 39.9016   1
  -7  -5  -2 147.002 9.10522   1
   7  -5   2 136.571 8.52602   2
  -7  -5  -2 129.457 8.51561   4
   7   5   2 119.684 9.21763   1
   7   5   2 144.799 8.78018   2
  -7   5  -2 141.456 8.37170   4
  -7   5  -2 145.034 9.15711   3
  -8  -5  -2 102.175 7.94940   4
   8  -5   2 95.7390 8.39639   2
  -8  -5  -2 110.082 9.52429   1
   8   5   2 83.3471 8.03720   2
  -8   5  -2 97.2865 7.97744   3
   8   5   2 86.9366 9.12750   1
  -8   5  -2 100.480 7.52768   4
  -9  -5  -2 79.7447 8.51238   1
  -9  -5  -2 88.3134 8.79926   4
   9  -5   2 95.2992 8.81073   2
  -9   5  -2 80.6240 7.97621   4
   9   5   2 86.4839 9.43731   1
   9   5   2 97.7816 8.88210   2
  -9   5  -2 107.943 9.60797   3
  10  -5   2 164.714 11.0656   2
 -10  -5  -2 148.592 10.5226   4
 -10  -5  -2 168.309 10.9701   1
 -10   5  -2 163.154 10.9149   3
 -10   5  -2 181.824 10.6273   4
  10   5   2 163.450 10.6836   2
  10   5   2 162.470 11.6800   1
 -11  -5  -2 227.439 13.2117   1
  11  -5   2 244.838 13.1449   2
 -11  -5  -2 200.367 12.6502   4
  11   5   2 196.100 13.5332   1
 -11   5  -2 206.644 12.2396   3
 -11   5  -2 225.276 12.4340   4
  11   5   2 221.317 13.2119   2
  12  -5   2 221.976 13.1652   2
 -12  -5  -2 232.606 13.6355   1
 -12  -5  -2 184.532 12.7932   4
  12   5   2 196.768 13.9993   1
  12   5   2 198.707 12.8416   2
 -12   5  -2 213.816 12.5494   3
 -12   5  -2 194.653 11.8672   4
  13  -5   2 134.307 12.4537   2
 -13  -5  -2 137.152 12.5937   4
 -13  -5  -2 153.249 11.9404   1
 -13   5  -2 160.165 11.0869   4
  13   5   2 178.975 13.6234   1
 -13   5  -2 124.924 10.3089   3
  13   5   2 152.873 13.0894   2
 -14  -5  -2 55.9203 8.79394   1
  14  -5   2 47.3463 8.63993   2
 -14  -5  -2 61.1013 9.52163   4
  14   5   2 69.7453 9.95408   2
 -14   5  -2 61.2106 8.44766   4
 -14   5  -2 57.1335 8.17481   3
 -15  -5  -2 34.1969 7.94054   4
 -15  -5  -2 22.6385 7.39646   1
  15  -5   2 24.7969 8.07489   2
  15   5   2 11.6155 6.41140   2
 -15   5  -2 22.6861 6.51240   3
 -15   5  -2 30.3792 7.07644   4
 -16  -5  -2 3.81497 5.81121   1
 -16  -5  -2 7.02073 6.60606   4
  16  -5   2 -0.5919 6.56112   2
  16   5   2 12.8678 6.94203   2
  16  -6  -2 13.1034 6.83099   2
 -16  -6   2 -3.5875 5.11565   1
 -16  -6   2 2.86761 5.63355   4
  16   6  -2 4.12678 5.25346   2
 -16   6   2 2.33642 5.79780   3
  16   6  -2 1.86685 6.02801   1
  15  -6  -2 -1.1192 5.63974   2
 -15  -6   2 4.22391 5.41339   1
 -15  -6   2 2.95380 5.52126   4
  15   6  -2 -1.9340 5.44249   1
 -15   6   2 5.02483 5.71185   3
  15   6  -2 4.72363 5.41166   2
 -14  -6   2 0.75769 4.77110   4
 -14  -6   2 -3.2847 4.47414   1
  14  -6  -2 0.34578 5.67562   2
  14   6  -2 -4.5934 4.46522   2
  14   6  -2 -3.0548 4.56740   1
 -14   6   2 2.95517 4.58868   3
  13  -6  -2 12.1865 6.13130   2
 -13  -6   2 17.3094 5.82057   1
 -13  -6   2 -0.2676 4.61900   4
 -13   6   2 10.4956 5.36170   3
  13   6  -2 23.0908 6.91999   1
  13   6  -2 13.5078 5.35165   2
  12  -6  -2 10.9160 5.92983   2
 -12  -6   2 19.8006 5.63013   1
 -12  -6   2 12.6978 5.65066   4
  12   6  -2 16.7393 5.38232   2
 -12   6   2 19.5870 5.87628   3
  12   6  -2 25.9079 6.85091   1
  11  -6  -2 22.8370 5.72469   2
 -11  -6   2 15.7266 5.68641   1
 -11  -6   2 12.7080 5.44536   4
  11   6  -2 9.83774 4.53097   2
 -11   6   2 13.1024 5.42944   3
  11   6  -2 12.8273 5.76632   1
 -10  -6   2 5.55752 4.16903   1
  10  -6  -2 10.5485 4.38796   2
 -10  -6   2 8.72627 4.32918   4
  10   6  -2 8.24140 4.05882   2
  10   6  -2 3.74267 4.17655   1
 -10   6   2 5.45158 4.09599   3
  -9  -6   2 3.60769 3.65403   4
  -9  -6   2 8.61751 4.31872   1
   9  -6  -2 0.61290 3.29391   2
   9   6  -2 2.78864 3.26483   2
   9   6  -2 4.48971 4.25758   1
   9   6  -2 1.90848 4.11560   4
  -9   6   2 6.43087 3.94706   3
  -8  -6   2 27.4684 5.77620   1
  -8  -6   2 31.9819 5.80479   4
  -8  -6   2 28.7810 5.22397   3
   8  -6  -2 34.2843 5.50301   2
  -8   6   2 30.4826 5.77457   3
   8   6  -2 21.9655 5.41936   4
   8   6  -2 29.8156 4.86396   2
   8   6  -2 43.2697 7.09782   1
  -7  -6   2 58.1454 6.93155   4
   7  -6  -2 55.4491 6.30767   2
  -7  -6   2 75.4699 7.05046   3
   7   6  -2 70.7464 8.27513   1
   7   6  -2 71.2600 8.22359   4
   7   6  -2 62.1153 6.12110   2
  -7   6   2 55.7262 7.16683   3
   6  -6  -2 10.5654 3.35269   2
  -6  -6   2 11.1782 3.80371   3
  -6  -6   2 9.02066 3.52116   4
  -6   6   2 6.89151 2.58333   4
   6   6  -2 7.84686 3.83965   4
   6   6  -2 12.1990 4.36919   1
   6   6  -2 3.67393 2.40382   2
  -6   6   2 9.49740 3.86346   3
  -5  -6   2 48.0191 5.47017   3
  -5  -6   2 49.7026 5.85178   4
   5  -6  -2 42.8851 5.12980   2
  -5   6   2 39.1030 4.17944   4
   5   6  -2 45.0255 6.24315   1
   5   6  -2 45.8121 6.21090   4
   5   6  -2 43.6987 4.73131   2
  -5   6   2 41.2706 5.88281   3
   5   6  -2 35.4417 5.53554   3
  -4  -6   2 1.97537 2.56606   3
  -4  -6   2 0.13293 2.46826   4
   4  -6  -2 3.93054 2.63880   2
   4   6  -2 4.59208 3.19337   4
   4   6  -2 0.62010 2.00457   2
   4   6  -2 1.86505 2.96412   1
   4   6  -2 0.25357 2.83340   3
  -4   6   2 -0.6819 2.80421   3
  -4   6   2 2.21097 2.10437   4
   3  -6  -2 12.6876 3.46640   2
   3  -6  -2 7.30879 2.00680   1
  -3  -6   2 14.2097 3.47911   3
  -3  -6   2 12.0353 2.80654   2
  -3   6   2 9.02867 3.46199   3
   3   6  -2 11.7051 3.85118   3
  -3   6   2 10.6918 2.78537   4
   3   6  -2 9.78492 3.33578   1
  -3   6   2 12.0853 2.41286   1
   3   6  -2 11.9602 3.57868   4
   3   6  -2 7.78277 2.44483   2
  -2  -6   2 65.6646 6.57846   3
   2  -6  -2 75.2664 5.57805   2
   2  -6  -2 75.3286 4.71111   1
  -2  -6   2 80.3208 5.01453   2
   2   6  -2 81.8314 5.07591   2
  -2   6   2 80.9107 5.06712   1
   2   6  -2 62.9749 6.31299   1
  -2   6   2 74.1932 7.01793   3
   2   6  -2 69.9751 7.01192   3
  -2   6   2 72.9163 5.50318   2
  -2   6   2 73.2686 5.18445   4
   2   6  -2 69.1014 6.63422   4
  -1  -6   2 81.5680 6.48496   3
   1  -6  -2 72.6895 5.55204   2
  -1  -6   2 78.2698 5.00323   2
   1  -6  -2 82.9315 5.18846   1
  -1   6   2 74.6794 5.38794   1
  -1   6   2 81.5977 7.25957   3
  -1   6   2 85.0411 5.55893   4
   1   6  -2 81.8221 7.31237   4
   1   6  -2 84.4213 6.83285   3
  -1   6   2 76.1319 5.69076   2
   1   6  -2 82.0150 5.06397   2
   1   6  -2 84.2225 6.26942   1
   0  -6  -2 18.1807 3.30089   1
   0  -6   2 21.3645 4.30228   3
   0  -6  -2 23.1813 3.44493   4
   0  -6  -2 21.7665 3.66879   2
   0  -6   2 31.8780 3.66874   2
   0   6   2 22.7286 3.73481   4
   0   6   2 28.1092 4.22623   1
   0   6  -2 24.1832 3.93670   1
   0   6  -2 25.8811 4.73525   3
   0   6   2 38.5181 5.10763   3
   0   6  -2 19.8015 4.08650   4
   0   6   2 14.4117 3.37206   2
  -1  -6  -2 97.4558 6.59579   2
  -1  -6  -2 106.903 6.59869   1
   1  -6   2 92.9052 5.49029   2
  -1  -6  -2 112.087 6.39702   4
   1   6   2 100.575 6.82546   3
  -1   6  -2 115.028 8.13395   3
   1   6   2 96.3988 6.66504   2
   1   6   2 102.036 7.02349   1
   1   6   2 99.7609 6.59649   4
  -1   6  -2 104.079 6.20414   1
  -1   6  -2 92.7720 6.70480   4
  -2  -6  -2 39.4164 4.76323   2
  -2  -6  -2 49.4288 4.92939   4
  -2  -6  -2 41.9674 5.23222   1
   2  -6   2 39.7772 4.13753   2
   2   6   2 47.2689 5.43656   4
  -2   6  -2 46.6968 5.58719   4
   2   6   2 37.8171 5.24375   1
   2   6   2 40.3690 4.87897   3
   2   6   2 43.6502 4.98490   2
  -2   6  -2 41.0946 6.10650   3
  -2   6  -2 43.0598 4.44598   1
  -3  -6  -2 20.7137 3.98683   4
  -3  -6  -2 24.6198 4.37349   1
  -3  -6  -2 19.5991 3.51661   3
   3  -6   2 21.0681 3.55077   2
   3   6   2 19.5419 4.30997   4
   3   6   2 18.8047 3.67949   3
  -3   6  -2 14.5921 4.36291   3
  -3   6  -2 14.5069 3.41669   4
   3   6   2 22.1108 3.92137   2
   3   6   2 19.0800 4.16355   1
  -4  -6  -2 -1.7629 2.73409   4
  -4  -6  -2 -0.9780 1.99358   3
   4  -6   2 2.98713 2.30135   2
  -4  -6  -2 0.79080 2.72067   1
   4   6   2 -0.5283 3.17411   1
   4   6   2 4.91366 2.89040   2
   4   6   2 1.36929 2.40738   3
  -4   6  -2 1.01333 2.87520   4
  -4   6  -2 1.27453 3.08146   3
   4   6   2 1.79543 2.73093   4
  -5  -6  -2 127.522 6.77260   3
  -5  -6  -2 116.495 8.21059   1
  -5  -6  -2 126.291 8.23304   4
   5  -6   2 116.131 7.18570   2
   5   6   2 121.309 6.97709   3
  -5   6  -2 110.827 8.62372   3
  -5   6  -2 122.610 8.05325   4
   5   6   2 127.824 7.98231   2
   5   6   2 120.871 10.3869   1
   6  -6   2 54.0877 5.89762   2
  -6  -6  -2 50.2430 6.37774   1
  -6  -6  -2 58.8626 6.70447   4
   6   6   2 45.7769 6.90363   1
  -6   6  -2 57.0780 7.25481   3
  -6   6  -2 62.2968 6.52344   4
   6   6   2 59.5683 6.78087   2
   7  -6   2 41.7723 5.79123   2
  -7  -6  -2 43.2573 6.39776   4
  -7  -6  -2 38.6332 6.09429   1
   7   6   2 43.8979 6.23411   2
  -7   6  -2 37.1056 5.46646   4
   7   6   2 34.9265 6.40434   1
  -7   6  -2 31.0668 5.86425   3
  -8  -6  -2 71.8026 8.16133   1
  -8  -6  -2 59.9878 7.74917   4
   8  -6   2 64.8493 7.31603   2
   8   6   2 65.0461 8.49118   1
   8   6   2 82.2087 8.44553   2
  -8   6  -2 72.7454 7.50296   4
  -8   6  -2 55.9623 7.52975   3
  -9  -6  -2 13.6019 5.04394   1
   9  -6   2 26.8260 5.56400   2
  -9  -6  -2 28.3403 5.93141   4
   9   6   2 24.1018 5.73171   2
   9   6   2 33.5902 7.42438   1
  -9   6  -2 31.1943 6.59706   3
  -9   6  -2 42.8874 6.37437   4
 -10  -6  -2 12.3733 5.02842   1
  10  -6   2 6.03392 4.77833   2
 -10  -6  -2 7.90380 4.52840   4
  10   6   2 -2.7749 4.19711   1
 -10   6  -2 4.67534 4.53175   3
 -10   6  -2 11.0044 4.33461   4
  10   6   2 11.1700 4.80363   2
  11  -6   2 4.35968 4.49715   2
 -11  -6  -2 3.18040 5.18459   4
 -11  -6  -2 17.6512 6.04150   1
 -11   6  -2 9.14058 4.65664   4
 -11   6  -2 26.1310 6.48044   3
  11   6   2 13.6667 5.46089   2
  11   6   2 4.14682 5.12184   1
 -12  -6  -2 3.19185 5.34025   4
 -12  -6  -2 18.7348 6.04360   1
  12  -6   2 14.9545 5.93347   2
  12   6   2 12.8482 6.44145   1
 -12   6  -2 12.0025 5.05590   4
  12   6   2 9.98270 5.24499   2
 -12   6  -2 8.25114 5.41446   3
  13  -6   2 15.6822 6.86459   2
 -13  -6  -2 20.3740 6.75415   1
 -13  -6  -2 11.4020 6.09708   4
  13   6   2 16.5518 6.58928   2
 -13   6  -2 14.2391 6.16382   3
  13   6   2 19.7914 7.09113   1
 -14  -6  -2 0.76295 5.13773   4
  14  -6   2 3.17864 5.66908   2
 -14  -6  -2 -8.8172 4.46097   1
  14   6   2 9.28552 5.89059   2
 -14   6  -2 8.93119 5.22205   3
  15  -6   2 5.58031 6.78783   2
 -15  -6  -2 7.61719 6.38521   1
 -15  -6  -2 4.56604 5.78541   4
  15   6   2 7.41556 6.83025   2
 -15   6  -2 1.06722 5.38179   3
 -15  -7   2 33.1829 8.73573   1
 -15  -7   2 7.68915 6.72891   4
  15  -7  -2 27.6835 7.80426   2
  15   7  -2 20.1313 7.77149   1
 -15   7   2 10.0654 6.14322   3
  15   7  -2 16.9171 6.42541   2
 -14  -7   2 95.3630 11.4357   1
  14  -7  -2 106.963 12.4288   2
 -14  -7   2 113.824 12.2743   4
 -14   7   2 115.918 12.4648   3
  14   7  -2 121.935 11.9700   2
  14   7  -2 115.926 13.2372   1
  13  -7  -2 90.8074 10.6769   2
 -13  -7   2 46.1199 8.23866   1
 -13  -7   2 59.4581 9.24505   4
  13   7  -2 76.9737 10.9497   1
  13   7  -2 86.0425 9.62379   2
 -13   7   2 68.4598 10.1379   3
 -12  -7   2 4.14844 5.34245   4
 -12  -7   2 4.06493 4.87124   1
  12  -7  -2 6.65226 5.61585   2
 -12   7   2 -3.6877 4.12263   3
  12   7  -2 1.50857 5.63823   1
  12   7  -2 -3.4449 3.95567   2
  11  -7  -2 8.07847 4.84934   2
 -11  -7   2 3.70794 4.91460   1
 -11  -7   2 0.48202 5.04431   4
  11   7  -2 -2.2760 4.94579   1
  11   7  -2 8.67125 4.26728   2
 -11   7   2 3.15826 4.63233   3
 -10  -7   2 45.1038 7.57971   1
 -10  -7   2 55.5505 8.00681   4
  10  -7  -2 54.0888 7.86151   2
  10   7  -2 55.3920 8.90856   1
  10   7  -2 61.2180 7.42019   2
 -10   7   2 54.1447 8.09518   3
  10   7  -2 54.6017 8.53607   4
   9  -7  -2 475.076 18.5585   2
  -9  -7   2 430.245 18.6955   4
  -9  -7   2 435.501 19.0590   1
   9   7  -2 451.875 17.4035   2
  -9   7   2 421.061 19.2256   3
   9   7  -2 410.866 20.0386   1
   9   7  -2 470.300 20.6087   4
  -8  -7   2 214.067 12.4270   1
  -8  -7   2 206.917 12.0875   4
   8  -7  -2 212.148 11.9052   2
   8   7  -2 233.049 13.9289   4
   8   7  -2 213.957 10.9507   2
  -8   7   2 203.475 12.6755   3
   8   7  -2 230.206 14.2142   1
  -7  -7   2 91.2822 8.09371   3
  -7  -7   2 86.6331 8.74887   4
   7  -7  -2 74.6606 7.57833   2
  -7  -7   2 89.9591 8.91610   1
   7   7  -2 83.5876 7.41307   2
  -7   7   2 83.3634 9.16591   3
   7   7  -2 82.3347 9.53185   1
   7   7  -2 84.0951 9.14041   4
   6  -7  -2 398.036 15.7247   2
  -6  -7   2 382.112 16.1871   1
  -6  -7   2 395.670 15.2733   3
  -6  -7   2 377.549 15.9486   4
  -6   7   2 370.645 17.1260   3
   6   7  -2 379.923 17.0003   4
   6   7  -2 397.931 14.6841   2
   6   7  -2 401.933 17.8896   1
  -5  -7   2 3.66139 2.58018   2
  -5  -7   2 1.49291 3.08192   4
   5  -7  -2 6.26532 3.56495   2
  -5  -7   2 4.92118 3.56364   3
   5   7  -2 -0.3535 3.31415   1
  -5   7   2 10.0988 4.18081   3
   5   7  -2 -1.2273 3.12040   3
   5   7  -2 5.00512 2.76690   2
   5   7  -2 5.30356 4.03820   4
  -4  -7   2 23.2063 4.60280   4
   4  -7  -2 27.2589 4.64158   2
  -4  -7   2 35.6728 5.55003   3
  -4  -7   2 34.8559 4.44031   2
  -4   7   2 21.8416 5.13030   3
   4   7  -2 35.5539 4.63194   2
   4   7  -2 32.3227 5.69467   3
   4   7  -2 26.9299 5.72008   4
   4   7  -2 32.5260 5.78510   1
  -3  -7   2 162.956 9.47158   3
  -3  -7   2 170.555 8.12382   2
   3  -7  -2 167.256 9.16766   2
  -3   7   2 178.105 10.8263   3
  -3   7   2 189.964 9.63665   4
   3   7  -2 157.778 8.05081   2
   3   7  -2 172.079 10.3272   3
   3   7  -2 166.072 10.0919   4
   3   7  -2 169.551 10.0670   1
   2  -7  -2 211.713 10.0922   2
  -2  -7   2 232.703 9.43923   2
  -2  -7   2 217.815 11.0305   3
   2   7  -2 212.106 9.29417   2
   2   7  -2 189.915 11.3231   3
  -2   7   2 198.394 9.51541   4
   2   7  -2 202.011 10.6916   1
  -2   7   2 195.195 10.9439   3
   2   7  -2 213.481 11.1198   4
  -1  -7   2 553.805 19.5686   3
   1  -7  -2 515.317 17.9436   2
   1  -7  -2 546.165 17.0860   1
   1  -7  -2 545.628 17.0143   4
  -1  -7   2 523.462 16.7779   2
  -1   7   2 519.242 18.0136   2
  -1   7   2 551.850 17.8811   1
  -1   7   2 537.888 17.6950   4
   1   7  -2 512.149 18.5244   1
   1   7  -2 518.031 19.0348   4
  -1   7   2 519.031 19.3654   3
   1   7  -2 526.104 19.7813   3
   1   7  -2 528.355 16.7632   2
   0  -7   2 1416.92 36.3440   2
   0  -7   2 1359.86 39.2810   3
   0  -7  -2 1368.72 37.7051   2
   0  -7  -2 1370.27 36.9626   1
   0  -7  -2 1374.57 36.6416   4
   0   7   2 1413.44 39.1385   3
   0   7   2 1402.48 37.9697   2
   0   7   2 1393.23 37.7578   4
   0   7  -2 1397.06 37.9076   1
   0   7  -2 1380.39 39.9060   3
   0   7  -2 1389.35 38.9709   4
   0   7   2 1312.28 37.6351   1
  -1  -7  -2 7.90626 3.44940   2
   1  -7   2 4.68362 2.49347   2
   1  -7   2 5.28699 3.64461   3
  -1  -7  -2 6.36732 3.04849   1
  -1  -7  -2 3.16468 2.67002   4
  -1   7  -2 6.42537 2.86582   1
  -1   7  -2 9.51394 4.28824   3
  -1   7  -2 5.99207 3.51386   4
   1   7   2 11.2121 3.51496   3
   1   7   2 9.81873 3.50908   2
   1   7   2 4.31311 3.02114   1
   1   7   2 7.13974 3.36554   4
  -2  -7  -2 -1.2542 2.60259   3
  -2  -7  -2 -2.9127 2.54799   1
   2  -7   2 0.07893 2.06161   2
  -2  -7  -2 1.22541 2.60924   4
  -2  -7  -2 3.52187 2.92597   2
   2   7   2 2.36233 2.80998   2
   2   7   2 -0.6363 2.65736   1
   2   7   2 -1.1338 2.76232   4
  -2   7  -2 2.26564 3.57211   3
  -2   7  -2 2.53469 3.20405   4
   2   7   2 0.46013 2.88768   3
  -3  -7  -2 11.0952 3.83310   2
  -3  -7  -2 15.1311 3.84443   1
  -3  -7  -2 8.93124 3.54327   4
  -3  -7  -2 8.32166 3.35709   3
   3  -7   2 10.7519 3.13908   2
   3   7   2 4.23225 3.14799   3
   3   7   2 6.35004 3.82597   4
   3   7   2 5.97369 3.14050   2
  -3   7  -2 11.9100 3.92797   4
  -3   7  -2 5.53181 3.92769   3
   3   7   2 9.09421 4.18180   1
  -4  -7  -2 430.027 16.4800   4
  -4  -7  -2 469.036 17.6900   1
  -4  -7  -2 471.342 16.0389   3
   4  -7   2 456.735 15.9071   2
   4   7   2 444.661 16.8548   2
  -4   7  -2 441.662 17.2356   4
   4   7   2 477.950 18.1847   4
  -4   7  -2 446.955 18.8862   3
   4   7   2 454.792 16.4909   3
   4   7   2 471.241 18.7544   1
  -5  -7  -2 377.025 15.4267   4
   5  -7   2 370.830 14.3862   2
  -5  -7  -2 364.280 15.7861   1
   5   7   2 407.657 17.6212   1
  -5   7  -2 376.433 17.1341   3
   5   7   2 386.555 15.6770   2
  -5   7  -2 350.574 15.0752   4
   6  -7   2 293.870 12.8746   2
  -6  -7  -2 303.588 13.7427   4
  -6  -7  -2 272.507 13.8934   1
  -6   7  -2 293.379 15.2083   3
  -6   7  -2 290.240 13.4974   4
   6   7   2 316.016 15.8433   1
   6   7   2 279.197 13.3017   2
   7  -7   2 185.862 10.6389   2
  -7  -7  -2 182.041 11.3198   4
  -7  -7  -2 217.977 12.3939   1
   7   7   2 201.799 12.9525   1
  -7   7  -2 214.318 11.5190   4
   7   7   2 213.133 11.8063   2
  -7   7  -2 184.946 12.3171   3
   8  -7   2 132.146 9.67086   2
  -8  -7  -2 131.877 11.3113   4
  -8  -7  -2 135.303 10.4868   1
  -8   7  -2 147.961 10.0735   4
  -8   7  -2 130.563 10.7664   3
   8   7   2 137.982 10.4004   2
   8   7   2 161.772 11.8949   1
   9  -7   2 34.4888 6.33319   2
  -9  -7  -2 50.3195 7.69009   4
  -9  -7  -2 45.6681 7.75066   1
   9   7   2 41.2331 6.80557   2
   9   7   2 35.9748 7.90206   1
  -9   7  -2 43.1776 6.67499   4
  -9   7  -2 57.5385 8.93329   3
 -10  -7  -2 65.0113 8.66697   4
 -10  -7  -2 59.1967 8.63185   1
  10  -7   2 56.2051 8.10455   2
  10   7   2 38.7135 7.19314   2
  10   7   2 53.0855 9.06388   1
 -10   7  -2 50.3470 8.17146   3
  11  -7   2 105.774 12.3787   2
 -11  -7  -2 87.1060 10.6950   1
 -11  -7  -2 105.809 11.0150   4
 -11   7  -2 111.207 12.1572   3
  11   7   2 99.0657 10.7871   2
  11   7   2 80.5761 11.0409   1
 -12  -7  -2 286.960 16.7378   1
 -12  -7  -2 263.851 16.0149   4
  12   7   2 247.285 15.2377   2
  12   7   2 258.956 17.9081   1
 -12   7  -2 267.356 16.0961   3
 -13  -7  -2 158.047 14.4519   4
 -13  -7  -2 147.340 14.1468   1
 -13   7  -2 160.410 13.0727   3
  13   7   2 147.924 14.8975   1
  13   7   2 157.255 14.0077   2
 -13  -8   2 7.72261 6.16147   1
  13  -8  -2 2.08884 6.26800   2
 -13  -8   2 -1.8685 6.07216   4
  13   8  -2 5.81110 6.53215   1
 -13   8   2 -1.2118 6.01003   3
 -12  -8   2 7.04850 5.39368   4
 -12  -8   2 -6.6355 4.14105   1
  12  -8  -2 -6.3168 5.03026   2
  12   8  -2 -1.7617 4.06856   2
 -12   8   2 0.94940 5.05439   3
  12   8  -2 3.73210 5.93614   1
  11  -8  -2 20.4290 6.21781   2
 -11  -8   2 24.0505 6.96522   1
 -11  -8   2 34.4015 7.58536   4
 -11   8   2 37.8086 8.06374   3
  11   8  -2 39.3632 6.90527   2
  11   8  -2 27.4872 7.33620   1
  10  -8  -2 8.38640 5.47095   2
 -10  -8   2 4.34124 5.10789   1
 -10  -8   2 5.35464 5.13072   4
  10   8  -2 2.82772 5.12178   1
 -10   8   2 -2.3344 4.69325   3
  10   8  -2 10.6024 4.28340   2
   9  -8  -2 25.1516 6.15461   2
  -9  -8   2 30.1780 6.70233   1
  -9  -8   2 28.8789 6.30450   4
   9   8  -2 24.4247 5.26743   2
   9   8  -2 22.1151 7.04106   4
   9   8  -2 17.0022 6.43521   1
  -9   8   2 12.3548 5.30837   3
  -8  -8   2 5.99069 5.03450   1
  -8  -8   2 3.24357 4.38723   4
   8  -8  -2 0.10814 4.08783   2
   8   8  -2 -1.0254 4.39400   1
   8   8  -2 4.76016 3.79487   2
   8   8  -2 0.14341 4.33325   4
  -8   8   2 6.36312 4.88184   3
  -7  -8   2 4.55984 4.61965   4
  -7  -8   2 4.55230 4.55005   1
   7  -8  -2 5.77546 3.98119   2
   7   8  -2 1.90673 5.03493   4
   7   8  -2 8.35885 4.96695   1
  -7   8   2 1.99680 4.60312   3
   7   8  -2 3.33054 3.33757   2
   6  -8  -2 14.9056 4.58376   2
  -6  -8   2 2.93182 4.12983   3
  -6  -8   2 8.37776 4.55475   1
  -6  -8   2 13.9048 3.68709   2
  -6  -8   2 3.80292 3.99293   4
   6   8  -2 9.59467 5.20395   1
  -6   8   2 9.33904 5.42145   3
   6   8  -2 2.35559 4.92433   4
   6   8  -2 16.6550 4.06730   2
  -5  -8   2 60.0361 7.64525   4
  -5  -8   2 54.4425 6.17626   2
   5  -8  -2 58.5154 7.23337   2
  -5  -8   2 60.5858 7.38075   1
  -5  -8   2 61.7376 7.19435   3
   5   8  -2 62.5035 8.06901   3
  -5   8   2 47.5870 7.54600   3
   5   8  -2 71.5183 7.58949   2
   5   8  -2 72.3602 8.93106   4
   5   8  -2 56.5499 8.29515   1
  -4  -8   2 42.0957 6.39041   3
  -4  -8   2 47.6479 5.51628   2
  -4  -8   2 40.7926 6.20631   4
  -4  -8   2 49.6479 6.60265   1
   4  -8  -2 43.9779 6.22165   2
   4   8  -2 45.7662 7.50575   1
   4   8  -2 45.3924 7.02617   3
  -4   8   2 48.9308 7.39411   3
   4   8  -2 40.8423 6.89340   4
  -3  -8   2 15.8490 4.90321   3
  -3  -8   2 24.5581 4.17580   2
  -3  -8   2 22.2115 4.96675   4
   3  -8  -2 15.0725 4.29242   2
  -3  -8   2 22.5631 4.93348   1
   3   8  -2 22.9364 5.82514   4
  -3   8   2 19.3882 5.79635   3
   3   8  -2 23.0205 5.16919   1
   3   8  -2 15.4378 5.25080   3
  -2  -8   2 60.8302 6.72587   1
  -2  -8   2 70.0833 7.79330   3
   2  -8  -2 44.3793 5.91934   2
  -2  -8   2 53.3118 5.73320   2
   2   8  -2 52.3902 7.00667   1
  -2   8   2 63.6554 8.11628   3
   2   8  -2 50.5149 7.42144   3
   2   8  -2 35.1752 6.41936   4
  -1  -8   2 62.4898 6.51890   1
   1  -8  -2 55.2537 6.62983   2
  -1  -8   2 50.2010 7.10334   3
  -1  -8   2 54.8077 8.08239   2
   1   8  -2 52.7031 7.65416   3
  -1   8   2 67.2896 8.07375   3
   1   8  -2 53.5965 7.23290   4
   1   8  -2 65.9972 7.21401   1
   0  -8   2 54.9320 7.44367   3
   0  -8  -2 51.6992 6.31906   2
   0   8  -2 49.9273 6.70079   4
   0   8   2 52.1554 6.94155   3
   0   8   2 48.5765 6.06637   2
   0   8  -2 45.0802 7.18196   3
  -1  -8  -2 94.2541 7.77033   3
  -1  -8  -2 110.936 8.16439   2
  -1  -8  -2 99.1911 7.51843   1
  -1  -8  -2 114.594 7.63624   4
   1  -8   2 99.3233 9.64504   3
   1   8   2 101.673 8.59098   2
  -1   8  -2 101.794 9.20418   4
   1   8   2 106.782 8.27372   4
   1   8   2 109.823 8.50728   3
  -1   8  -2 98.0271 9.87671   3
   1   8   2 97.4970 8.75361   1
   2  -8   2 22.7334 5.63325   3
  -2  -8  -2 39.5090 6.06274   3
  -2  -8  -2 28.4665 5.32317   1
  -2  -8  -2 22.8254 4.73113   2
  -2  -8  -2 31.5562 5.03130   4
   2   8   2 36.7800 5.95463   3
   2   8   2 24.1232 4.88314   2
  -2   8  -2 32.4562 5.53016   4
   2   8   2 19.7415 5.07057   4
  -2   8  -2 16.8989 5.56320   3
   2   8   2 27.4980 5.57399   1
  -3  -8  -2 19.8846 4.95238   1
  -3  -8  -2 12.2888 4.09894   2
  -3  -8  -2 5.87955 3.65627   3
   3  -8   2 19.3235 5.54228   3
  -3  -8  -2 16.0512 4.32760   4
   3   8   2 10.7740 4.70284   1
   3   8   2 14.5275 4.56357   3
   3   8   2 15.9062 4.84938   4
   3   8   2 9.95429 4.15542   2
  -3   8  -2 16.3564 5.78432   3
  -3   8  -2 16.4047 4.66298   4
  -4  -8  -2 3.38187 4.14898   1
  -4  -8  -2 7.47702 4.02516   4
  -4  -8  -2 10.5256 4.27554   2
   4   8   2 2.49907 3.84795   1
  -4   8  -2 8.90005 5.37320   3
   4   8   2 9.55442 3.99387   2
  -4   8  -2 6.71936 3.88311   4
   4   8   2 9.68484 4.17089   4
  -5  -8  -2 25.2487 5.63157   1
  -5  -8  -2 36.0503 5.88492   2
  -5  -8  -2 44.3029 6.53086   4
  -5   8  -2 38.5316 7.19207   3
  -5   8  -2 31.4771 5.78954   4
   5   8   2 29.8418 5.54297   2
   5   8   2 52.8983 8.03262   1
  -6  -8  -2 -3.0276 4.01440   1
  -6  -8  -2 0.05298 4.09476   4
   6   8   2 -1.3816 4.38990   1
   6   8   2 -3.1845 3.24642   2
  -6   8  -2 -0.5845 4.28024   3
  -7  -8  -2 11.2354 4.83074   4
  -7  -8  -2 5.36314 4.61402   1
   7   8   2 9.82309 5.17294   2
  -7   8  -2 12.2841 6.03192   3
   7   8   2 4.47946 5.55731   1
  -8  -8  -2 51.7407 7.98030   4
  -8  -8  -2 49.4485 8.10099   1
   8   8   2 35.5768 7.93697   1
   8   8   2 57.7350 7.93425   2
  -8   8  -2 48.3512 8.77854   3
  -9  -8  -2 63.7125 9.03598   4
  -9  -8  -2 72.4585 9.64135   1
   9   8   2 79.2949 9.48007   2
  -9   8  -2 62.0291 9.53237   3
   9   8   2 83.8337 11.3256   1
 -10  -8  -2 12.2251 6.35123   4
 -10  -8  -2 13.6333 6.00280   1
 -10   8  -2 23.5652 7.67231   3
  10   8   2 18.5637 7.64009   1
  10   8   2 22.9776 6.26507   2
 -11  -8  -2 -1.7752 5.04086   1
 -11  -8  -2 -0.9277 5.35059   4
 -11   8  -2 6.50194 6.37102   3
  11   8   2 -3.9879 6.05890   1
  11   8   2 -1.9156 5.33790   2
 -12  -8  -2 18.3534 6.66916   4
  12   8   2 12.2627 6.05469   2
 -12   8  -2 -1.0633 5.49692   3
 -11  -9   2 12.8362 6.34710   1
 -11  -9   2 8.43280 6.29095   4
  11  -9  -2 5.22602 6.05279   2
  11   9  -2 5.47281 6.45798   1
 -10  -9   2 75.7968 10.4947   4
 -10  -9   2 75.9342 10.4278   1
  10  -9  -2 58.8263 8.82302   2
 -10   9   2 46.8892 9.15957   3
  10   9  -2 68.1565 10.3216   1
  -9  -9   2 214.567 13.9410   4
   9  -9  -2 217.352 13.9734   2
  -9  -9   2 205.849 14.0465   1
  -9   9   2 211.940 15.1219   3
   9   9  -2 228.649 16.0165   4
   9   9  -2 218.991 15.4526   1
  -8  -9   2 108.733 11.2966   1
   8  -9  -2 127.229 11.6782   2
  -8  -9   2 101.581 10.8740   4
   8   9  -2 107.386 12.3964   1
   8   9  -2 96.1100 11.4760   4
  -8   9   2 123.575 12.6906   3
   7  -9  -2 85.3703 9.02578   2
  -7  -9   2 62.4958 8.50171   4
  -7  -9   2 71.2067 9.08499   1
   7   9  -2 83.4685 10.6162   4
  -7   9   2 73.4051 10.1209   3
   7   9  -2 69.2131 10.1137   1
  -6  -9   2 0.71344 4.88127   4
   6  -9  -2 -5.3926 3.61550   2
  -6  -9   2 3.27713 4.40015   1
  -6   9   2 5.66879 5.29596   3
   6   9  -2 5.95184 5.32487   4
   6   9  -2 1.63438 4.48567   1
  -5  -9   2 10.3477 5.10030   1
  -5  -9   2 5.46209 4.92127   3
  -5  -9   2 20.8445 5.55684   4
   5  -9  -2 17.9678 4.98546   2
   5   9  -2 6.99690 5.82778   3
  -5   9   2 13.3723 6.39541   3
   5   9  -2 10.3329 5.16078   4
   5   9  -2 13.5477 5.90917   1
   4  -9  -2 4.14305 3.92557   2
  -4  -9   2 -5.3361 3.31268   3
  -4  -9   2 3.33756 4.43168   4
  -4  -9   2 -0.4018 4.05730   1
  -4   9   2 -2.3137 4.76211   3
   4   9  -2 -2.7302 3.71498   1
   4   9  -2 5.75529 4.65416   4
   4   9  -2 -3.4377 4.69368   3
  -3  -9   2 217.581 13.1780   3
  -3  -9   2 207.079 12.0404   1
  -3  -9   2 210.455 12.3261   4
   3  -9  -2 217.597 11.9741   2
   3   9  -2 210.168 13.5437   4
  -3   9   2 219.106 13.6859   3
   3   9  -2 204.524 13.2079   3
   2  -9  -2 153.739 9.69525   2
  -2  -9   2 139.750 10.5853   3
  -2  -9   2 153.063 10.0491   4
   2   9  -2 144.003 11.2155   4
  -2   9   2 144.077 11.1590   3
   2   9  -2 125.798 11.9171   3
  -1  -9   2 145.204 10.9682   3
   1  -9  -2 141.129 9.63942   2
   1   9  -2 135.384 12.4802   3
   1   9  -2 156.556 11.3918   4
  -1   9   2 147.618 11.5045   3
   0  -9  -2 86.5567 8.24401   2
   0  -9   2 75.9897 9.37833   3
   0  -9  -2 82.2729 8.93193   3
   0   9  -2 94.1663 10.6581   3
   0   9   2 94.3657 9.81636   3
   0   9  -2 79.2546 9.15530   4
   0   9   2 83.8488 8.24436   2
  -1  -9  -2 84.2751 8.71502   3
  -1  -9  -2 62.4437 7.24039   2
   1  -9   2 69.1855 9.43457   3
   1   9   2 63.2161 7.53646   2
  -1   9  -2 68.5453 8.20417   4
  -1   9  -2 80.5608 10.4617   3
   1   9   2 65.4729 8.37561   3
  -2  -9  -2 -1.7476 3.35031   2
  -2  -9  -2 1.98076 3.91237   3
   2  -9   2 5.35357 4.83222   3
   2   9   2 -7.2383 3.67958   3
   2   9   2 3.67365 3.76734   2
  -2   9  -2 2.86476 4.97654   3
  -3  -9  -2 26.1969 5.75603   1
   3  -9   2 25.9203 7.04970   3
  -3  -9  -2 13.9345 4.57867   2
  -3   9  -2 19.9235 6.94628   3
   3   9   2 21.8291 5.59095   2
   3   9   2 27.2492 6.32973   1
  -4  -9  -2 156.526 10.0685   2
  -4  -9  -2 134.246 10.6135   1
   4  -9   2 144.291 11.8530   3
   4   9   2 156.184 12.1020   1
   4   9   2 154.902 10.6031   2
  -4   9  -2 155.426 12.5562   3
  -5  -9  -2 106.668 10.4775   1
  -5  -9  -2 93.9523 9.59794   2
   5  -9   2 89.7175 10.5806   3
  -5  -9  -2 96.4027 12.0235   4
  -5   9  -2 97.2937 11.2718   3
   5   9   2 100.018 9.69701   2
   5   9   2 105.974 11.5756   1
  -6  -9  -2 164.469 11.2516   4
  -6  -9  -2 175.224 12.6644   1
  -6  -9  -2 171.584 11.0384   2
   6   9   2 180.331 13.3359   1
  -6   9  -2 172.203 13.3824   3
   6   9   2 160.505 11.6144   2
  -7  -9  -2 80.1371 9.99484   1
  -7  -9  -2 83.2428 9.70741   4
  -7  -9  -2 58.4080 8.37327   2
   7   9   2 74.5558 10.6067   1
   7   9   2 62.1482 8.21073   2
  -7   9  -2 73.2603 10.2007   3
  -8  -9  -2 56.9775 9.09119   1
  -8  -9  -2 52.1975 8.64805   4
   8   9   2 65.2233 10.5063   1
   8   9   2 69.4797 9.28173   2
  -8   9  -2 70.6588 10.4269   3
  -9  -9  -2 -5.4163 5.06357   1
  -9  -9  -2 -2.2267 5.39011   4
  -9   9  -2 4.10905 5.73973   3
   9   9   2 0.25107 5.04980   2
   9   9   2 2.35150 6.14683   1
  -7 -10   2 -1.8910 4.35757   1
  -7 -10   2 -6.5195 4.45079   4
  -7  10   2 9.93633 6.50813   3
   7  10  -2 -7.6044 4.97562   4
   7  10  -2 6.06961 5.43737   1
  -6 -10   2 65.8402 9.22621   1
  -6 -10   2 79.3554 9.79118   4
   6  10  -2 82.3406 10.8455   4
   6  10  -2 80.5355 10.7568   1
  -6  10   2 81.2320 11.4045   3
  -5 -10   2 96.3620 10.2285   4
  -5  10   2 77.0302 10.5464   3
   5  10  -2 77.9236 10.3998   4
  -4 -10   2 3.66821 4.71629   4
  -4 -10   2 6.62183 5.42597   3
   4  10  -2 8.00325 5.16868   4
   4  10  -2 2.47751 6.47863   3
  -4  10   2 -5.3938 5.22509   3
  -3 -10   2 110.853 10.5815   4
  -3 -10   2 115.579 11.8709   3
   3 -10  -2 106.673 11.1175   2
  -3  10   2 105.381 11.6107   3
   3  10  -2 126.280 12.8213   3
  -2 -10   2 8.15203 5.29209   3
   2 -10  -2 9.50850 4.99193   3
   2 -10  -2 16.2839 5.16212   2
   2  10  -2 7.83170 5.93867   3
  -2  10   2 11.6013 6.14973   3
   1 -10  -2 6.03660 4.40961   2
  -1 -10   2 15.8338 6.04642   3
   1 -10  -2 13.1433 5.40558   3
   1  10  -2 -2.4121 5.31891   3
  -1  10   2 4.21440 5.12994   3
   0 -10  -2 18.0000 4.98525   2
   0 -10  -2 28.6403 6.86800   3
   0 -10   2 29.4269 7.24827   3
   0  10   2 24.8078 7.20674   3
   0  10  -2 17.8153 6.92310   3
  -1 -10  -2 67.0065 8.31960   2
   1 -10   2 80.4250 10.4106   3
  -1 -10  -2 65.6708 8.61135   3
  -1  10  -2 58.3798 9.86378   3
   1  10   2 55.3871 7.52637   2
   2 -10   2 67.4639 9.92296   3
  -2 -10  -2 79.6431 8.81771   2
   2  10   2 75.9772 8.57322   2
  -2  10  -2 72.7848 11.1949   3
  -3 -10  -2 11.0543 4.97007   2
   3 -10   2 2.44355 5.87652   3
  -3  10  -2 -6.6534 5.71714   3
   3  10   2 4.33841 4.59910   2
  -4 -10  -2 7.11064 4.41270   2
   4 -10   2 6.34206 5.63361   3
  -4  10  -2 -6.5566 5.11318   3
   4  10   2 -1.4469 3.86827   2
  -5 -10  -2 32.5002 6.71931   2
  -5 -10  -2 23.5357 7.93224   1
   5 -10   2 27.7003 8.21323   3
   5  10   2 20.1238 5.69737   2
  -5  10  -2 17.1783 7.93637   3
  -6 -10  -2 0.10462 3.69713   2
  -6 -10  -2 -2.1222 4.97218   1
   6  10   2 7.66733 5.50701   2
   6  10   2 -6.5692 5.22030   1
 -20   0   3 -2.3547 4.88514   4
  20   0  -3 -3.8780 6.42035   2
 -19   0   3 0.64729 4.86526   4
  19   0  -3 -3.6783 5.41809   2
 -18   0   3 -2.1778 4.46433   4
  18   0  -3 1.69318 6.54291   2
  17   0  -3 -3.6054 5.09228   2
 -17   0   3 -0.6249 4.28285   4
  16   0  -3 -3.8202 4.74412   2
 -16   0   3 -1.3394 4.57828   4
  15   0  -3 -2.0597 2.93158   1
 -15   0   3 2.60908 3.00040   1
 -15   0   3 -1.4922 3.48132   4
  15   0  -3 5.60419 5.02057   2
 -15   0   3 -0.1697 2.79452   3
  14   0  -3 -0.7588 4.10236   2
 -14   0   3 -1.6012 3.16230   4
 -14   0   3 -1.6918 2.51495   1
 -14   0   3 1.53154 2.69272   3
  14   0  -3 -3.1989 2.47368   1
 -13   0   3 0.01873 3.18679   4
  13   0  -3 4.01856 4.08285   2
 -13   0   3 1.91226 2.39895   1
  13   0  -3 -0.3153 2.51999   1
 -13   0   3 -3.2672 2.35353   3
 -12   0   3 -3.8722 2.67406   4
 -12   0   3 -1.3891 1.76055   1
  12   0  -3 -0.7658 2.20816   1
  12   0  -3 -0.7700 3.49892   2
 -12   0   3 1.35884 2.36991   3
 -11   0   3 -0.4863 2.22338   3
 -11   0   3 0.67106 1.85202   1
 -11   0   3 3.49150 2.53339   4
  11   0  -3 0.32508 2.07803   1
  11   0  -3 -0.5547 3.18939   2
 -10   0   3 3.20359 2.58141   4
 -10   0   3 0.85342 2.30237   3
  10   0  -3 -1.8948 2.66391   2
  10   0  -3 -1.0674 1.85742   1
   9   0  -3 1.93458 2.53445   2
  -9   0   3 -0.7864 1.63380   4
   9   0  -3 -0.2596 1.84646   1
  -9   0   3 -1.3340 1.97434   3
  -8   0   3 0.60922 1.56499   4
   8   0  -3 -0.3647 2.05601   2
   8   0  -3 -0.0547 1.60794   1
  -8   0   3 -1.2818 1.82720   3
   7   0  -3 -0.5688 1.28555   1
  -7   0   3 -0.3439 1.24008   4
   7   0  -3 -1.1570 1.56824   2
  -7   0   3 -1.9900 1.71774   3
   6   0  -3 -0.3193 1.46168   2
  -6   0   3 -0.7122 1.09827   4
   6   0  -3 0.22287 1.14509   1
  -6   0   3 -1.7426 1.64137   3
   5   0  -3 1.45096 1.13525   4
  -5   0   3 -0.1421 0.97741   4
  -5   0   3 1.96379 2.06995   3
   5   0  -3 0.84849 1.32137   2
   5   0  -3 0.80929 0.99320   1
  -4   0   3 1.33243 2.52703   3
   4   0  -3 1.18786 0.89573   1
   4   0  -3 0.33501 0.93407   4
  -4   0   3 -0.0640 0.79629   4
   4   0  -3 -0.8419 0.92971   2
   3   0  -3 0.17508 0.72381   4
  -3   0   3 -1.4859 2.36481   3
   3   0  -3 1.37060 0.94169   1
   3   0  -3 1.02492 0.78989   2
  -2   0   3 1.95275 1.87923   3
   2   0  -3 1.19910 0.60528   2
   2   0  -3 -0.1512 0.65584   1
   2   0  -3 0.14561 0.55824   4
   1   0  -3 0.10186 0.76597   1
   1   0  -3 1.00363 0.49595   2
   1   0  -3 1.16990 0.66357   4
  -1   0   3 0.62294 0.52746   2
  -1   0   3 1.39894 1.34125   3
   0   0   3 -0.2230 1.09645   3
   0   0  -3 -0.1760 0.63627   4
   0   0   3 -0.7310 0.52037   2
   0   0  -3 0.52901 0.75576   1
  -1   0  -3 1.27442 0.95223   1
   1   0   3 -0.7126 0.93615   2
   1   0   3 0.63945 0.91952   3
  -1   0  -3 -1.1064 0.93108   4
   2   0   3 0.88946 1.26895   2
  -2   0  -3 -0.3392 0.90522   1
  -2   0  -3 0.92632 0.84635   3
  -2   0  -3 0.38064 1.09189   4
   2   0   3 0.77658 0.71468   3
  -3   0  -3 0.04008 0.72071   3
  -3   0  -3 1.30841 1.28680   4
  -3   0  -3 -0.6952 0.94769   1
   3   0   3 0.53822 0.67885   3
   3   0   3 0.28954 1.42788   2
  -4   0  -3 0.03462 0.74834   3
   4   0   3 -0.6982 1.41218   2
  -4   0  -3 -0.4572 1.44078   4
  -4   0  -3 2.02462 1.31542   1
  -5   0  -3 -0.8383 1.47263   4
   5   0   3 -1.4940 1.69774   2
  -5   0  -3 -0.4620 0.79420   3
  -5   0  -3 -1.8697 1.07041   1
  -6   0  -3 -0.7897 1.85682   4
  -6   0  -3 -0.7971 1.50411   1
  -6   0  -3 -0.5722 0.90229   3
   6   0   3 1.59893 2.08128   2
   7   0   3 -0.0056 2.30465   2
  -7   0  -3 -0.2610 0.99531   3
  -7   0  -3 2.11353 2.35280   4
  -7   0  -3 -0.6923 1.42378   1
  -8   0  -3 1.74496 2.48473   4
  -8   0  -3 -0.4180 1.14091   3
  -8   0  -3 1.68891 1.90917   1
   8   0   3 6.00001 3.06156   2
  -9   0  -3 -2.8411 2.01459   1
  -9   0  -3 0.17551 1.34002   3
  -9   0  -3 -2.1534 2.87730   4
   9   0   3 -0.3971 2.90298   2
 -10   0  -3 1.33506 2.72341   1
  10   0   3 -1.5375 3.21059   2
 -10   0  -3 2.04337 3.46129   4
 -11   0  -3 -3.4119 2.90145   4
  11   0   3 -3.1709 3.46796   2
 -11   0  -3 -3.2708 2.05206   1
 -12   0  -3 0.74730 3.81917   4
  12   0   3 -1.1715 3.88639   2
 -12   0  -3 -0.1773 2.71544   1
 -13   0  -3 0.22485 3.18027   1
  13   0   3 -1.9028 4.07222   2
 -13   0  -3 -1.1084 3.69799   4
 -14   0  -3 0.77390 4.86064   4
  14   0   3 -1.1851 4.81996   2
 -14   0  -3 -1.3198 2.88256   1
 -15   0  -3 -1.0789 4.36777   4
  15   0   3 0.18556 4.83507   2
 -16   0  -3 1.30058 5.76821   4
  16   0   3 0.38384 5.27682   2
 -17   0  -3 -2.2063 5.18670   4
  17   0   3 -4.5304 5.30698   2
 -18   0  -3 7.04095 7.20322   4
 -20  -1   3 7.01712 6.59296   4
  20  -1  -3 8.76858 7.59615   2
  20   1  -3 21.9399 8.12648   2
 -20   1   3 11.8511 6.17549   4
  19  -1  -3 38.5984 9.37424   2
 -19  -1   3 42.4048 8.27133   4
  19   1  -3 41.2942 9.43200   2
 -19   1   3 39.0183 8.06491   4
 -18  -1   3 27.8942 7.51491   4
  18  -1  -3 33.0560 8.10230   2
 -18   1   3 28.1819 6.52301   4
  18   1  -3 25.2424 7.62374   2
 -17  -1   3 8.15628 4.24212   1
  17  -1  -3 -4.1950 4.99277   2
 -17  -1   3 -8.2390 3.78058   4
  17   1  -3 0.22141 4.06053   1
  17   1  -3 5.80938 5.81019   2
 -17   1   3 3.47359 4.90404   4
 -16  -1   3 16.1761 5.46630   4
 -16  -1   3 24.9371 5.22378   1
  16  -1  -3 17.3394 6.65031   2
  16   1  -3 22.2996 5.83531   1
  16   1  -3 31.0776 7.37074   2
 -16   1   3 21.6182 5.54443   4
 -16   1   3 31.6814 5.46674   3
 -15  -1   3 206.010 12.4250   4
 -15  -1   3 228.087 11.6895   1
  15  -1  -3 266.529 14.9204   2
 -15   1   3 248.998 12.9332   4
  15   1  -3 246.241 14.2374   2
  15   1  -3 241.933 12.8290   1
 -15   1   3 243.616 11.6735   3
 -14  -1   3 364.841 14.5006   1
  14  -1  -3 351.731 16.9691   2
 -14  -1   3 370.196 13.6803   3
 -14  -1   3 348.782 15.5314   4
  14   1  -3 364.909 15.4621   1
 -14   1   3 362.656 15.6187   4
 -14   1   3 355.022 14.3860   3
  14   1  -3 407.153 17.5806   2
 -13  -1   3 515.341 18.0023   1
  13  -1  -3 477.328 20.0195   2
 -13  -1   3 521.234 17.1068   3
 -13  -1   3 520.761 19.1710   4
  13  -1  -3 523.473 17.1399   1
  13   1  -3 495.124 18.7538   1
  13   1  -3 531.383 20.3284   2
 -13   1   3 516.214 18.7126   4
 -13   1   3 519.838 17.7638   3
 -13   1   3 548.931 16.5485   1
 -12  -1   3 79.3618 6.10943   3
 -12  -1   3 78.9061 6.05652   1
  12  -1  -3 108.242 9.42140   2
  12  -1  -3 80.3353 5.58974   1
 -12  -1   3 82.1257 7.69149   4
 -12   1   3 86.3231 5.24340   1
  12   1  -3 86.6918 6.81830   1
 -12   1   3 81.0269 7.42061   4
 -12   1   3 95.6067 6.53570   3
  12   1  -3 88.0751 8.73662   2
  11  -1  -3 2.78089 3.20945   2
 -11  -1   3 -0.7551 2.39972   3
  11  -1  -3 2.51176 1.97337   1
 -11  -1   3 4.16427 2.48209   1
 -11  -1   3 2.52605 2.66923   4
  11   1  -3 -0.6994 2.24465   1
 -11   1   3 3.12848 2.47687   3
 -11   1   3 2.09017 1.73202   1
  11   1  -3 3.09627 3.40717   2
 -11   1   3 0.75837 2.26510   4
  10  -1  -3 116.255 7.85253   2
 -10  -1   3 105.998 6.81434   4
  10  -1  -3 117.794 5.92011   1
 -10  -1   3 118.158 6.88837   3
 -10   1   3 118.182 5.53787   1
 -10   1   3 119.621 6.98719   3
  10   1  -3 121.124 7.16807   1
 -10   1   3 116.855 6.90430   4
  10   1  -3 127.386 8.05342   2
  -9  -1   3 8.29871 2.63108   4
   9  -1  -3 13.0294 2.37286   1
  -9  -1   3 8.48068 2.83000   3
   9  -1  -3 14.1307 3.58057   2
   9   1  -3 9.11846 2.72256   1
  -9   1   3 16.1055 3.13413   3
  -9   1   3 16.2703 2.88437   4
   9   1  -3 19.3499 4.12057   2
   8  -1  -3 196.114 8.88157   2
   8  -1  -3 192.871 7.05281   1
  -8  -1   3 189.813 8.63926   3
  -8  -1   3 189.321 8.03124   4
   8   1  -3 178.892 8.21369   1
  -8   1   3 184.851 8.09290   3
   8   1  -3 194.214 8.84077   2
  -8   1   3 192.844 7.71471   4
   7  -1  -3 997.423 25.3611   1
  -7  -1   3 997.336 26.5568   4
   7  -1  -3 1043.87 27.6574   2
  -7  -1   3 1029.94 27.5737   3
  -7   1   3 1020.18 25.9889   4
  -7   1   3 1011.54 27.0083   3
   7   1  -3 1001.12 27.4233   2
   7   1  -3 989.222 27.1508   1
   7   1  -3 1006.35 27.3760   4
   6  -1  -3 2075.83 47.9147   1
  -6  -1   3 2002.84 50.2377   3
  -6  -1   3 2051.71 49.2027   4
   6   1  -3 2030.33 49.7347   2
   6   1  -3 2010.04 49.8158   4
   6   1  -3 2052.94 49.8489   1
  -6   1   3 1986.41 48.2018   4
  -6   1   3 2054.35 49.7699   3
   5  -1  -3 1953.80 45.5649   2
  -5  -1   3 1880.32 45.0619   4
   5  -1  -3 1884.72 43.9560   1
  -5  -1   3 1880.85 46.4293   3
   5   1  -3 1812.51 45.6627   1
   5   1  -3 1844.59 45.3640   2
  -5   1   3 1846.66 45.7465   3
   5   1  -3 1873.91 45.6433   4
  -5   1   3 1896.00 44.0702   4
   4  -1  -3 573.315 14.3640   1
  -4  -1   3 565.089 16.3774   3
   4  -1  -3 559.869 15.2132   2
  -4  -1   3 567.994 15.1687   4
   4   1  -3 570.120 15.7738   1
   4   1  -3 574.491 15.2257   2
  -4   1   3 575.720 14.0194   4
  -4   1   3 552.225 15.8297   3
   4   1  -3 572.116 15.6136   4
   3  -1  -3 255.591 7.67855   2
   3  -1  -3 251.641 7.20035   1
   3   1  -3 255.529 7.39078   2
  -3   1   3 262.217 6.37452   4
   3   1  -3 251.840 8.20405   1
  -3   1   3 245.066 8.30009   3
  -3   1   3 255.905 6.38698   4
   3   1  -3 266.973 8.15436   4
  -2  -1   3 605.126 14.5171   2
  -2  -1   3 586.311 16.2254   3
   2  -1  -3 619.104 15.6292   2
   2  -1  -3 628.463 14.1464   4
   2  -1  -3 607.838 15.4622   1
  -2   1   3 620.405 15.6586   2
  -2   1   3 625.952 14.1330   4
   2   1  -3 628.175 16.0833   4
  -2   1   3 617.136 16.2387   3
   2   1  -3 615.788 14.7030   2
   1  -1  -3 7200.28 164.379   4
  -1  -1   3 7325.41 166.494   3
   1  -1  -3 7209.14 163.809   2
   1  -1  -3 7137.37 165.542   1
   1   1  -3 7271.00 164.295   4
  -1   1   3 7727.25 166.342   4
  -1   1   3 7093.67 163.808   2
   1   1  -3 6924.53 164.292   1
  -1   1   3 7065.35 167.580   3
   0  -1  -3 137.340 5.11266   1
   0  -1   3 153.785 3.99972   2
   0  -1   3 151.993 5.24177   3
   0  -1  -3 147.241 4.68715   4
   0   1  -3 146.416 4.06873   2
   0   1  -3 155.078 5.51548   3
   0   1  -3 146.541 5.22541   1
   0   1   3 137.623 4.82713   3
   0   1   3 155.827 5.10092   2
   0   1  -3 140.913 5.20416   4
  -1  -1  -3 633.969 17.0033   1
   1  -1   3 644.484 16.6088   3
  -1  -1  -3 644.881 16.6329   4
   1  -1   3 645.166 15.9581   2
  -1   1  -3 647.115 16.8028   1
   1   1   3 659.951 16.8207   2
  -1   1  -3 629.513 16.9868   4
   1   1   3 664.636 15.6650   3
  -1   1  -3 654.083 16.8622   3
   2  -1   3 1783.36 43.0956   2
  -2  -1  -3 1784.77 41.3930   3
  -2  -1  -3 1800.89 43.7115   4
  -2  -1  -3 1870.07 44.0849   1
   2  -1   3 1845.71 43.2188   3
   2   1   3 1821.79 41.4797   3
  -2   1  -3 1831.62 43.3464   3
  -2   1  -3 1799.98 43.3824   1
  -2   1  -3 1830.80 44.0238   4
   2   1   3 1861.34 43.7498   2
   3  -1   3 17.9778 2.48512   2
  -3  -1  -3 14.6387 2.21344   1
  -3  -1  -3 19.9344 2.70477   4
  -3   1  -3 15.2271 2.40456   4
  -3   1  -3 13.9192 1.94076   3
   3   1   3 14.7901 2.36404   2
  -3   1  -3 13.0164 1.94504   1
  -4  -1  -3 3.43643 1.64145   1
  -4  -1  -3 1.64517 1.63593   4
   4  -1   3 5.45403 2.05753   2
  -4   1  -3 3.59066 1.40942   1
  -4   1  -3 2.83202 1.27407   3
  -4   1  -3 3.81198 1.75152   4
   4   1   3 1.94174 1.98149   2
  -5  -1  -3 858.559 23.6256   1
   5  -1   3 870.987 23.8325   2
  -5  -1  -3 877.412 24.1802   4
  -5   1  -3 858.215 24.0726   4
  -5   1  -3 876.629 22.8461   1
   5   1   3 841.705 23.8549   2
  -5   1  -3 853.707 22.3774   3
  -6  -1  -3 641.885 19.6373   4
   6  -1   3 662.877 19.5553   2
  -6  -1  -3 656.616 19.1980   1
  -6  -1  -3 644.166 15.1909   3
  -6   1  -3 646.824 17.7199   3
   6   1   3 625.886 15.9175   3
  -6   1  -3 633.429 18.1563   1
   6   1   3 656.524 19.6192   2
  -6   1  -3 637.761 19.5683   4
  -7  -1  -3 1333.85 36.7470   4
  -7  -1  -3 1365.36 31.7115   3
  -7  -1  -3 1368.92 36.1049   1
   7  -1   3 1301.87 36.3555   2
   7   1   3 1351.28 36.7403   2
  -7   1  -3 1362.48 34.2629   3
  -7   1  -3 1423.64 37.0532   4
  -7   1  -3 1395.22 35.0727   1
  -8  -1  -3 616.500 21.0279   4
   8  -1   3 656.209 21.0707   2
  -8  -1  -3 664.884 16.1269   3
  -8  -1  -3 634.118 20.1913   1
  -8   1  -3 657.102 18.5419   3
  -8   1  -3 688.462 21.4621   4
   8   1   3 666.027 21.2989   2
  -8   1  -3 656.496 19.3135   1
  -9  -1  -3 144.776 8.85227   4
   9  -1   3 101.646 7.84142   2
  -9  -1  -3 135.645 7.68734   1
  -9   1  -3 136.652 6.37060   3
  -9   1  -3 136.085 7.06443   1
   9   1   3 117.497 8.27214   2
  -9   1  -3 117.501 8.08921   4
 -10  -1  -3 6.10492 3.56318   1
 -10  -1  -3 0.11986 3.70161   4
  10  -1   3 5.22104 3.87381   2
 -10   1  -3 5.30975 2.39775   3
 -10   1  -3 8.09625 3.89741   4
  10   1   3 5.80506 3.81332   2
 -10   1  -3 15.3834 3.36381   1
  11  -1   3 29.5422 5.73946   2
 -11  -1  -3 27.4374 4.78803   1
 -11  -1  -3 24.2400 5.41713   4
 -11   1  -3 32.0454 5.76714   3
 -11   1  -3 23.3458 4.11695   1
  11   1   3 20.2626 5.22318   2
 -11   1  -3 26.6044 5.61664   4
 -12  -1  -3 291.478 14.7634   4
  12  -1   3 307.432 15.0904   2
 -12  -1  -3 292.701 13.3499   1
 -12   1  -3 319.803 12.8849   1
 -12   1  -3 282.649 14.4808   4
  12   1   3 293.831 14.8400   2
 -13  -1  -3 255.317 14.4698   4
  13  -1   3 236.117 14.0927   2
 -13  -1  -3 275.473 13.1472   1
 -13   1  -3 248.937 14.3664   4
  13   1   3 272.524 14.7359   2
 -14  -1  -3 184.730 11.0929   1
 -14  -1  -3 171.793 12.4956   4
  14  -1   3 186.158 14.7620   2
  14   1   3 160.436 12.2317   2
 -14   1  -3 178.575 12.4136   4
 -15  -1  -3 135.077 13.0048   4
  15  -1   3 149.056 13.5126   2
 -15  -1  -3 137.705 10.0071   1
 -15   1  -3 110.004 11.7178   4
  15   1   3 111.386 11.6901   2
  16  -1   3 17.5147 7.48444   2
 -16  -1  -3 5.18912 4.94809   1
 -16  -1  -3 2.14496 5.64569   4
 -16   1  -3 16.5082 6.60150   4
  16   1   3 20.6854 7.06197   2
 -17  -1  -3 18.2598 6.98019   4
  17  -1   3 -5.6306 6.37895   2
  17   1   3 7.74649 6.69236   2
 -17   1  -3 11.3850 6.52817   4
 -20  -2   3 16.8367 7.91666   4
  19  -2  -3 14.7815 7.70523   2
 -19  -2   3 2.19112 6.11528   4
  19   2  -3 9.48149 7.14428   1
  19   2  -3 11.7500 6.82229   2
 -18  -2   3 31.0449 6.55552   1
 -18  -2   3 28.8113 7.28187   4
  18  -2  -3 45.4645 9.27481   2
 -18   2   3 25.1490 6.27870   4
  18   2  -3 13.4406 7.19812   2
  18   2  -3 15.1152 5.68841   1
 -17  -2   3 15.0364 5.48714   1
  17  -2  -3 5.32361 5.92352   2
 -17  -2   3 4.98598 4.98885   4
  17   2  -3 10.3405 5.85708   1
  17   2  -3 6.11960 5.71812   2
 -17   2   3 8.04991 4.76333   3
 -17   2   3 8.21864 5.11179   4
  16  -2  -3 45.4060 8.78625   2
 -16  -2   3 47.5513 7.87731   4
 -16  -2   3 52.3410 7.29537   1
 -16   2   3 38.3775 6.17175   3
  16   2  -3 41.5059 7.96234   2
  16   2  -3 41.2574 6.99132   1
 -16   2   3 41.3925 6.84592   4
  15  -2  -3 -1.3598 4.62332   2
 -15  -2   3 -1.7024 3.14236   1
 -15  -2   3 1.11908 4.07436   4
  15   2  -3 -0.7146 4.99466   2
 -15   2   3 -2.0507 2.55819   3
 -15   2   3 5.74995 4.02453   4
  15   2  -3 -2.1468 3.50999   1
 -14  -2   3 4.63005 3.96078   4
 -14  -2   3 0.71219 3.11233   1
  14  -2  -3 -0.6833 4.53238   2
 -14   2   3 -0.9178 2.98427   3
 -14   2   3 1.12879 3.35249   4
  14   2  -3 -4.3248 4.18450   2
  14   2  -3 -0.8215 3.54469   1
  13  -2  -3 108.759 10.2997   2
 -13  -2   3 99.6630 7.57402   1
 -13  -2   3 106.804 9.36627   4
 -13  -2   3 109.311 6.76080   3
  13   2  -3 82.7451 8.33639   1
 -13   2   3 96.4647 7.26478   3
  13   2  -3 87.8210 9.26143   2
 -13   2   3 90.9412 8.28223   4
 -12  -2   3 92.7611 6.91662   1
  12  -2  -3 93.4699 9.12219   2
 -12  -2   3 90.5237 8.15575   4
 -12  -2   3 102.097 7.09460   3
 -12   2   3 102.337 7.16492   3
 -12   2   3 91.0657 7.69193   4
  12   2  -3 90.7851 8.41533   1
  12   2  -3 97.5405 9.23870   2
 -11  -2   3 186.785 9.92816   4
  11  -2  -3 192.059 10.7751   2
 -11  -2   3 221.367 9.76657   3
  11  -2  -3 191.618 7.40238   1
  11   2  -3 163.681 10.1634   2
 -11   2   3 200.740 9.45627   4
 -11   2   3 207.585 10.0034   3
  11   2  -3 203.524 10.7676   1
 -11   2   3 200.783 7.11366   1
 -10  -2   3 30.5521 4.60358   4
 -10  -2   3 34.6883 5.05482   3
  10  -2  -3 32.5026 3.10555   1
  10  -2  -3 26.5071 4.79163   2
  10   2  -3 34.4481 5.32107   2
 -10   2   3 35.2151 2.73995   1
  10   2  -3 28.4154 4.61883   1
 -10   2   3 38.0897 4.54114   4
 -10   2   3 31.9245 4.58226   3
  -9  -2   3 20.4084 4.36286   3
   9  -2  -3 25.3900 2.44465   1
  -9  -2   3 21.6325 3.77880   4
   9  -2  -3 24.8700 4.28255   2
  -9   2   3 23.7965 3.43315   4
  -9   2   3 33.8720 4.52732   3
   9   2  -3 28.0912 4.53836   2
   9   2  -3 25.9458 4.26494   1
  -9   2   3 28.1610 2.35896   1
   8  -2  -3 1.98212 1.04658   1
  -8  -2   3 2.63767 1.99716   4
  -8  -2   3 3.92533 3.38094   3
   8  -2  -3 8.04719 2.66110   2
   8   2  -3 0.24448 2.02457   1
  -8   2   3 3.47225 1.76620   4
  -8   2   3 1.42370 0.91876   1
   8   2  -3 0.19508 2.43757   2
   8   2  -3 0.75076 2.15353   4
  -8   2   3 -3.1674 1.45219   3
  -7  -2   3 87.4325 5.29505   4
   7  -2  -3 89.2899 5.45127   2
   7  -2  -3 88.0032 3.38576   1
  -7  -2   3 87.0876 6.47588   3
  -7   2   3 82.2665 4.33249   4
   7   2  -3 87.3549 5.81275   1
   7   2  -3 91.6860 5.52007   2
  -7   2   3 85.4628 5.32842   3
   7   2  -3 83.0849 5.65208   4
   6  -2  -3 8.78757 2.17210   2
  -6  -2   3 3.91429 2.56346   3
  -6  -2   3 5.20869 1.88718   4
   6  -2  -3 7.49982 1.02295   1
   6   2  -3 8.90562 2.34189   4
  -6   2   3 5.95861 2.03068   3
   6   2  -3 11.5966 2.50383   2
   6   2  -3 7.90831 2.32121   1
  -6   2   3 8.58490 1.56340   4
  -5  -2   3 72.2748 5.09229   3
   5  -2  -3 64.9715 2.48391   1
   5  -2  -3 61.6157 3.96074   2
  -5  -2   3 69.9306 4.15643   4
   5   2  -3 68.2576 3.91550   2
   5   2  -3 65.6181 4.48556   1
   5   2  -3 64.4539 4.45702   4
  -5   2   3 74.5451 3.04317   4
  -5   2   3 73.6246 4.54499   3
   4  -2  -3 205.786 7.35085   2
  -4  -2   3 203.266 7.83312   3
   4  -2  -3 214.963 5.89166   1
   4   2  -3 209.657 8.00125   4
   4   2  -3 203.191 6.81061   2
   4   2  -3 228.206 8.45015   1
  -4   2   3 205.883 7.77940   3
  -4   2   3 208.937 5.68404   4
   3  -2  -3 158.700 4.78524   1
  -3  -2   3 154.798 6.17476   3
   3  -2  -3 150.928 3.94401   4
   3  -2  -3 156.513 5.81056   2
  -3   2   3 144.028 6.01120   3
  -3   2   3 150.279 3.94296   4
   3   2  -3 152.621 6.34550   1
   3   2  -3 153.164 4.90568   2
   3   2  -3 150.925 6.25452   4
  -2  -2   3 642.214 17.6471   3
   2  -2  -3 669.258 15.4075   4
   2  -2  -3 658.597 15.3506   4
   2  -2  -3 671.195 17.4511   2
   2  -2  -3 647.820 16.5481   1
  -2   2   3 663.706 17.4793   2
   2   2  -3 656.410 15.7599   2
  -2   2   3 668.470 17.5999   3
   2   2  -3 663.440 18.1867   3
   2   2  -3 663.797 17.9818   1
  -2   2   3 660.379 15.4572   4
   2   2  -3 648.737 17.8630   4
   1  -2  -3 1.09342 0.64923   4
  -1  -2   3 1.00519 0.44068   2
   1  -2  -3 0.67694 0.83277   1
  -1  -2   3 1.42243 0.49732   2
   1  -2  -3 1.84803 1.14461   2
  -1  -2   3 3.03536 1.33325   3
   1   2  -3 0.97774 1.45152   3
   1   2  -3 1.62510 0.47985   2
  -1   2   3 0.96516 0.96437   3
   1   2  -3 2.56996 1.21308   1
   1   2  -3 -0.0251 1.05158   4
  -1   2   3 1.91265 1.17190   2
   0  -2  -3 78.6708 3.83404   1
   0  -2  -3 81.7717 3.31605   4
   0  -2   3 83.2158 4.21874   3
   0  -2   3 85.9188 2.75036   2
   0   2   3 86.7305 4.12607   2
   0   2  -3 85.8957 4.46670   3
   0   2  -3 85.9576 4.04610   1
   0   2  -3 75.7800 4.11160   4
   0   2   3 89.1250 3.60158   3
  -1  -2  -3 321.021 9.49292   4
  -1  -2  -3 325.627 10.1590   1
   1  -2   3 318.284 10.2009   3
   1  -2   3 326.914 8.88055   2
   1   2   3 331.783 8.87230   3
  -1   2  -3 321.910 10.2795   4
   1   2   3 327.970 10.1188   2
  -1   2  -3 332.398 9.84334   1
  -1   2  -3 335.856 10.4697   3
  -2  -2  -3 14.9190 2.07679   4
  -2  -2  -3 13.1558 2.13427   1
   2  -2   3 14.1580 1.88627   2
  -2   2  -3 12.3511 1.79077   1
   2   2   3 12.0115 2.10292   2
  -2   2  -3 16.0362 2.33034   3
   2   2   3 14.0046 1.24425   3
  -2   2  -3 13.5137 2.26443   4
  -3  -2  -3 427.224 9.93936   3
  -3  -2  -3 419.974 10.0694   3
  -3  -2  -3 404.393 12.9122   1
   3  -2   3 399.266 12.1612   2
  -3  -2  -3 398.398 12.6382   4
  -3   2  -3 421.322 13.0001   4
  -3   2  -3 422.267 12.8593   3
   3   2   3 418.269 12.9121   2
  -3   2  -3 409.015 11.9514   1
   3   2   3 417.973 9.98290   3
  -4  -2  -3 14.7327 2.75281   4
  -4  -2  -3 15.0234 2.69212   1
   4  -2   3 16.3379 2.65560   2
  -4   2  -3 20.1490 2.42635   1
  -4   2  -3 15.2880 2.54770   3
  -4   2  -3 12.6119 2.51740   4
   4   2   3 12.5848 2.54373   2
  -5  -2  -3 204.831 8.85226   1
  -5  -2  -3 219.725 8.98091   4
   5  -2   3 215.838 8.80921   2
   5   2   3 200.403 9.31418   1
  -5   2  -3 207.017 8.24516   3
   5   2   3 210.314 8.92687   2
  -5   2  -3 232.891 7.78033   1
  -5   2  -3 212.541 8.93344   4
   6  -2   3 131.809 7.16672   2
  -6  -2  -3 109.347 6.59340   1
  -6  -2  -3 128.212 7.07524   4
   6   2   3 125.112 7.04595   2
  -6   2  -3 123.727 6.84863   4
  -6   2  -3 125.178 5.68033   1
  -6   2  -3 132.855 6.47513   3
  -7  -2  -3 7.25483 2.78271   1
   7  -2   3 2.21973 2.47183   2
  -7  -2  -3 9.45050 2.99764   4
   7   2   3 3.45923 2.84452   2
  -7   2  -3 8.71697 2.77445   4
  -7   2  -3 8.69605 2.42378   3
  -7   2  -3 11.3001 2.30481   1
  -8  -2  -3 5.88584 3.17662   4
   8  -2   3 -0.4150 2.81440   2
  -8  -2  -3 12.6318 3.32174   1
  -8   2  -3 7.43959 2.20415   1
  -8   2  -3 10.8153 3.48344   4
  -8   2  -3 4.10685 2.24913   3
   8   2   3 0.24080 2.89173   2
  -9  -2  -3 417.373 16.1402   4
   9  -2   3 397.131 15.8163   2
  -9  -2  -3 405.835 15.2583   1
  -9   2  -3 401.561 14.0393   3
   9   2   3 407.205 16.0825   2
  -9   2  -3 390.848 15.6999   4
  -9   2  -3 415.424 13.5473   1
  10  -2   3 135.071 9.65352   2
 -10  -2  -3 117.421 8.48295   1
 -10  -2  -3 118.956 8.92509   4
 -10   2  -3 139.884 9.10645   4
 -10   2  -3 128.177 6.93455   1
 -10   2  -3 147.399 7.83688   3
  10   2   3 123.639 9.11836   2
 -11  -2  -3 1.69494 3.32286   1
  11  -2   3 2.67165 3.91479   2
 -11  -2  -3 5.49164 4.17235   4
 -11   2  -3 4.27052 2.79972   3
 -11   2  -3 1.11280 3.36574   4
  11   2   3 5.02075 4.35802   2
 -12  -2  -3 96.2298 9.18758   1
  12  -2   3 87.9580 9.46350   2
 -12  -2  -3 81.5645 9.08078   4
  12   2   3 84.5056 9.34867   2
 -12   2  -3 110.597 11.6291   3
 -12   2  -3 77.7625 8.76672   4
 -13  -2  -3 3.92983 4.93020   4
 -13  -2  -3 30.4109 6.13376   1
  13  -2   3 24.1480 6.10972   2
  13   2   3 18.1061 6.00577   2
 -13   2  -3 35.4721 6.75311   4
 -14  -2  -3 2.64422 4.94447   4
 -14  -2  -3 17.8106 5.67299   1
  14  -2   3 10.2011 5.61905   2
 -14   2  -3 12.6505 5.65748   4
  14   2   3 5.97107 5.25410   2
  15  -2   3 17.5606 6.57304   2
 -15  -2  -3 -1.1564 4.35883   1
 -15  -2  -3 12.7104 6.04498   4
  15   2   3 11.5469 5.95847   2
 -15   2  -3 18.9355 6.26939   4
 -16  -2  -3 34.3978 6.92277   1
 -16  -2  -3 8.52529 6.10590   4
  16  -2   3 7.44062 6.48905   2
  16   2   3 9.48859 6.64632   2
 -16   2  -3 22.0634 6.72895   4
 -17  -2  -3 92.4365 10.7587   1
 -17  -2  -3 84.6549 11.9992   4
  17  -2   3 70.4381 10.4862   2
  17   2   3 88.3097 11.6876   2
 -17   2  -3 55.2328 9.34441   4
  19  -3  -3 74.3281 11.6829   2
 -19  -3   3 76.0237 11.2011   4
 -19  -3   3 84.4559 10.2616   1
  19   3  -3 95.4549 12.1197   2
  19   3  -3 92.4677 11.4636   1
 -18  -3   3 -6.0289 5.54513   4
  18  -3  -3 -5.0034 6.04022   2
 -18  -3   3 -5.0954 4.72377   1
  18   3  -3 3.81103 5.27695   1
  18   3  -3 14.1424 6.79231   2
 -17  -3   3 -3.2820 4.71943   1
 -17  -3   3 5.36224 5.17900   4
  17  -3  -3 3.60362 5.67609   2
  17   3  -3 -0.6235 4.80608   2
  17   3  -3 4.52009 5.79629   1
 -17   3   3 1.10319 3.56403   3
  16  -3  -3 84.2626 10.9774   2
 -16  -3   3 75.3145 8.76125   1
 -16  -3   3 101.387 10.7500   4
 -16   3   3 70.1392 8.46203   3
  16   3  -3 79.3852 9.91640   2
 -16   3   3 98.8864 9.40873   4
  16   3  -3 87.0622 10.0076   1
 -15  -3   3 253.440 13.9324   4
 -15  -3   3 213.534 12.3757   1
  15  -3  -3 218.238 14.8506   2
  15   3  -3 209.164 13.2600   1
 -15   3   3 242.432 12.9292   3
  15   3  -3 230.575 13.8881   2
 -15   3   3 209.954 11.7005   4
  14  -3  -3 267.652 15.4304   2
 -14  -3   3 251.729 13.6643   4
 -14  -3   3 285.850 14.0179   1
  14   3  -3 225.002 13.4637   2
 -14   3   3 261.057 13.1961   3
  14   3  -3 262.164 14.6478   1
 -14   3   3 270.081 12.8135   4
 -13  -3   3 181.003 10.7615   1
 -13  -3   3 179.320 11.1259   4
  13  -3  -3 201.034 12.2724   2
  13   3  -3 196.266 11.9638   1
 -13   3   3 197.476 11.0970   3
 -13   3   3 209.492 10.4977   4
  13   3  -3 198.017 12.1802   2
  12  -3  -3 80.6029 8.56985   2
 -12  -3   3 68.1354 7.44920   4
 -12  -3   3 72.6561 7.41002   1
 -12  -3   3 60.2060 6.42384   3
  12   3  -3 58.3547 7.39240   2
  12   3  -3 74.7115 8.35372   1
 -12   3   3 59.6176 6.94041   3
 -12   3   3 72.9367 6.79587   4
 -11  -3   3 560.634 19.7259   4
 -11  -3   3 560.934 19.0306   3
  11  -3  -3 538.161 20.1990   2
 -11   3   3 536.736 19.1291   3
  11   3  -3 561.117 20.4918   1
  11   3  -3 570.234 20.1625   2
 -11   3   3 552.842 17.9096   4
 -10  -3   3 127.523 8.66143   3
  10  -3  -3 112.091 8.02476   2
 -10  -3   3 117.030 7.73907   4
 -10   3   3 121.064 7.64080   3
  10   3  -3 116.325 8.33883   1
 -10   3   3 114.848 6.47780   4
  10   3  -3 108.977 7.68117   2
  -9  -3   3 131.091 7.64118   4
  -9  -3   3 147.304 8.97803   3
   9  -3  -3 114.549 7.54309   2
  -9   3   3 139.735 6.56432   4
   9   3  -3 113.840 7.94033   1
   9   3  -3 115.490 7.36538   2
  -9   3   3 121.357 7.49564   3
   9   3  -3 133.418 8.47206   4
  -8  -3   3 429.963 15.3732   3
   8  -3  -3 442.099 15.1610   2
  -8  -3   3 418.161 14.8963   4
   8   3  -3 445.876 14.8304   2
   8   3  -3 438.486 15.9780   4
  -8   3   3 430.703 13.0481   4
   8   3  -3 397.327 15.6014   1
  -8   3   3 453.482 15.3944   3
   7  -3  -3 863.025 24.5366   2
  -7  -3   3 841.725 24.5392   3
  -7  -3   3 856.313 24.4778   4
   7   3  -3 878.367 25.8445   1
  -7   3   3 878.919 25.0408   3
  -7   3   3 868.037 22.3208   4
   7   3  -3 874.418 24.0937   2
   7   3  -3 834.170 25.3242   4
  -6  -3   3 884.461 24.7451   4
   6  -3  -3 906.322 24.6764   2
  -6  -3   3 875.538 24.6133   3
   6   3  -3 860.351 25.5290   4
   6   3  -3 919.208 25.9932   1
   6   3  -3 924.234 24.1187   2
  -6   3   3 875.079 22.3196   4
  -6   3   3 896.787 25.3345   3
   5  -3  -3 920.483 24.6908   2
   5  -3  -3 928.843 21.2614   1
   5  -3  -3 927.794 21.3017   1
  -5  -3   3 890.873 24.8818   4
  -5  -3   3 902.129 24.7796   3
   5   3  -3 901.634 23.7196   2
   5   3  -3 916.427 25.9213   1
   5   3  -3 936.709 25.8274   4
  -5   3   3 930.326 22.4685   4
  -5   3   3 909.515 25.3179   3
   4  -3  -3 109.428 3.61997   1
  -4  -3   3 108.381 5.51248   3
   4  -3  -3 108.687 5.32595   2
   4   3  -3 113.787 6.14027   1
  -4   3   3 108.128 3.82144   4
   4   3  -3 113.646 4.63237   2
  -4   3   3 108.154 5.74840   3
   4   3  -3 97.2201 5.74041   4
   3  -3  -3 746.802 20.1757   2
  -3  -3   3 761.566 20.5593   3
   3  -3  -3 748.681 18.5259   1
   3   3  -3 738.519 21.0404   4
  -3   3   3 745.663 18.1395   4
   3   3  -3 729.109 21.0938   1
   3   3  -3 747.866 21.0398   3
  -3   3   3 745.453 20.6677   3
   3   3  -3 745.066 18.7468   2
   2  -3  -3 248.586 7.60431   1
  -2  -3   3 237.051 8.77116   3
   2  -3  -3 249.725 6.86383   4
   2  -3  -3 240.318 8.47659   2
   2   3  -3 266.542 9.45916   3
   2   3  -3 238.622 7.05821   2
   2   3  -3 226.784 8.90192   4
  -2   3   3 248.427 7.06884   4
  -2   3   3 242.380 8.66260   3
  -2   3   3 245.858 8.58955   2
   2   3  -3 246.609 9.04613   1
   1  -3  -3 880.680 21.4237   4
   1  -3  -3 895.335 23.0667   2
  -1  -3   3 861.575 23.4762   3
  -1  -3   3 889.409 21.1537   2
   1  -3  -3 872.017 22.4135   1
   1   3  -3 847.085 21.1072   2
   1   3  -3 873.185 23.3608   1
  -1   3   3 905.565 23.2656   2
   1   3  -3 904.189 23.8472   4
  -1   3   3 883.516 21.7779   4
  -1   3   3 860.324 22.9037   3
   1   3  -3 860.701 23.8118   3
   0  -3   3 785.840 19.5767   2
   0  -3  -3 788.517 20.2566   4
   0  -3  -3 815.270 21.5244   2
   0  -3  -3 806.506 21.2479   1
   0  -3   3 799.994 22.0033   3
   0   3   3 802.593 21.0012   3
   0   3   3 800.376 20.7069   4
   0   3  -3 811.081 21.4944   1
   0   3  -3 810.806 22.3374   3
   0   3  -3 843.573 22.2135   4
   0   3   3 816.309 21.6470   2
   1  -3   3 565.299 14.8092   2
  -1  -3  -3 589.108 16.5075   1
  -1  -3  -3 597.671 15.7526   4
  -1   3  -3 566.521 16.8085   4
   1   3   3 579.143 16.5233   2
   1   3   3 592.824 15.4967   3
  -1   3  -3 544.071 16.9347   3
  -1   3  -3 576.038 16.0084   1
   1   3   3 578.785 17.0676   1
  -2  -3  -3 93.3400 5.23355   1
  -2  -3  -3 95.3912 4.80470   4
   2  -3   3 90.9981 4.14438   2
   2   3   3 98.8361 5.27662   2
  -2   3  -3 86.3786 5.26185   3
  -2   3  -3 90.2482 4.38357   1
   2   3   3 88.1588 5.42551   1
   2   3   3 93.0815 3.89836   3
  -2   3  -3 86.8720 5.07483   4
   3  -3   3 121.369 5.44905   2
  -3  -3  -3 117.407 6.21783   1
  -3  -3  -3 137.023 6.23615   4
   3   3   3 127.743 4.45603   3
  -3   3  -3 125.547 6.58987   3
   3   3   3 124.362 6.78301   1
  -3   3  -3 133.112 6.38489   4
   3   3   3 118.885 6.15613   2
  -3   3  -3 118.085 5.18213   1
  -4  -3  -3 474.276 11.9169   3
  -4  -3  -3 467.029 14.8432   4
   4  -3   3 474.629 14.3636   2
  -4  -3  -3 466.378 15.3853   1
  -4   3  -3 456.879 15.1871   3
   4   3   3 490.306 12.1444   3
   4   3   3 458.357 15.0606   2
  -4   3  -3 477.646 13.4439   1
   4   3   3 463.671 15.9664   1
  -4   3  -3 455.454 14.9729   4
  -5  -3  -3 72.8110 5.24661   4
   5  -3   3 71.0413 5.05488   2
  -5  -3  -3 72.2284 5.36384   1
  -5  -3  -3 72.3155 2.84705   3
   5   3   3 80.1250 6.04910   1
   5   3   3 69.5746 5.28866   2
  -5   3  -3 72.0650 5.16815   4
  -5   3  -3 69.4217 5.30246   3
  -5   3  -3 69.9007 3.91882   1
  -6  -3  -3 383.836 13.7784   4
  -6  -3  -3 361.244 13.6673   1
   6  -3   3 371.629 13.4092   2
  -6   3  -3 372.358 13.4521   3
  -6   3  -3 374.432 11.4940   1
   6   3   3 356.031 13.6064   2
   6   3   3 363.634 14.5668   1
  -6   3  -3 375.749 13.4780   4
  -7  -3  -3 400.616 14.9948   4
   7  -3   3 399.950 14.6229   2
  -7  -3  -3 389.134 14.8176   1
  -7   3  -3 395.918 14.6665   4
   7   3   3 392.496 15.7270   1
   7   3   3 404.528 15.0010   2
  -7   3  -3 401.514 12.3978   1
  -7   3  -3 411.859 14.5486   3
  -8  -3  -3 167.725 9.54788   4
  -8  -3  -3 186.812 9.77843   1
   8  -3   3 187.628 10.0662   2
  -8   3  -3 173.834 7.39400   1
  -8   3  -3 166.540 8.87682   3
   8   3   3 196.994 10.1335   2
  -8   3  -3 170.515 9.52783   4
   8   3   3 184.707 10.4767   1
  -9  -3  -3 109.319 7.91534   1
   9  -3   3 94.2499 8.35070   2
  -9  -3  -3 94.2822 8.40250   4
   9   3   3 96.6253 8.98006   2
  -9   3  -3 102.591 7.90396   4
   9   3   3 99.4439 9.21166   1
  -9   3  -3 94.7131 6.72084   3
  10  -3   3 -6.6977 2.76172   2
 -10  -3  -3 3.61618 3.39862   1
 -10  -3  -3 5.34721 4.01670   4
  10   3   3 4.19366 3.71742   2
 -10   3  -3 2.40218 2.86192   3
 -10   3  -3 0.10625 2.85132   4
 -11  -3  -3 8.41933 4.36113   4
 -11  -3  -3 5.99862 3.88275   1
  11  -3   3 1.35296 4.33568   2
 -11   3  -3 5.67072 3.76024   4
  11   3   3 2.57319 4.09004   2
 -11   3  -3 2.04852 2.83408   3
 -12  -3  -3 135.903 11.8704   4
 -12  -3  -3 161.036 10.6379   1
  12  -3   3 169.155 11.3926   2
 -12   3  -3 171.892 11.0739   4
  12   3   3 143.587 10.8231   2
 -12   3  -3 146.674 9.27649   3
 -13  -3  -3 297.071 15.8432   4
 -13  -3  -3 282.240 14.8518   1
  13  -3   3 275.578 15.1989   2
 -13   3  -3 258.956 14.4499   4
  13   3   3 309.764 16.3871   2
 -14  -3  -3 45.9478 7.53297   1
 -14  -3  -3 31.9004 7.54678   4
  14  -3   3 25.1268 6.74187   2
 -14   3  -3 40.2259 7.47281   4
  14   3   3 43.5950 7.92475   2
 -15  -3  -3 19.8644 6.58074   1
  15  -3   3 20.4062 6.87116   2
 -15  -3  -3 25.3490 7.45110   4
 -15   3  -3 35.4746 7.58039   4
  15   3   3 15.6992 6.30879   2
  16  -3   3 -0.9562 5.63939   2
 -16  -3  -3 7.18009 6.13840   4
 -16  -3  -3 6.01744 5.40627   1
 -16   3  -3 9.39595 6.25738   4
  16   3   3 0.26769 5.71395   2
 -17  -3  -3 7.38348 6.16484   1
  17  -3   3 0.82616 5.99121   2
 -17  -3  -3 5.26075 6.24199   4
 -17   3  -3 3.79323 6.19396   4
  17   3   3 -8.8762 5.53474   2
 -18  -4   3 112.896 11.7492   1
 -18  -4   3 136.941 13.5008   4
  18  -4  -3 139.704 14.6904   2
  18   4  -3 140.340 13.8804   2
 -18   4   3 120.795 11.7980   3
  18   4  -3 136.963 13.9671   1
 -17  -4   3 169.767 12.5002   1
 -17  -4   3 177.103 13.4836   4
  17  -4  -3 177.897 15.9702   2
  17   4  -3 178.046 15.3771   1
  17   4  -3 150.092 13.9812   2
 -17   4   3 167.689 11.9303   3
 -16  -4   3 13.0426 5.93815   4
 -16  -4   3 16.5301 5.73281   1
  16  -4  -3 1.58983 5.99006   2
  16   4  -3 8.45630 5.49675   2
 -16   4   3 8.18089 4.76432   3
  16   4  -3 8.33423 6.08668   1
 -15  -4   3 9.49202 5.40646   4
 -15  -4   3 4.37775 5.01886   1
  15  -4  -3 15.0139 6.57709   2
  15   4  -3 6.36143 5.40634   1
  15   4  -3 6.61790 5.61320   2
 -15   4   3 1.26502 3.97011   3
  14  -4  -3 60.7038 8.89070   2
 -14  -4   3 68.7344 8.63097   4
 -14  -4   3 70.5687 8.80070   1
  14   4  -3 79.4420 9.19071   2
 -14   4   3 69.9493 8.43820   3
  14   4  -3 83.2037 10.0504   1
 -13  -4   3 4.43515 4.65446   1
  13  -4  -3 11.8915 5.84633   2
 -13  -4   3 2.56233 4.57264   4
 -13   4   3 9.52670 4.32758   3
  13   4  -3 12.7127 5.26687   2
  13   4  -3 10.2198 5.03521   1
  12  -4  -3 377.900 16.9071   2
 -12  -4   3 370.053 16.2948   4
 -12  -4   3 385.133 16.1599   1
  12   4  -3 383.490 16.5276   2
 -12   4   3 364.751 15.9675   3
  12   4  -3 368.419 17.3034   1
 -12   4   3 366.802 14.0554   4
 -11  -4   3 406.504 16.1356   3
  11  -4  -3 382.907 16.6416   2
 -11  -4   3 374.787 15.7712   4
 -11   4   3 383.224 13.7021   4
  11   4  -3 393.246 15.8266   2
  11   4  -3 378.607 16.9635   1
 -11   4   3 365.449 15.6446   3
  10  -4  -3 9.73202 3.92104   2
 -10  -4   3 21.0795 5.66760   3
 -10  -4   3 2.90961 3.38700   4
 -10   4   3 12.3270 3.91268   3
  10   4  -3 5.95726 3.92353   1
 -10   4   3 15.6006 2.99546   4
  10   4  -3 9.41894 3.79475   2
  10   4  -3 12.9256 4.48649   4
   9  -4  -3 580.009 19.5265   2
  -9  -4   3 560.393 19.3539   4
  -9  -4   3 569.930 19.6835   3
   9   4  -3 555.579 18.6968   2
  -9   4   3 576.215 19.8005   3
   9   4  -3 554.966 20.3925   4
  -9   4   3 579.016 17.0114   4
   9   4  -3 600.960 21.1982   1
  -8  -4   3 60.6802 6.47866   3
   8  -4  -3 50.6502 5.61632   2
  -8  -4   3 45.5459 5.28050   4
   8   4  -3 47.7443 5.08203   2
  -8   4   3 48.6638 5.77959   3
  -8   4   3 55.3926 3.88353   4
   8   4  -3 48.4961 6.00582   1
   8   4  -3 54.8973 6.35820   4
  -7  -4   3 19.6780 3.75902   4
   7  -4  -3 24.8062 3.96740   2
  -7  -4   3 22.2501 4.20067   3
   7   4  -3 23.7782 4.45019   1
   7   4  -3 24.5929 3.64670   2
  -7   4   3 21.5756 4.02544   3
  -7   4   3 24.1861 2.79155   4
   7   4  -3 19.7858 4.07909   4
   6  -4  -3 514.639 16.0669   2
  -6  -4   3 478.928 16.1628   4
  -6  -4   3 487.431 15.8447   3
   6   4  -3 473.826 16.9326   4
  -6   4   3 471.411 13.5228   4
   6   4  -3 469.472 17.1433   1
  -6   4   3 495.676 16.6918   3
   6   4  -3 503.464 15.0040   2
   5  -4  -3 576.777 17.4806   2
  -5  -4   3 566.211 17.5214   3
   5  -4  -3 563.259 13.8746   1
  -5  -4   3 576.170 17.9663   4
  -5   4   3 579.863 15.4012   4
   5   4  -3 589.249 18.8515   4
  -5   4   3 571.641 18.4686   3
   5   4  -3 581.127 18.9917   1
   5   4  -3 589.265 16.4889   2
   4  -4  -3 361.908 11.9681   2
   4  -4  -3 348.265 9.47078   1
  -4  -4   3 337.832 11.9699   3
   4   4  -3 359.804 13.2265   1
   4   4  -3 327.973 12.5795   3
   4   4  -3 349.145 10.6620   2
   4   4  -3 343.471 12.7666   4
  -4   4   3 335.011 12.4756   3
  -4   4   3 348.340 9.99341   4
   3  -4  -3 775.318 20.1013   1
  -3  -4   3 798.520 22.5001   3
   3  -4  -3 785.498 22.0271   2
   3   4  -3 829.830 23.3797   1
   3   4  -3 786.032 23.1709   4
  -3   4   3 786.538 20.1823   4
   3   4  -3 798.794 20.5260   2
   3   4  -3 801.541 23.0717   3
  -3   4   3 798.423 22.8045   3
  -2  -4   3 127.420 4.90079   2
   2  -4  -3 125.442 6.07944   2
   2  -4  -3 119.565 5.12891   1
  -2  -4   3 120.652 6.33677   3
   2   4  -3 120.844 6.68670   3
   2   4  -3 120.755 4.82000   2
  -2   4   3 129.786 6.22264   2
  -2   4   3 125.250 4.96220   4
   2   4  -3 130.838 6.88126   4
  -2   4   3 118.200 6.24951   3
   2   4  -3 113.236 6.24765   1
  -1  -4   3 0.51564 0.92909   2
   1  -4  -3 -0.2232 1.39613   2
  -1  -4   3 0.53814 1.90279   3
   1  -4  -3 0.27077 1.06616   4
   1  -4  -3 2.65815 1.42987   1
   1   4  -3 1.00639 1.92827   3
   1   4  -3 0.19621 1.60370   1
   1   4  -3 -0.4816 0.85048   2
  -1   4   3 1.47979 1.50348   3
   1   4  -3 -0.3062 1.61027   4
  -1   4   3 -1.1368 1.15636   4
  -1   4   3 2.13328 1.58668   2
   0  -4   3 106.082 4.24853   2
   0  -4   3 97.3169 5.84958   3
   0  -4  -3 95.8322 5.36543   2
   0  -4  -3 98.0441 5.20464   1
   0  -4  -3 95.4139 4.52593   4
   0   4  -3 106.276 5.95094   4
   0   4  -3 100.085 5.45468   1
   0   4   3 101.820 5.30698   3
   0   4   3 97.1472 5.47384   2
   0   4   3 102.967 5.67344   1
   0   4   3 96.6111 4.91820   4
   0   4  -3 112.060 6.31806   3
   1  -4   3 177.763 6.20469   2
   1  -4   3 171.129 8.05912   3
  -1  -4  -3 172.322 7.46256   1
  -1  -4  -3 173.844 6.82809   4
   1   4   3 195.396 7.60740   4
  -1   4  -3 167.812 8.17586   3
  -1   4  -3 162.640 7.00115   1
  -1   4  -3 176.286 7.93177   4
   1   4   3 171.350 7.66191   2
   1   4   3 175.819 7.00165   3
   1   4   3 183.206 8.18467   1
   2  -4   3 625.346 16.8629   2
  -2  -4  -3 620.573 17.7560   4
  -2  -4  -3 609.705 18.5196   1
   2   4   3 617.493 18.4668   2
   2   4   3 627.430 19.3771   1
  -2   4  -3 616.995 17.4092   1
  -2   4  -3 649.048 18.9819   4
  -2   4  -3 608.401 19.2992   3
   2   4   3 609.107 17.0633   3
  -3  -4  -3 230.891 9.11648   4
   3  -4   3 227.509 8.22396   2
  -3  -4  -3 218.552 9.45824   1
  -3   4  -3 212.152 9.30336   4
  -3   4  -3 230.905 10.0503   3
   3   4   3 243.518 10.3542   1
  -3   4  -3 229.834 8.10451   1
   3   4   3 218.483 9.31072   2
   3   4   3 232.373 7.79620   3
  -4  -4  -3 531.943 14.0493   3
  -4  -4  -3 484.852 16.7806   1
   4  -4   3 515.798 15.6831   2
  -4  -4  -3 509.122 16.4371   4
   4   4   3 517.339 17.7618   1
   4   4   3 520.201 16.7861   2
  -4   4  -3 534.441 14.7823   1
  -4   4  -3 524.022 16.9185   4
  -4   4  -3 467.751 16.8992   3
   4   4   3 522.876 14.2323   3
  -5  -4  -3 332.835 9.56268   3
  -5  -4  -3 354.340 13.2985   1
   5  -4   3 324.826 11.9832   2
  -5  -4  -3 329.508 12.5261   4
  -5   4  -3 330.223 12.6501   4
  -5   4  -3 325.854 12.9894   3
   5   4   3 335.614 12.8140   2
   5   4   3 310.386 13.4799   1
  -5   4  -3 333.988 10.4585   1
  -6  -4  -3 3.13625 2.63487   1
   6  -4   3 -1.1714 2.37383   2
  -6  -4  -3 3.92705 3.00587   4
  -6   4  -3 0.16057 2.62101   3
  -6   4  -3 0.68447 1.36623   1
   6   4   3 2.83449 2.65141   2
   6   4   3 -0.3164 2.64992   1
  -6   4  -3 2.03658 2.40635   4
  -7  -4  -3 2.65453 2.94368   4
   7  -4   3 10.0252 3.73175   2
  -7  -4  -3 5.84059 3.15109   1
  -7   4  -3 8.20494 3.16911   4
   7   4   3 3.87133 3.33410   1
   7   4   3 1.00350 2.76573   2
  -7   4  -3 2.71817 2.68481   3
  -8  -4  -3 150.728 9.33714   1
   8  -4   3 144.758 9.13611   2
  -8  -4  -3 165.824 9.62901   4
   8   4   3 143.174 10.3057   1
   8   4   3 130.376 8.83772   2
  -8   4  -3 148.885 9.08032   3
  -8   4  -3 153.099 8.90011   4
   9  -4   3 194.469 10.6632   2
  -9  -4  -3 183.122 11.1897   4
  -9  -4  -3 184.915 10.8399   1
  -9   4  -3 196.561 10.5116   4
  -9   4  -3 186.994 10.2595   3
   9   4   3 183.129 11.5649   1
   9   4   3 208.238 11.2774   2
  10  -4   3 429.974 17.8451   2
 -10  -4  -3 416.374 17.6251   1
 -10  -4  -3 445.958 18.0039   4
 -10   4  -3 423.759 17.1772   4
  10   4   3 444.621 19.1581   1
 -10   4  -3 430.611 16.9213   3
  10   4   3 398.210 17.4528   2
 -11  -4  -3 141.379 10.7924   1
  11  -4   3 125.160 10.8136   2
 -11  -4  -3 123.221 11.0508   4
 -11   4  -3 136.167 9.66716   4
  11   4   3 150.479 10.6455   2
 -11   4  -3 149.306 9.87439   3
  12  -4   3 10.7189 5.11733   2
 -12  -4  -3 6.16035 5.49112   4
 -12  -4  -3 12.7639 5.07318   1
 -12   4  -3 0.55397 4.22465   4
  12   4   3 10.0507 5.08079   2
 -12   4  -3 2.55029 3.44337   3
 -13  -4  -3 25.4394 7.27385   4
 -13  -4  -3 11.2580 5.22164   1
  13  -4   3 18.8567 6.48286   2
 -13   4  -3 14.0986 4.82238   3
  13   4   3 15.1554 5.80214   2
 -13   4  -3 10.6155 5.40177   4
 -14  -4  -3 10.8312 6.10823   4
  14  -4   3 1.87554 6.03048   2
 -14  -4  -3 10.8488 5.68043   1
  14   4   3 15.5192 6.03094   2
 -14   4  -3 1.41238 4.55741   4
 -15  -4  -3 47.7827 8.36851   1
  15  -4   3 66.6441 9.78861   2
 -15  -4  -3 48.0728 8.82183   4
  15   4   3 39.4247 8.41770   2
 -15   4  -3 43.5987 8.22034   4
 -16  -4  -3 98.4729 12.5663   4
  16  -4   3 68.8557 10.1950   2
 -16  -4  -3 74.7401 10.3262   1
  16   4   3 77.6952 10.9531   2
 -16   4  -3 78.3401 10.6510   4
 -18  -5   3 2.52454 5.76897   1
  18  -5  -3 -6.4105 5.70373   2
  18   5  -3 14.1802 6.90107   1
  18   5  -3 10.3369 6.61375   2
 -18   5   3 7.88294 5.38201   3
  17  -5  -3 -0.0482 6.60037   2
 -17  -5   3 5.45330 5.94020   4
 -17  -5   3 1.98993 6.03022   1
  17   5  -3 -8.0270 5.76703   1
  17   5  -3 -3.0523 5.17658   2
 -17   5   3 6.08725 4.95479   3
  16  -5  -3 46.9851 9.10151   2
 -16  -5   3 32.4787 7.72850   4
 -16  -5   3 27.9776 7.08093   1
  16   5  -3 32.5998 7.93544   2
  16   5  -3 22.1154 7.22196   1
 -16   5   3 47.5428 8.21893   3
 -15  -5   3 32.6165 7.81669   4
 -15  -5   3 34.3312 7.19611   1
  15  -5  -3 21.4837 7.09696   2
 -15   5   3 17.6736 5.73047   3
  15   5  -3 26.2522 6.86116   2
  15   5  -3 26.1857 7.25520   1
  14  -5  -3 47.6106 8.69775   2
 -14  -5   3 59.0358 8.50200   1
 -14  -5   3 58.9945 8.86799   4
 -14   5   3 40.5809 7.23058   3
  14   5  -3 38.6219 7.25299   2
  14   5  -3 42.8575 8.12987   1
  13  -5  -3 102.136 10.9190   2
 -13  -5   3 73.4782 8.91000   4
 -13  -5   3 81.0718 9.03209   1
 -13   5   3 84.8061 9.36461   3
  13   5  -3 74.5712 8.80281   2
  13   5  -3 59.2091 8.97894   1
 -12  -5   3 -3.2587 3.25142   1
  12  -5  -3 -2.1312 3.76845   2
 -12  -5   3 -5.6611 3.32364   4
  12   5  -3 -1.9950 4.37181   1
 -12   5   3 0.67614 4.03084   3
  12   5  -3 1.22960 3.72680   2
 -11  -5   3 -2.1828 3.30965   1
 -11  -5   3 1.22678 3.73050   4
  11  -5  -3 0.59893 3.33026   2
 -11   5   3 3.20898 3.72799   3
  11   5  -3 -6.8994 3.40011   1
  11   5  -3 -1.7874 2.91791   2
  10  -5  -3 20.0868 4.83707   2
 -10  -5   3 32.8075 5.58036   4
 -10  -5   3 26.0193 5.86989   3
  10   5  -3 32.5966 5.25025   2
  10   5  -3 20.0425 5.24662   1
  10   5  -3 29.1665 5.89665   4
 -10   5   3 25.8527 5.72505   3
  -9  -5   3 97.7416 8.63203   3
   9  -5  -3 120.650 8.15112   2
  -9  -5   3 104.172 8.02163   4
  -9   5   3 108.574 8.25624   3
   9   5  -3 105.484 9.74212   4
   9   5  -3 89.4111 6.69634   2
   9   5  -3 107.051 9.92109   1
  -8  -5   3 21.0005 4.82122   3
   8  -5  -3 21.4793 4.26594   2
  -8  -5   3 31.8345 5.07030   4
   8   5  -3 19.5078 4.88944   1
  -8   5   3 37.8057 5.73592   3
   8   5  -3 30.5151 5.61951   4
  -8   5   3 23.1793 3.15089   4
   8   5  -3 23.7420 3.89851   2
  -7  -5   3 57.4914 6.23993   4
  -7  -5   3 50.3820 5.72165   3
   7  -5  -3 39.8592 5.12858   2
   7   5  -3 44.9059 4.92705   2
   7   5  -3 49.6834 6.41192   1
   7   5  -3 48.0272 6.16474   4
  -7   5   3 46.6119 4.10949   4
  -7   5   3 47.7680 6.09552   3
  -6  -5   3 21.9277 3.99320   3
   6  -5  -3 18.2220 3.64109   2
  -6  -5   3 22.7262 3.99214   4
   6   5  -3 20.4896 4.59079   4
  -6   5   3 14.6515 3.91397   3
  -6   5   3 15.7260 2.45087   4
   6   5  -3 12.3759 2.78692   2
   6   5  -3 13.9600 4.16033   1
  -5  -5   3 4.57818 2.93325   3
   5  -5  -3 1.80097 1.03866   1
   5  -5  -3 -1.2466 1.93755   2
  -5  -5   3 2.25821 2.71210   4
   5   5  -3 -2.1978 2.31929   1
  -5   5   3 3.05504 1.58262   4
  -5   5   3 1.47364 2.51923   3
   5   5  -3 3.21723 1.83668   2
   5   5  -3 3.31436 2.75626   4
  -4  -5   3 26.8583 4.23051   3
   4  -5  -3 22.9172 2.28504   1
   4  -5  -3 22.3020 3.61442   2
   4   5  -3 21.6873 4.31701   3
   4   5  -3 26.5715 3.19379   2
  -4   5   3 22.3612 2.63823   4
   4   5  -3 24.0342 4.55049   4
   4   5  -3 18.7248 3.82785   1
  -4   5   3 16.1097 3.46407   3
   3  -5  -3 0.53264 1.22378   1
  -3  -5   3 6.31470 2.89463   3
   3  -5  -3 -0.9196 1.78253   2
  -3  -5   3 0.44972 1.34250   2
   3   5  -3 -0.0382 2.03755   1
  -3   5   3 0.66196 1.30814   4
   3   5  -3 -0.0095 1.38379   2
   3   5  -3 1.89765 2.28200   4
   3   5  -3 5.44198 3.25743   3
  -3   5   3 3.09635 2.55078   3
   2  -5  -3 11.1170 2.17768   1
   2  -5  -3 8.45694 2.74476   2
  -2  -5   3 12.3601 2.08909   2
  -2  -5   3 11.5393 3.41627   3
   2   5  -3 18.8790 4.00628   3
   2   5  -3 11.2761 2.83010   1
   2   5  -3 9.25585 2.93627   4
  -2   5   3 10.4531 2.79756   3
  -2   5   3 9.70792 2.75796   2
  -2   5   3 9.34281 2.09006   4
   2   5  -3 10.0750 1.97015   2
   1  -5  -3 198.817 7.86040   1
   1  -5  -3 185.253 8.38626   2
  -1  -5   3 196.505 7.08605   2
  -1  -5   3 186.063 9.08359   3
   1  -5  -3 201.518 7.31116   4
  -1   5   3 194.546 8.74388   3
   1   5  -3 199.500 9.24162   4
  -1   5   3 198.976 8.37450   1
  -1   5   3 192.764 8.56755   2
   1   5  -3 201.838 8.99714   1
  -1   5   3 186.179 7.64618   4
   1   5  -3 190.516 7.07072   2
   1   5  -3 189.478 9.44918   3
   0  -5   3 165.822 6.26047   2
   0  -5  -3 156.214 7.72887   2
   0  -5  -3 149.593 6.56645   4
   0  -5  -3 150.963 7.05309   1
   0  -5   3 162.587 8.34402   3
   0   5   3 156.633 7.47127   3
   0   5  -3 158.231 8.52561   3
   0   5   3 158.405 7.78960   1
   0   5  -3 156.791 7.48545   1
   0   5   3 152.317 7.58772   2
   0   5   3 152.038 7.02416   4
   0   5  -3 152.115 8.01863   4
   1  -5   3 91.1456 6.53370   3
  -1  -5  -3 79.6116 5.06822   4
   1  -5   3 96.6764 4.74106   2
  -1  -5  -3 96.4030 6.13926   2
  -1  -5  -3 88.6392 5.65636   1
  -1   5  -3 95.0245 6.24888   4
  -1   5  -3 112.958 7.20647   3
   1   5   3 86.0045 5.80809   2
   1   5   3 100.210 5.78684   3
  -1   5  -3 96.8273 5.66237   1
   1   5   3 86.2676 5.60617   4
   1   5   3 96.2943 6.41581   1
  -2  -5  -3 7.14787 2.38870   4
   2  -5   3 6.84814 2.06364   2
  -2  -5  -3 7.58359 2.86899   1
  -2   5  -3 10.4946 3.16818   4
  -2   5  -3 13.2021 3.49144   3
   2   5   3 6.41418 2.76876   2
  -2   5  -3 8.03525 2.31132   1
   2   5   3 7.00258 2.67173   1
   2   5   3 8.58272 2.41259   3
   2   5   3 7.23829 2.79443   4
  -3  -5  -3 29.8477 3.43095   3
  -3  -5  -3 38.4419 4.40784   4
  -3  -5  -3 31.4988 4.37039   1
   3  -5   3 39.1267 3.97516   2
  -3   5  -3 47.6311 5.26508   4
  -3   5  -3 26.7465 3.31511   1
   3   5   3 27.6423 3.40294   3
   3   5   3 32.6794 4.89194   1
  -3   5  -3 35.5394 5.05650   3
   3   5   3 27.0936 4.07739   2
  -4  -5  -3 2.47767 2.58261   1
  -4  -5  -3 3.67756 2.77877   4
   4  -5   3 7.11245 2.37443   2
  -4  -5  -3 6.71868 2.06572   3
  -4   5  -3 6.21818 3.05397   3
   4   5   3 5.63364 2.19286   3
  -4   5  -3 9.25100 2.11237   1
  -4   5  -3 8.19821 3.16874   4
   4   5   3 5.12377 2.85718   2
   4   5   3 4.48940 3.29012   1
  -5  -5  -3 44.4346 5.74389   1
   5  -5   3 41.5980 4.79889   2
  -5  -5  -3 49.1354 3.71366   3
  -5  -5  -3 42.4915 5.18421   4
   5   5   3 41.8196 5.35794   2
  -5   5  -3 47.0880 5.53452   4
  -5   5  -3 41.1229 5.76465   3
   5   5   3 51.0616 6.61825   1
   5   5   3 41.3443 4.38462   3
  -6  -5  -3 0.94323 2.96898   4
   6  -5   3 -1.6951 2.48368   2
  -6  -5  -3 -0.8153 2.97540   1
  -6   5  -3 4.35490 2.99648   4
   6   5   3 2.44081 2.98617   2
   6   5   3 1.13867 3.11281   1
  -6   5  -3 2.37157 3.21729   3
  -7  -5  -3 26.8391 5.32632   4
   7  -5   3 29.1382 4.82054   2
  -7  -5  -3 45.7867 6.16190   1
  -7   5  -3 39.9535 5.42736   4
   7   5   3 49.3776 6.21910   2
  -7   5  -3 41.2774 6.05073   3
   7   5   3 37.5811 6.28806   1
  -8  -5  -3 14.6391 4.68531   4
   8  -5   3 19.7153 4.58062   2
  -8  -5  -3 20.1659 4.82270   1
  -8   5  -3 10.3248 4.04860   3
   8   5   3 13.8256 4.94512   1
  -8   5  -3 17.2061 4.21620   4
   8   5   3 23.0580 5.15194   2
   9  -5   3 66.6343 7.71905   2
  -9  -5  -3 78.8970 8.48877   4
  -9  -5  -3 61.0052 7.80460   1
  -9   5  -3 72.4285 7.74595   4
   9   5   3 58.2682 8.29610   1
  -9   5  -3 69.7853 7.86783   3
   9   5   3 51.1951 7.24668   2
 -10  -5  -3 72.2282 8.56636   1
  10  -5   3 80.6156 8.44160   2
 -10  -5  -3 61.9451 8.05664   4
  10   5   3 62.3249 7.99883   2
 -10   5  -3 62.6038 7.81435   3
  10   5   3 62.9828 8.78214   1
 -10   5  -3 66.3941 7.75985   4
 -11  -5  -3 9.04624 5.03143   1
  11  -5   3 16.0214 5.56680   2
 -11  -5  -3 9.69569 5.03156   4
 -11   5  -3 18.0131 4.99873   4
 -11   5  -3 10.5207 4.59563   3
  11   5   3 13.4201 5.78022   1
  11   5   3 12.8999 5.09693   2
 -12  -5  -3 84.7020 9.77714   1
 -12  -5  -3 62.8939 8.62753   4
  12  -5   3 53.4278 8.36371   2
 -12   5  -3 54.7064 7.86671   4
  12   5   3 68.6254 9.04260   2
 -12   5  -3 49.6487 7.59309   3
  13  -5   3 -5.4569 4.75436   2
 -13  -5  -3 1.85245 5.31815   1
 -13  -5  -3 1.84459 5.76472   4
 -13   5  -3 3.54997 4.81171   4
 -13   5  -3 -0.5351 4.53073   3
  13   5   3 3.73337 5.37401   2
  14  -5   3 23.8687 7.10556   2
 -14  -5  -3 7.66801 5.82629   4
 -14  -5  -3 23.5676 7.02146   1
 -14   5  -3 32.0739 6.69210   3
  14   5   3 18.0929 6.47667   2
 -14   5  -3 26.8316 7.01445   4
  15  -5   3 -3.0036 6.10664   2
 -15  -5  -3 11.8278 6.83589   1
 -15  -5  -3 6.61002 6.01735   4
  15   5   3 8.51065 6.85734   2
 -15   5  -3 -0.7012 4.67052   4
  17  -6  -3 78.4056 11.7116   2
 -17   6   3 48.7675 9.27363   3
  17   6  -3 88.6304 11.1565   2
 -16  -6   3 102.669 12.3747   4
  16  -6  -3 108.354 13.2389   2
 -16  -6   3 122.969 12.9815   1
 -16   6   3 103.916 11.8207   3
  16   6  -3 79.1905 10.3978   2
  16   6  -3 114.008 13.4382   1
  15  -6  -3 13.1385 6.98425   2
 -15  -6   3 21.5999 6.91063   1
 -15  -6   3 31.9300 7.54718   4
  15   6  -3 28.6786 6.76005   2
 -15   6   3 29.4890 7.27362   3
  15   6  -3 23.2535 7.38207   1
  14  -6  -3 6.66952 6.27895   2
 -14  -6   3 6.38931 5.38803   4
 -14  -6   3 6.15524 5.34993   1
 -14   6   3 9.67260 5.54358   3
  14   6  -3 -1.2077 4.90790   1
  14   6  -3 15.6869 5.64852   2
  13  -6  -3 33.6453 7.82619   2
 -13  -6   3 26.4897 6.74185   1
 -13  -6   3 22.2587 6.22349   4
 -13   6   3 38.6628 7.22391   3
  13   6  -3 23.8487 5.74580   2
  13   6  -3 23.8531 6.96524   1
 -12  -6   3 191.867 12.4500   1
  12  -6  -3 140.868 12.3966   2
 -12  -6   3 166.133 11.6973   4
  12   6  -3 182.980 13.2381   1
 -12   6   3 163.338 11.7692   3
  12   6  -3 162.949 10.8826   2
  11  -6  -3 313.543 15.6042   2
 -11  -6   3 351.298 16.3970   1
 -11  -6   3 347.916 16.4292   4
 -11   6   3 313.299 16.0201   3
  11   6  -3 343.224 17.5808   1
  11   6  -3 362.714 15.1546   2
  11   6  -3 331.755 17.2125   4
  10  -6  -3 494.331 19.1454   2
 -10  -6   3 460.398 19.2883   1
 -10  -6   3 465.295 19.2518   4
  10   6  -3 493.916 21.3036   1
 -10   6   3 490.426 19.9491   3
  10   6  -3 469.904 20.3221   4
  10   6  -3 488.019 17.9807   2
   9  -6  -3 365.703 15.4369   2
  -9  -6   3 346.757 15.0115   3
  -9  -6   3 335.179 15.4168   4
  -9   6   3 344.662 16.0413   3
   9   6  -3 369.477 17.0516   4
   9   6  -3 368.776 14.3820   2
   9   6  -3 366.643 17.4276   1
  -8  -6   3 -0.1801 3.16321   4
   8  -6  -3 2.30549 3.10800   2
  -8  -6   3 -0.1411 3.42404   3
  -8   6   3 -2.0261 2.92488   3
   8   6  -3 -0.1803 3.64954   1
   8   6  -3 -3.0663 3.30439   4
   8   6  -3 -0.0972 2.37486   2
   7  -6  -3 28.6913 4.76432   2
  -7  -6   3 33.2008 5.23488   4
  -7  -6   3 26.3825 4.93286   3
   7   6  -3 24.9117 5.44227   4
   7   6  -3 17.9676 3.62808   2
   7   6  -3 27.8043 6.11572   1
  -7   6   3 22.9645 5.19020   3
  -6  -6   3 274.977 12.0257   3
   6  -6  -3 267.110 11.6505   2
  -6  -6   3 268.279 12.1723   4
   6   6  -3 254.417 10.3321   2
   6   6  -3 247.998 13.1614   1
   6   6  -3 248.013 13.1478   4
  -6   6   3 259.299 12.7922   3
  -5  -6   3 376.667 14.6534   4
  -5  -6   3 386.872 14.5932   3
   5  -6  -3 385.600 14.1951   2
   5   6  -3 348.436 14.8219   3
   5   6  -3 372.624 15.6547   4
   5   6  -3 352.192 15.5398   1
  -5   6   3 350.340 15.0247   3
   5   6  -3 378.051 12.7680   2
  -4  -6   3 770.933 21.5104   2
   4  -6  -3 772.500 23.2078   2
  -4  -6   3 756.427 23.6052   3
   4   6  -3 787.928 25.1389   1
   4   6  -3 768.421 24.4364   3
  -4   6   3 764.906 24.5874   3
  -4   6   3 770.903 21.2627   4
   4   6  -3 753.705 21.4796   2
   4   6  -3 727.114 24.5255   4
   3  -6  -3 741.764 22.6413   2
  -3  -6   3 772.248 23.4144   3
  -3  -6   3 757.463 20.9409   2
   3  -6  -3 743.200 20.3627   1
   3   6  -3 776.408 24.2438   4
   3   6  -3 747.371 24.0096   1
  -3   6   3 748.961 21.0301   4
  -3   6   3 724.698 23.6743   3
   3   6  -3 717.874 23.8121   3
   3   6  -3 758.299 21.0131   2
  -2  -6   3 218.503 8.29251   2
   2  -6  -3 215.871 8.41852   1
   2  -6  -3 209.995 9.72974   2
  -2  -6   3 222.912 10.7736   3
   2  -6  -3 213.809 8.23362   4
  -2   6   3 202.752 8.47561   4
  -2   6   3 208.142 9.86882   2
  -2   6   3 208.826 10.4479   3
   2   6  -3 217.062 10.4098   1
   2   6  -3 223.868 11.2367   3
   2   6  -3 204.141 10.5484   4
   2   6  -3 220.901 8.40254   2
   1  -6  -3 35.7137 3.82123   4
  -1  -6   3 44.0023 3.99572   2
   1  -6  -3 42.6141 4.38495   1
   1  -6  -3 34.4436 4.77675   2
  -1  -6   3 38.5753 5.56880   3
   1   6  -3 39.0056 3.80436   2
   1   6  -3 32.7748 5.68122   3
  -1   6   3 45.9824 5.57375   3
  -1   6   3 45.5171 4.68712   4
   1   6  -3 36.2437 4.84397   1
  -1   6   3 21.3752 3.91833   2
  -1   6   3 30.8418 4.28336   1
   1   6  -3 38.4802 5.38850   4
   0  -6  -3 3.70108 2.10386   4
   0  -6   3 6.38139 3.20612   3
   0  -6  -3 8.17798 2.81822   2
   0  -6  -3 6.94734 2.59536   1
   0  -6   3 5.72678 2.10259   2
   0   6  -3 6.25621 3.33805   4
   0   6  -3 6.80045 2.73160   1
   0   6  -3 4.30638 3.19309   3
   0   6   3 9.05926 2.98181   4
   0   6   3 10.4375 3.00668   1
   0   6   3 7.19168 2.90183   2
   0   6   3 6.53287 2.98310   3
  -1  -6  -3 811.900 24.5618   2
   1  -6   3 848.790 22.5176   2
  -1  -6  -3 837.201 23.5181   4
   1  -6   3 801.303 25.6823   3
  -1  -6  -3 805.516 24.1873   1
   1   6   3 823.776 24.1975   4
  -1   6  -3 811.205 25.3127   4
   1   6   3 831.766 25.2766   1
  -1   6  -3 837.205 26.2897   3
   1   6   3 814.913 24.5747   2
  -1   6  -3 815.067 23.8656   1
   1   6   3 843.014 24.4958   3
   2  -6   3 1211.96 31.2133   2
  -2  -6  -3 1184.94 33.3285   1
  -2  -6  -3 1197.30 33.1758   2
   2  -6   3 1221.73 34.8633   3
  -2  -6  -3 1200.05 32.2719   4
   2   6   3 1184.22 33.3174   2
  -2   6  -3 1189.80 31.8305   1
   2   6   3 1197.66 34.2739   1
  -2   6  -3 1172.61 33.8793   4
   2   6   3 1180.15 32.4415   3
   2   6   3 1182.45 33.1915   4
  -2   6  -3 1198.41 35.0562   3
  -3  -6  -3 658.816 21.2675   1
  -3  -6  -3 663.495 19.5304   3
  -3  -6  -3 647.022 20.2307   4
   3  -6   3 647.667 19.1713   2
   3   6   3 631.117 21.9772   1
  -3   6  -3 616.529 20.9987   4
   3   6   3 638.969 20.9602   2
   3   6   3 665.888 19.7028   3
  -3   6  -3 649.301 22.4375   3
  -4  -6  -3 243.181 11.6341   1
  -4  -6  -3 233.166 9.53219   3
  -4  -6  -3 268.124 11.4622   4
   4  -6   3 245.070 10.1933   2
   4   6   3 251.769 11.6785   2
  -4   6  -3 245.092 11.6273   4
  -4   6  -3 254.773 12.7094   3
   4   6   3 238.836 9.94293   3
   4   6   3 241.306 12.5371   1
  -5  -6  -3 101.275 7.46615   4
  -5  -6  -3 107.206 8.00197   1
   5  -6   3 105.414 6.95814   2
   5   6   3 113.134 7.82812   2
  -5   6  -3 120.789 8.37365   4
   5   6   3 91.7083 9.13378   1
  -5   6  -3 108.679 8.60155   3
  -6  -6  -3 0.03363 2.95035   4
  -6  -6  -3 0.58136 3.31935   1
   6  -6   3 -0.3161 2.88249   2
   6   6   3 1.97887 3.93808   1
  -6   6  -3 -0.8922 3.51753   3
  -6   6  -3 0.87889 3.05983   4
   6   6   3 1.53912 3.23799   2
  -7  -6  -3 78.0283 8.53253   1
  -7  -6  -3 76.1788 7.86328   4
   7  -6   3 68.5673 7.32147   2
   7   6   3 71.4471 8.75977   1
  -7   6  -3 70.4086 8.37869   3
   7   6   3 81.7878 8.19490   2
  -7   6  -3 66.9545 7.42020   4
   8  -6   3 270.762 12.9709   2
  -8  -6  -3 266.804 13.5842   4
  -8  -6  -3 269.283 13.9207   1
   8   6   3 243.446 12.8771   2
   8   6   3 246.615 14.4046   1
  -8   6  -3 236.463 13.3713   3
  -8   6  -3 239.769 12.3730   4
  -9  -6  -3 114.464 10.7874   1
   9  -6   3 129.089 9.56643   2
  -9  -6  -3 117.474 10.6919   4
  -9   6  -3 118.233 10.8670   3
   9   6   3 108.075 10.0866   2
   9   6   3 119.644 11.6529   1
  -9   6  -3 103.247 9.49827   4
  10  -6   3 363.198 16.6352   2
 -10  -6  -3 353.215 17.2137   1
 -10  -6  -3 358.395 17.2322   4
  10   6   3 338.689 16.4523   2
 -10   6  -3 327.564 16.8716   3
  10   6   3 316.864 17.6554   1
 -10   6  -3 327.828 15.9122   4
  11  -6   3 154.907 11.5399   2
 -11  -6  -3 130.795 12.1978   1
 -11  -6  -3 142.339 12.6235   4
  11   6   3 141.508 13.5603   1
 -11   6  -3 140.062 10.3971   4
  11   6   3 164.343 12.2215   2
 -11   6  -3 139.963 11.1466   3
  12  -6   3 19.0457 6.62868   2
 -12  -6  -3 22.6133 6.95576   4
 -12  -6  -3 26.9344 7.62191   1
  12   6   3 24.7000 7.21969   2
 -12   6  -3 23.8763 6.25906   4
 -12   6  -3 18.3202 6.44223   3
 -13  -6  -3 -1.6975 5.04622   4
  13  -6   3 4.22364 5.62824   2
 -13  -6  -3 7.37529 5.86556   1
 -13   6  -3 4.47755 5.31890   3
  13   6   3 2.07158 4.99399   2
 -13   6  -3 -7.1033 4.08135   4
 -14  -6  -3 32.2897 8.01820   1
 -14  -6  -3 28.6124 8.24203   4
 -14   6  -3 21.3203 6.77448   3
  14   6   3 18.1054 6.99645   2
 -15  -7   3 3.80714 5.94966   1
  15  -7  -3 -1.7085 6.35444   2
 -15  -7   3 18.8339 6.93394   4
 -15   7   3 9.17071 6.29262   3
  15   7  -3 3.07861 6.14022   1
  15   7  -3 3.98830 4.97512   2
 -14  -7   3 13.0607 6.19418   1
  14  -7  -3 10.2869 7.07874   2
 -14  -7   3 23.1594 7.14649   4
  14   7  -3 35.7607 7.19406   2
 -14   7   3 12.8829 6.46427   3
  14   7  -3 24.4109 7.88332   1
 -13  -7   3 6.81373 6.08672   1
  13  -7  -3 -0.3832 5.39276   2
 -13  -7   3 -3.8748 5.44728   4
 -13   7   3 -0.6260 4.59240   3
  13   7  -3 5.43531 4.60812   2
  13   7  -3 -3.5139 5.10497   1
 -12  -7   3 7.33412 5.37135   4
 -12  -7   3 10.1513 5.41745   1
  12  -7  -3 -4.4388 4.78495   2
 -12   7   3 9.42786 5.34470   3
  12   7  -3 11.4014 4.70656   2
  12   7  -3 10.2206 6.01415   1
  11  -7  -3 2.48170 4.42020   2
 -11  -7   3 -1.3276 4.40720   1
 -11  -7   3 2.23530 4.46512   4
 -11   7   3 0.77122 4.49552   3
  11   7  -3 7.72998 5.16982   1
  11   7  -3 2.06194 3.58286   2
  11   7  -3 0.77297 4.87726   4
  10  -7  -3 5.58489 4.20098   2
 -10  -7   3 4.13075 4.41740   4
 -10  -7   3 -2.5511 4.69857   1
  10   7  -3 0.58137 4.37814   1
 -10   7   3 -1.7084 4.10987   3
  10   7  -3 3.18605 4.98197   4
  10   7  -3 4.65735 3.61127   2
   9  -7  -3 24.9057 6.05592   2
  -9  -7   3 12.1941 4.85336   4
  -9  -7   3 9.40209 4.72347   1
   9   7  -3 10.5661 3.95516   2
  -9   7   3 11.6169 5.08958   3
   9   7  -3 6.77101 5.02542   4
   9   7  -3 4.11101 4.81708   1
  -8  -7   3 -3.1979 3.50004   3
   8  -7  -3 -4.2522 3.04131   2
  -8  -7   3 1.06768 3.80137   1
  -8  -7   3 6.76252 4.14342   4
   8   7  -3 2.55658 4.16714   4
   8   7  -3 -0.8201 4.51007   1
   8   7  -3 3.69629 2.98138   2
  -8   7   3 1.30339 3.97265   3
   7  -7  -3 7.68563 4.15585   2
  -7  -7   3 2.87691 4.09107   3
  -7  -7   3 8.39373 4.09228   4
   7   7  -3 20.5849 5.84704   4
   7   7  -3 3.45904 2.88610   2
  -7   7   3 15.4656 5.30710   3
   7   7  -3 3.50128 4.28227   1
   6  -7  -3 4.15505 3.24477   2
  -6  -7   3 7.29263 3.86081   4
  -6  -7   3 2.44939 3.34691   3
  -6   7   3 -1.8970 3.31085   3
   6   7  -3 10.2451 4.61979   4
   6   7  -3 1.83081 3.86538   1
   6   7  -3 3.85070 2.70825   2
  -5  -7   3 -0.3598 2.87786   4
  -5  -7   3 0.77142 3.07613   3
   5  -7  -3 5.56516 3.43527   2
  -5  -7   3 2.99898 2.37113   2
   5   7  -3 0.64842 3.64491   3
  -5   7   3 2.39940 3.85126   3
   5   7  -3 -0.6502 2.15629   2
   5   7  -3 0.06197 3.31743   1
   5   7  -3 -1.9194 3.15020   4
   4  -7  -3 21.4656 4.30940   2
  -4  -7   3 24.0295 5.04952   3
  -4  -7   3 17.6878 3.44641   2
   4   7  -3 18.8605 5.14523   3
  -4   7   3 28.2018 5.64786   3
   4   7  -3 19.6726 5.19862   4
   4   7  -3 14.7049 4.44401   1
   4   7  -3 14.2368 3.17494   2
  -3  -7   3 8.29576 2.71223   2
   3  -7  -3 5.47418 3.15727   2
  -3  -7   3 5.97976 3.71168   3
   3   7  -3 5.65952 3.53500   1
   3   7  -3 12.5531 2.84386   2
   3   7  -3 0.38674 3.13459   4
  -3   7   3 7.45184 4.04713   3
   3   7  -3 3.14149 3.73206   3
  -2  -7   3 -2.6929 1.90645   2
  -2  -7   3 2.13729 3.15487   3
   2  -7  -3 1.71895 2.68484   2
  -2   7   3 1.71555 2.98509   3
  -2   7   3 2.63754 3.12401   2
   2   7  -3 -3.1480 2.65670   4
   2   7  -3 6.16222 3.48969   1
   2   7  -3 -1.5340 3.23742   3
   2   7  -3 0.09887 1.95799   2
  -1  -7   3 -2.4158 2.91045   3
  -1  -7   3 3.19757 2.16460   2
   1  -7  -3 -1.7066 2.07539   4
   1  -7  -3 -0.3418 2.54464   2
   1  -7  -3 -0.4373 2.16410   1
  -1   7   3 -2.8071 2.14962   4
   1   7  -3 -0.8869 3.48540   3
  -1   7   3 -2.6842 2.75848   2
   1   7  -3 2.28193 2.87952   1
  -1   7   3 0.08811 3.08031   3
   1   7  -3 -2.9833 2.60006   4
   0  -7   3 49.0340 4.64655   2
   0  -7  -3 47.7669 5.08230   4
   0  -7  -3 47.4604 5.56093   1
   0  -7   3 40.9392 6.58448   3
   0  -7  -3 42.0683 5.46517   2
   0   7  -3 42.5798 6.12643   4
   0   7  -3 43.7617 5.53391   1
   0   7   3 40.6400 5.59218   3
   0   7  -3 23.8399 5.30517   3
   0   7   3 44.5695 5.77442   1
   0   7   3 39.4284 5.41902   2
   0   7   3 44.4485 5.28042   4
  -1  -7  -3 13.7609 3.94682   2
   1  -7   3 13.3941 4.28935   3
   1  -7   3 27.1504 3.69394   2
  -1  -7  -3 23.1111 4.22596   1
  -1  -7  -3 17.7595 3.72589   4
   1   7   3 19.8512 4.15598   4
  -1   7  -3 22.7273 5.62241   3
  -1   7  -3 21.3726 4.86558   4
   1   7   3 26.1397 4.99517   1
  -1   7  -3 20.3197 4.41461   1
   1   7   3 26.7450 4.67255   3
   1   7   3 21.4028 4.53563   2
   2  -7   3 60.9726 7.59587   3
  -2  -7  -3 76.6720 6.65276   4
  -2  -7  -3 79.4819 6.37828   3
  -2  -7  -3 69.7792 7.09287   1
  -2  -7  -3 77.9015 7.36374   2
   2  -7   3 65.3577 5.67270   2
   2   7   3 69.6829 7.11755   4
  -2   7  -3 82.7828 8.66261   3
   2   7   3 83.7902 6.72070   3
   2   7   3 72.4773 7.71883   1
   2   7   3 84.0329 7.70294   2
  -2   7  -3 74.1152 7.47895   4
  -3  -7  -3 2.62355 2.84771   3
  -3  -7  -3 -0.5536 2.77141   4
   3  -7   3 3.83390 3.85405   3
   3  -7   3 2.73938 2.29581   2
  -3  -7  -3 2.34882 3.46817   1
  -3  -7  -3 0.70863 3.21951   2
  -3   7  -3 -2.8203 3.12408   4
  -3   7  -3 -1.0150 3.39837   3
   3   7   3 4.15033 3.20556   3
   3   7   3 6.98645 3.90755   1
   3   7   3 -3.0110 2.92583   2
   3   7   3 1.18808 3.41168   4
  -4  -7  -3 35.0427 5.73591   1
  -4  -7  -3 28.1253 4.97869   4
   4  -7   3 29.0393 5.04266   2
   4   7   3 38.6388 5.79353   2
  -4   7  -3 23.4014 5.56236   3
   4   7   3 33.7792 5.86800   1
  -4   7  -3 29.9498 5.22689   4
  -5  -7  -3 27.5987 5.88495   1
  -5  -7  -3 34.9915 5.52425   4
   5   7   3 32.2959 5.61480   2
  -5   7  -3 48.8462 6.53227   4
  -5   7  -3 40.4179 6.89642   3
   5   7   3 32.9157 6.44923   1
  -6  -7  -3 36.7005 6.08543   4
  -6  -7  -3 40.8101 6.57286   1
  -6   7  -3 24.9692 6.04807   3
  -6   7  -3 31.6833 5.59449   4
   6   7   3 42.3544 7.33667   1
   6   7   3 36.9239 6.05248   2
  -7  -7  -3 48.8409 6.96851   4
  -7  -7  -3 42.8326 7.06948   1
   7   7   3 40.7429 6.57531   2
  -7   7  -3 46.8209 6.66896   4
  -7   7  -3 46.3183 7.65076   3
   7   7   3 51.7407 8.31653   1
  -8  -7  -3 6.17047 4.59431   1
  -8  -7  -3 15.1668 5.35427   4
   8   7   3 13.8968 6.00471   1
  -8   7  -3 10.2550 5.63299   3
   8   7   3 16.1549 5.05167   2
  -8   7  -3 13.6644 4.56448   4
  -9  -7  -3 21.0593 6.29137   1
  -9  -7  -3 26.6719 6.04947   4
   9   7   3 22.1093 5.85126   2
   9   7   3 15.6500 6.13713   1
  -9   7  -3 19.5481 6.12995   3
  -9   7  -3 17.4063 5.33140   4
 -10  -7  -3 0.67192 4.44611   4
 -10  -7  -3 -0.5923 4.56417   1
 -10   7  -3 -3.3500 4.25591   3
 -10   7  -3 3.36236 4.21533   4
  10   7   3 2.18421 5.26416   1
  10   7   3 8.86001 5.00402   2
 -11  -7  -3 7.43226 5.65685   1
 -11  -7  -3 6.52653 5.81234   4
  11   7   3 4.79733 4.99562   2
 -11   7  -3 15.5196 6.27036   3
 -12  -7  -3 1.36530 5.77449   1
 -12  -7  -3 9.26966 5.65713   4
 -12   7  -3 4.42699 5.98736   3
  12   7   3 3.08146 5.34286   2
 -13  -7  -3 -4.7252 5.34931   1
 -13  -7  -3 0.84089 5.47671   4
  13   7   3 2.65604 5.62425   2
 -13   7  -3 1.93077 5.94982   3
 -13  -8   3 19.8398 7.46520   4
 -13  -8   3 18.3224 6.95629   1
  13  -8  -3 4.39632 6.45182   2
 -13   8   3 12.2350 6.73449   3
  13   8  -3 13.2722 7.81156   1
 -12  -8   3 35.6868 7.78029   1
 -12  -8   3 45.0632 9.00822   4
  12  -8  -3 38.7507 8.28579   2
 -12   8   3 38.4435 8.28738   3
  12   8  -3 27.9164 7.93224   1
  11  -8  -3 100.499 10.8460   2
 -11  -8   3 108.022 11.5320   1
 -11  -8   3 94.6571 10.9983   4
  11   8  -3 99.9900 12.2689   1
 -11   8   3 89.9415 11.1114   3
 -10  -8   3 166.261 12.1760   4
 -10  -8   3 168.308 12.6063   1
  10  -8  -3 161.343 12.1707   2
  10   8  -3 164.000 14.3179   4
 -10   8   3 158.158 12.7098   3
  10   8  -3 171.174 15.0873   1
   9  -8  -3 100.504 10.2801   2
  -9  -8   3 100.105 10.5940   1
  -9  -8   3 86.5732 9.93080   4
   9   8  -3 96.7548 11.2430   4
   9   8  -3 113.651 11.9771   1
  -9   8   3 87.9577 10.9929   3
  -8  -8   3 14.2307 5.24632   4
   8  -8  -3 13.6131 4.94154   2
  -8  -8   3 8.62747 4.88573   1
   8   8  -3 16.7974 5.77206   4
   8   8  -3 10.0490 5.58373   1
  -8   8   3 19.5362 6.65434   3
  -7  -8   3 8.10080 5.05633   1
  -7  -8   3 8.00722 4.97584   4
   7  -8  -3 10.6820 4.87292   2
  -7  -8   3 -5.6131 3.97724   3
   7   8  -3 6.36189 5.16708   4
   7   8  -3 0.68637 4.22385   1
  -7   8   3 3.49666 4.52566   3
   6  -8  -3 55.0165 6.98518   2
  -6  -8   3 61.6030 7.83036   1
  -6  -8   3 58.8353 7.63886   3
  -6  -8   3 55.4600 7.67055   4
  -6   8   3 58.9636 8.33777   3
   6   8  -3 63.3781 8.96207   1
   6   8  -3 64.7773 8.70316   4
  -5  -8   3 270.326 13.9913   3
   5  -8  -3 274.118 13.1887   2
  -5  -8   3 280.577 13.9338   4
   5   8  -3 289.175 15.0748   1
  -5   8   3 311.250 15.5280   3
   5   8  -3 291.401 15.3486   3
   5   8  -3 290.473 15.2050   4
   4  -8  -3 218.700 11.4175   2
  -4  -8   3 205.789 11.8545   3
  -4  -8   3 224.984 11.9699   4
  -4   8   3 222.407 13.2813   3
   4   8  -3 218.150 12.8555   3
   4   8  -3 228.695 13.3614   4
   4   8  -3 219.763 12.6930   1
  -3  -8   3 377.485 16.3214   3
   3  -8  -3 370.520 15.4049   2
  -3   8   3 357.380 16.4947   3
   3   8  -3 356.884 16.8008   3
   3   8  -3 353.472 16.5026   4
   3   8  -3 389.163 16.6678   1
   2  -8  -3 70.6666 7.60377   2
  -2  -8   3 51.7194 7.24112   3
   2   8  -3 74.1084 8.79572   3
   2   8  -3 65.8124 7.92074   4
   2   8  -3 68.2578 7.89466   1
  -2   8   3 76.3170 8.65886   3
  -1  -8   3 11.3112 4.68649   3
   1  -8  -3 17.9882 4.76847   2
   1   8  -3 19.3524 5.23011   1
   1   8  -3 13.4788 4.88584   4
  -1   8   3 23.5962 5.66278   3
   1   8  -3 24.4407 5.98197   3
  -1   8   3 12.5498 4.03560   2
   0  -8  -3 2.40600 3.59327   2
   0  -8   3 -4.2856 3.34016   3
   0   8   3 -1.4734 3.40846   3
   0   8   3 3.87752 3.52895   2
   0   8  -3 1.79591 4.10492   3
   0   8  -3 -3.4630 3.47642   4
   1  -8   3 474.064 19.7195   3
  -1  -8  -3 475.487 17.5299   1
  -1  -8  -3 465.562 17.7974   2
   1   8   3 479.393 18.0227   2
  -1   8  -3 487.534 20.4809   3
   1   8   3 497.473 18.6477   3
  -1   8  -3 444.689 18.5180   4
   1   8   3 497.517 18.9624   1
  -2  -8  -3 87.3511 8.05245   3
  -2  -8  -3 78.0028 8.08687   1
   2  -8   3 92.9105 9.82091   3
  -2  -8  -3 85.9236 8.16956   2
   2   8   3 107.432 9.08328   2
  -2   8  -3 85.9841 9.85068   3
   2   8   3 92.1419 9.24785   1
  -2   8  -3 102.099 9.47314   4
   2   8   3 95.9573 8.60415   3
  -3  -8  -3 240.228 12.2940   2
   3  -8   3 218.258 13.5089   3
  -3  -8  -3 269.686 13.2470   1
  -3  -8  -3 254.294 12.1439   4
   3   8   3 247.337 13.5104   1
   3   8   3 261.178 13.0052   2
  -3   8  -3 252.261 14.4764   3
  -3   8  -3 249.850 13.3002   4
  -4  -8  -3 232.026 11.9924   4
   4  -8   3 222.934 13.5612   3
  -4  -8  -3 227.941 12.4099   1
  -4  -8  -3 210.004 11.6642   2
  -4   8  -3 229.659 14.0255   3
   4   8   3 214.665 12.2716   2
  -4   8  -3 239.784 13.0175   4
   4   8   3 220.779 13.6200   1
  -5  -8  -3 52.6560 7.30226   2
  -5  -8  -3 66.0549 8.07753   1
  -5  -8  -3 74.1874 8.05998   4
   5  -8   3 71.8153 9.30720   3
   5   8   3 60.9862 7.44895   2
  -5   8  -3 65.1619 8.09083   4
  -5   8  -3 50.5337 8.76935   3
   5   8   3 84.9629 9.93544   1
  -6  -8  -3 12.1054 5.36975   1
  -6  -8  -3 3.99628 4.24041   4
   6   8   3 2.70069 4.58887   1
  -6   8  -3 11.3491 5.99113   3
  -6   8  -3 9.03038 4.73351   4
   6   8   3 11.9709 5.11801   2
  -7  -8  -3 22.4461 6.14963   4
  -7  -8  -3 5.58969 4.93265   1
   7   8   3 11.4964 5.31255   2
  -7   8  -3 15.2384 5.55907   4
   7   8   3 9.81851 5.40270   1
  -7   8  -3 22.6134 6.52009   3
  -8  -8  -3 69.2100 9.58414   1
  -8  -8  -3 57.0473 8.34136   4
  -8   8  -3 57.1971 8.88877   3
   8   8   3 48.7253 7.72715   2
   8   8   3 41.6166 8.36827   1
  -9  -8  -3 235.793 14.5495   4
  -9  -8  -3 209.118 14.2972   1
   9   8   3 197.225 17.0416   1
   9   8   3 232.620 13.8772   2
  -9   8  -3 184.328 14.5475   3
 -10  -8  -3 247.793 16.5922   1
 -10  -8  -3 258.301 15.3953   4
 -10   8  -3 264.497 16.4709   3
  10   8   3 264.133 15.8048   2
 -11  -8  -3 56.2867 9.60294   4
 -11  -8  -3 76.6431 10.8606   1
 -11   8  -3 59.2810 9.98063   3
  11   8   3 91.7016 11.1205   2
  11  -9  -3 3.65811 5.86255   2
 -11  -9   3 -6.5565 4.27877   1
 -11  -9   3 -2.7024 4.97355   4
  11   9  -3 -7.9490 5.74551   1
 -11   9   3 -2.0980 6.39274   3
 -10  -9   3 0.05906 5.41311   4
 -10  -9   3 6.27110 5.59687   1
  10  -9  -3 5.77923 4.97738   2
  10   9  -3 8.25550 6.90135   4
  10   9  -3 13.1895 6.62069   1
 -10   9   3 -5.6330 4.95535   3
   9  -9  -3 64.0566 9.23964   2
  -9  -9   3 65.3977 9.57523   4
  -9  -9   3 58.5788 9.36993   1
   9   9  -3 64.1670 9.80578   4
  -9   9   3 67.2011 10.4901   3
   9   9  -3 70.8115 10.3220   1
  -8  -9   3 110.468 11.3791   1
   8  -9  -3 82.9022 9.56408   2
  -8  -9   3 89.5223 10.4213   4
   8   9  -3 102.358 11.8039   4
  -8   9   3 93.0947 11.7915   3
   8   9  -3 96.6562 11.6096   1
   7  -9  -3 29.4150 6.17890   2
  -7  -9   3 42.3001 7.56035   1
  -7  -9   3 26.0881 6.41099   4
   7   9  -3 18.2323 6.18240   4
   7   9  -3 29.5669 7.68399   1
  -7   9   3 21.8811 6.72234   3
  -6  -9   3 80.2930 9.39743   3
  -6  -9   3 76.2701 9.30204   4
  -6  -9   3 96.0652 10.2006   1
   6  -9  -3 73.2701 8.77572   2
   6   9  -3 90.6811 10.9088   1
  -6   9   3 86.7727 10.5820   3
   6   9  -3 82.4654 10.6922   4
  -5  -9   3 -4.3089 4.18817   3
   5  -9  -3 -4.4352 3.66847   2
  -5  -9   3 1.75676 4.20553   4
  -5  -9   3 -0.3090 3.68130   1
   5   9  -3 -0.5832 4.32907   1
  -5   9   3 -1.5480 4.99935   3
   5   9  -3 -5.9716 3.82568   4
   5   9  -3 -3.6861 5.25083   3
  -4  -9   3 6.84969 4.58584   4
  -4  -9   3 -4.9369 4.11414   3
   4  -9  -3 -0.9483 3.39157   2
  -4  -9   3 -1.9160 3.82265   1
  -4   9   3 -1.5853 4.71859   3
   4   9  -3 1.33859 4.66066   4
   4   9  -3 -3.1154 4.22964   1
   4   9  -3 -3.3786 5.05268   3
   3  -9  -3 37.5711 6.12154   2
  -3  -9   3 45.4978 6.76772   1
  -3  -9   3 26.2879 5.88604   4
  -3  -9   3 37.3979 6.97678   3
   3   9  -3 38.8054 7.74652   3
  -3   9   3 31.8786 6.98824   3
   3   9  -3 31.6518 7.01684   4
   2  -9  -3 31.9998 6.19042   2
  -2  -9   3 41.7175 7.44105   3
   2   9  -3 28.1458 7.46767   3
   2   9  -3 33.2550 7.02165   4
  -2   9   3 35.5522 7.18132   3
   1  -9  -3 13.8842 4.89795   2
  -1  -9   3 24.9433 6.60499   3
   1   9  -3 21.0264 6.60050   3
  -1   9   3 19.0799 5.41106   3
   1   9  -3 15.6772 5.62088   4
   0  -9  -3 52.2202 7.18396   3
   0  -9   3 30.3952 6.73663   3
   0  -9  -3 44.1633 6.72594   2
   0   9  -3 46.8330 7.13624   4
   0   9  -3 35.2746 7.56493   3
   0   9   3 50.3619 7.52028   3
   0   9   3 33.3295 5.83866   2
  -1  -9  -3 65.6497 7.99788   3
   1  -9   3 56.4186 8.66907   3
  -1  -9  -3 63.0936 7.36260   2
  -1   9  -3 71.5009 10.0701   3
  -1   9  -3 49.1021 7.80716   4
   1   9   3 63.0383 8.06875   2
   1   9   3 78.0508 8.64221   3
   2  -9   3 10.8807 5.40931   3
  -2  -9  -3 5.92501 4.19592   2
  -2   9  -3 3.25492 5.29561   3
   2   9   3 7.00679 4.19683   2
  -2   9  -3 4.41437 4.74979   4
   3  -9   3 -3.0393 4.05366   3
  -3  -9  -3 -0.5258 3.39341   1
  -3  -9  -3 -3.5880 3.63437   2
   3   9   3 4.47824 4.23002   2
  -3   9  -3 -0.8657 4.36989   4
  -3   9  -3 -1.3623 4.73283   3
  -4  -9  -3 3.14250 3.93073   2
   4  -9   3 3.23841 4.90880   3
  -4  -9  -3 -0.4359 4.37292   1
   4   9   3 1.15002 3.92311   2
  -4   9  -3 0.34033 5.09176   3
   4   9   3 2.31473 4.40324   1
   5  -9   3 18.2908 6.30821   3
  -5  -9  -3 26.2841 6.22614   2
  -5  -9  -3 15.7709 5.74274   1
   5   9   3 18.3664 5.39397   2
  -5   9  -3 18.5046 6.75680   3
   5   9   3 12.8715 5.70407   1
  -6  -9  -3 30.9472 6.24563   2
   6  -9   3 32.7435 7.76943   3
  -6  -9  -3 44.0058 8.00868   1
   6   9   3 33.4586 7.65178   1
  -6   9  -3 31.6268 7.94679   3
   6   9   3 45.9208 7.88357   2
   7  -9   3 59.0816 9.40578   3
  -7  -9  -3 49.1084 7.55299   2
  -7  -9  -3 57.9278 8.84544   1
  -7   9  -3 62.6887 9.94437   3
   7   9   3 67.7275 9.16618   2
  -8  -9  -3 20.5056 6.71066   4
  -8  -9  -3 31.3193 7.66949   1
   8  -9   3 34.0561 7.92525   3
  -8   9  -3 22.2720 7.25642   3
   8   9   3 33.0377 7.24053   2
   9  -9   3 16.6945 7.39506   3
  -9  -9  -3 5.74182 5.34753   4
  -9  -9  -3 8.73925 5.81150   1
   9   9   3 17.5182 6.58022   2
  -9   9  -3 5.31416 6.99836   3
  -8 -10   3 -4.5818 5.37294   1
   8 -10  -3 -7.9206 5.19639   2
  -8 -10   3 -0.0422 5.75968   4
   7 -10  -3 1.83448 4.67318   2
  -7 -10   3 4.51282 5.60585   4
  -7 -10   3 4.57460 5.56117   1
  -7  10   3 4.66342 5.93141   3
   7  10  -3 -2.1027 5.43945   1
   7  10  -3 -7.9757 5.13868   4
  -6 -10   3 74.2920 9.67425   4
   6 -10  -3 87.5135 10.0045   2
  -6 -10   3 64.5462 9.16068   1
   6  10  -3 58.5046 9.94522   4
  -6  10   3 72.5534 10.6240   3
   6  10  -3 72.4913 10.1883   1
   5 -10  -3 33.9778 6.58787   2
  -5 -10   3 32.3025 7.19443   4
  -5 -10   3 24.4272 7.22029   3
   5  10  -3 56.0155 9.59255   4
  -5  10   3 38.0596 8.62518   3
  -4 -10   3 31.8500 7.12276   4
   4 -10  -3 21.0464 5.82370   2
  -4 -10   3 25.2949 6.79454   3
  -4  10   3 31.8314 7.81418   3
   4  10  -3 24.2651 8.18839   3
   4  10  -3 57.2704 9.48294   4
  -3 -10   3 114.326 11.0693   4
  -3 -10   3 85.0086 10.4244   3
   3 -10  -3 93.0853 9.78932   2
   3  10  -3 100.804 11.4491   4
  -3  10   3 83.6575 10.5570   3
   3  10  -3 101.725 11.7522   3
  -2 -10   3 46.4952 7.58591   4
  -2 -10   3 46.5876 8.44203   3
   2 -10  -3 35.5063 6.51477   2
  -2  10   3 44.8286 8.25531   3
   2  10  -3 35.3474 7.58177   4
   2  10  -3 32.9640 8.75414   3
   1 -10  -3 -2.1912 4.04648   2
   1 -10  -3 6.78903 4.99207   3
  -1 -10   3 4.82388 5.38078   3
  -1  10   3 0.62582 5.27540   3
   1  10  -3 -13.280 4.48340   3
   0 -10  -3 2.84680 4.53567   3
   0 -10   3 -3.0784 4.30791   3
   0 -10  -3 -2.0097 3.98324   2
   0  10  -3 5.48541 6.52509   3
   0  10   3 -2.8027 5.18160   3
  -1 -10  -3 6.05149 4.62989   2
   1 -10   3 15.9245 6.51669   3
   1  10   3 26.4512 5.96114   2
  -1  10  -3 23.9456 7.61032   3
  -2 -10  -3 95.7321 9.85170   2
   2 -10   3 75.5808 11.0967   3
  -2  10  -3 77.9551 11.3157   3
   2  10   3 93.6177 9.91341   2
   3 -10   3 165.972 15.1526   3
  -3 -10  -3 157.460 11.3309   2
  -3  10  -3 166.166 15.8334   3
   3  10   3 143.159 10.9350   2
  -4 -10  -3 51.6014 7.95523   2
   4 -10   3 66.3957 10.1419   3
  -4  10  -3 56.6030 10.0676   3
   4  10   3 55.6840 8.28670   2
  -5 -10  -3 54.5552 10.1186   1
  -5 -10  -3 69.7946 8.60480   2
   5 -10   3 58.1599 11.1532   3
   5  10   3 56.0074 8.42763   2
  -5  10  -3 63.3166 12.2613   3
 -20   0   4 18.5481 6.83070   4
  20   0  -4 7.26837 7.15802   2
 -19   0   4 13.6138 6.16671   4
  19   0  -4 20.1367 7.42081   2
 -18   0   4 159.019 12.4134   4
  18   0  -4 149.934 14.0964   2
 -17   0   4 254.016 14.2099   4
  17   0  -4 247.376 15.4585   2
 -16   0   4 427.630 16.6570   3
  16   0  -4 460.258 20.4981   2
  15   0  -4 1.31855 4.50188   2
  15   0  -4 10.4973 3.84329   1
 -15   0   4 10.7828 3.56176   1
 -15   0   4 4.10015 4.13825   4
 -15   0   4 6.95465 3.40043   3
  14   0  -4 99.8122 10.4893   2
 -14   0   4 120.812 7.43812   1
 -14   0   4 114.716 7.76422   3
  14   0  -4 104.396 7.67500   1
 -14   0   4 119.106 8.83165   4
  13   0  -4 5.49564 2.99447   1
  13   0  -4 5.56676 4.46978   2
 -13   0   4 8.57712 3.41128   3
 -13   0   4 4.00155 2.59585   1
 -13   0   4 5.24635 3.59084   4
  12   0  -4 212.099 9.73277   1
  12   0  -4 191.111 11.2279   2
 -12   0   4 220.841 10.0045   3
 -12   0   4 212.353 10.1746   4
 -11   0   4 195.001 9.41877   4
  11   0  -4 192.689 8.88717   1
 -11   0   4 202.983 9.39824   3
  11   0  -4 177.772 10.2281   2
 -10   0   4 894.377 25.5557   4
  10   0  -4 926.846 25.6785   1
  10   0  -4 929.472 27.4036   2
 -10   0   4 901.926 26.0019   3
  -9   0   4 1589.99 40.0371   4
   9   0  -4 1602.02 40.2685   1
  -9   0   4 1546.61 40.7808   3
   9   0  -4 1554.30 41.6349   2
   8   0  -4 299.328 11.5955   2
  -8   0   4 313.887 10.6358   4
  -8   0   4 335.334 11.9876   3
   8   0  -4 319.564 10.9159   1
  -7   0   4 26.3750 2.85712   4
   7   0  -4 32.2515 3.27919   1
  -7   0   4 21.3446 3.45205   3
   7   0  -4 34.0588 3.90017   2
   6   0  -4 465.165 13.9689   2
  -6   0   4 479.654 13.0799   4
   6   0  -4 472.829 13.5772   4
   6   0  -4 453.218 13.5219   1
  -6   0   4 453.310 14.8178   3
   5   0  -4 1810.73 43.1366   4
  -5   0   4 1825.77 45.1087   3
  -5   0   4 1782.03 42.6598   4
   5   0  -4 1819.06 43.4709   2
   5   0  -4 1774.96 43.4278   1
  -4   0   4 4409.94 101.174   3
   4   0  -4 4236.08 98.8311   2
   4   0  -4 4259.53 98.7369   4
   4   0  -4 4308.77 99.4158   1
   3   0  -4 692.467 18.1748   1
   3   0  -4 705.436 17.4453   4
   3   0  -4 705.755 17.3081   2
  -3   0   4 686.434 19.6932   3
   2   0  -4 2864.99 68.8940   1
   2   0  -4 2982.49 68.1368   4
   2   0  -4 3029.09 67.7383   2
  -2   0   4 2949.49 69.9766   3
  -1   0   4 1436.35 33.5219   2
   1   0  -4 1447.67 34.8386   1
   1   0  -4 1442.45 33.4734   2
   1   0  -4 1429.93 34.0449   4
  -1   0   4 1414.27 35.1767   3
   0   0   4 977.686 24.6243   3
   0   0  -4 1001.24 24.4519   4
   0   0  -4 986.116 24.9063   1
   0   0   4 989.544 23.7652   2
   1   0   4 4295.44 98.7809   3
   1   0   4 4369.47 98.9150   2
  -1   0  -4 4301.74 99.8603   1
  -1   0  -4 4281.00 99.6173   4
  -2   0  -4 204.350 7.65139   4
   2   0   4 212.048 7.18541   2
  -2   0  -4 217.006 7.62342   1
   2   0   4 214.151 6.42306   3
  -3   0  -4 725.824 19.8229   4
   3   0   4 695.291 19.0849   2
  -3   0  -4 716.502 19.4432   1
  -3   0  -4 696.001 17.7592   3
   3   0   4 712.692 17.5699   3
  -4   0  -4 1404.33 35.6660   1
  -4   0  -4 1411.84 33.5664   3
   4   0   4 1430.42 33.3626   3
  -4   0  -4 1409.01 36.1926   4
   4   0   4 1378.43 35.5665   2
   5   0   4 995.365 27.2380   2
  -5   0  -4 984.503 27.7072   4
  -5   0  -4 1002.29 24.6569   3
  -5   0  -4 1049.30 27.1563   1
   5   0   4 998.831 24.4863   3
  -6   0  -4 485.634 16.3532   4
   6   0   4 485.731 13.0435   3
  -6   0  -4 496.922 13.2339   3
   6   0   4 474.388 15.9159   2
  -6   0  -4 505.379 15.6484   1
  -7   0  -4 0.69941 1.13112   3
   7   0   4 1.65604 2.41655   2
  -7   0  -4 -0.6542 2.15910   4
  -7   0  -4 0.23310 1.81306   1
  -8   0  -4 5.65245 3.23338   4
  -8   0  -4 3.79529 2.59573   1
  -8   0  -4 2.35351 1.47460   3
   8   0   4 3.57077 2.95818   2
  -9   0  -4 509.553 17.2770   1
   9   0   4 509.926 18.6203   2
  -9   0  -4 498.862 18.6691   4
  10   0   4 470.707 18.2689   2
 -10   0  -4 488.932 18.6835   4
 -10   0  -4 468.087 16.8013   1
  11   0   4 407.086 17.1861   2
 -11   0  -4 414.950 15.8556   1
 -11   0  -4 386.781 16.9591   4
 -12   0  -4 200.201 10.9813   1
  12   0   4 203.652 12.3642   2
 -12   0  -4 213.158 12.6268   4
 -13   0  -4 25.7625 6.48718   4
  13   0   4 32.5255 6.94484   2
 -13   0  -4 45.5710 6.37502   1
 -14   0  -4 12.5532 5.79727   4
 -14   0  -4 14.3077 4.60268   1
  14   0   4 12.0221 5.99369   2
 -15   0  -4 6.82167 5.72726   4
  15   0   4 1.61700 5.27542   2
  16   0   4 73.3272 10.7575   2
 -16   0  -4 68.8592 10.0241   4
  17   0   4 144.952 13.9485   2
 -17   0  -4 143.829 14.3723   4
  20  -1  -4 25.4534 8.92443   2
 -20  -1   4 15.9073 6.70324   4
 -20   1   4 22.9525 7.29402   4
  20   1  -4 30.7234 8.46120   2
  19  -1  -4 4.89058 6.55568   2
 -19  -1   4 4.46868 5.98777   4
  19   1  -4 3.18988 5.88157   2
 -19   1   4 -0.9415 4.91415   4
  18  -1  -4 41.7751 8.60360   2
 -18  -1   4 29.4477 7.29106   4
  18   1  -4 15.4055 7.42660   2
 -18   1   4 39.8643 7.12214   4
 -17  -1   4 -1.9250 4.63018   4
 -17  -1   4 1.37931 3.72674   1
  17  -1  -4 -9.4402 4.54525   2
 -17   1   4 -2.3832 3.91732   4
  17   1  -4 3.12846 5.25360   2
 -17   1   4 5.39469 4.01141   3
  17   1  -4 2.58435 4.34471   1
  16  -1  -4 12.0718 5.82352   2
 -16  -1   4 8.89100 4.08557   1
 -16  -1   4 6.46686 4.41131   4
  16   1  -4 3.41654 5.18187   2
 -16   1   4 -1.3855 3.95165   4
 -16   1   4 4.44561 3.86507   3
  16   1  -4 5.48341 4.17932   1
  15  -1  -4 13.5792 5.39700   2
 -15  -1   4 13.6742 3.88108   1
 -15  -1   4 11.5355 3.52489   3
 -15  -1   4 8.52887 4.21294   4
 -15   1   4 8.68687 4.36392   4
  15   1  -4 10.7545 4.99262   2
  15   1  -4 10.4184 4.47797   1
 -15   1   4 13.2215 3.84745   3
  14  -1  -4 28.3384 6.39211   2
 -14  -1   4 33.0274 4.87586   3
 -14  -1   4 21.4372 4.88753   4
 -14  -1   4 18.5053 4.33514   1
  14   1  -4 23.2960 5.19519   1
  14   1  -4 17.2313 5.12879   2
 -14   1   4 23.5701 4.71722   3
 -14   1   4 31.3000 5.24113   4
 -13  -1   4 27.1467 4.48545   1
 -13  -1   4 38.2924 5.52647   4
 -13  -1   4 24.6249 4.60464   3
  13  -1  -4 25.5743 5.73647   2
  13  -1  -4 25.9688 3.99311   1
  13   1  -4 30.1861 6.01788   2
  13   1  -4 17.8715 4.34152   1
 -13   1   4 22.8540 4.54281   3
 -13   1   4 24.3777 3.65542   1
 -13   1   4 22.1698 4.39238   4
 -12  -1   4 0.48242 3.10810   4
  12  -1  -4 0.70624 2.20587   1
 -12  -1   4 -0.0859 2.85104   3
  12  -1  -4 -4.0247 3.15721   2
 -12   1   4 -0.2559 2.36016   4
 -12   1   4 -0.2587 1.84980   1
  12   1  -4 0.98463 3.05713   1
  12   1  -4 4.81710 3.82488   2
 -12   1   4 -0.2679 2.58383   3
 -11  -1   4 23.5365 4.38729   4
 -11  -1   4 23.0771 4.43119   3
  11  -1  -4 19.9097 3.24014   1
  11  -1  -4 24.7272 4.86193   2
  11   1  -4 20.4284 4.60947   2
  11   1  -4 20.2574 4.18975   1
 -11   1   4 21.8765 3.89592   4
 -11   1   4 25.9685 4.22688   3
  10  -1  -4 22.2309 4.39168   2
 -10  -1   4 21.6588 4.16314   3
 -10  -1   4 22.0084 3.77490   4
  10  -1  -4 25.3352 3.24762   1
  10   1  -4 12.2341 3.27003   1
 -10   1   4 22.6928 3.52324   4
  10   1  -4 23.4596 4.42211   2
 -10   1   4 17.7482 3.47215   3
  -9  -1   4 68.8473 4.92924   4
   9  -1  -4 78.7627 6.73368   2
   9  -1  -4 72.3522 4.43753   1
  -9  -1   4 76.0977 6.67626   3
   9   1  -4 69.6526 5.26085   1
  -9   1   4 66.2939 5.21120   3
   9   1  -4 60.5863 5.99276   2
  -9   1   4 59.9900 4.48619   4
   8  -1  -4 117.696 5.28407   1
  -8  -1   4 114.712 5.91624   4
   8  -1  -4 126.943 6.85130   2
  -8  -1   4 125.305 7.30711   3
  -8   1   4 107.612 6.37924   3
   8   1  -4 115.903 6.36066   1
   8   1  -4 108.191 6.50027   2
   8   1  -4 119.543 6.52677   4
  -8   1   4 117.155 5.53737   4
   7  -1  -4 -0.5607 1.08116   1
   7  -1  -4 -0.8135 1.49405   2
  -7  -1   4 1.90637 1.75434   4
  -7  -1   4 0.32279 2.76450   3
   7   1  -4 0.49342 1.74352   4
  -7   1   4 0.49738 1.85605   3
   7   1  -4 2.37218 1.92477   2
   7   1  -4 1.45240 1.62531   1
  -7   1   4 0.49599 1.23096   4
   6  -1  -4 500.138 13.4191   1
   6  -1  -4 472.708 14.4668   2
  -6  -1   4 475.808 15.9379   3
  -6  -1   4 482.356 14.1163   4
   6   1  -4 503.724 15.0218   1
   6   1  -4 482.325 14.7575   4
   6   1  -4 483.783 14.6020   2
  -6   1   4 508.962 13.2191   4
  -6   1   4 480.609 15.1190   3
   5  -1  -4 701.472 17.8547   1
   5  -1  -4 705.617 18.6882   2
  -5  -1   4 690.642 18.4360   4
  -5  -1   4 677.356 20.2340   3
   5   1  -4 659.295 18.4340   2
  -5   1   4 713.753 19.6594   3
   5   1  -4 700.198 19.2498   1
   5   1  -4 679.377 18.8838   4
  -5   1   4 712.559 17.2246   4
   4  -1  -4 1125.39 26.5606   4
   4  -1  -4 1141.06 27.5918   1
   4  -1  -4 1135.06 27.9655   2
  -4  -1   4 1115.60 29.5701   3
  -4   1   4 1150.55 26.3787   4
   4   1  -4 1137.19 28.7671   1
   4   1  -4 1109.41 27.5907   2
   4   1  -4 1121.48 28.3543   4
  -4   1   4 1122.11 29.1125   3
   3  -1  -4 90.0960 3.81855   1
   3  -1  -4 87.6406 2.68734   4
   3  -1  -4 77.5963 3.70672   2
  -3  -1   4 96.7798 5.37369   3
   3   1  -4 85.4860 3.28894   2
   3   1  -4 94.2459 4.44727   1
  -3   1   4 87.6762 2.63842   4
  -3   1   4 77.6038 4.71752   3
   3   1  -4 87.8814 4.09663   4
  -2  -1   4 1710.19 39.0900   2
   2  -1  -4 1661.29 40.8376   1
   2  -1  -4 1734.75 39.3913   4
  -2  -1   4 1671.81 41.5362   3
   2  -1  -4 1724.71 40.6143   2
   2   1  -4 1708.83 39.2193   2
   2   1  -4 1760.86 39.1236   2
   2   1  -4 1780.91 41.6669   1
  -2   1   4 1683.87 41.5279   3
  -2   1   4 1741.12 40.7162   2
   2   1  -4 1688.15 41.1036   4
   1  -1  -4 3613.25 84.4007   1
  -1  -1   4 3696.22 82.2412   2
   1  -1  -4 3677.48 83.1861   4
   1  -1  -4 3575.68 83.8620   2
  -1   1   4 3619.56 83.9623   2
   1   1  -4 3629.12 84.4465   4
   1   1  -4 3725.04 84.8640   1
   1   1  -4 3633.75 82.2867   2
  -1   1   4 3624.84 84.4932   3
   1   1  -4 3639.11 82.3939   2
   0  -1   4 0.95442 0.64949   2
   0  -1   4 1.56526 1.26584   3
   0  -1  -4 0.27253 0.91815   4
   0  -1  -4 1.30849 1.10689   1
   0   1   4 0.89563 1.54511   3
   0   1  -4 1.22500 1.12820   1
   0   1  -4 5.62533 1.77804   3
   0   1  -4 1.20767 1.12778   4
   0   1   4 0.87083 0.99516   2
  -1  -1  -4 60.3905 3.61303   1
  -1  -1  -4 59.0452 3.39329   4
   1  -1   4 57.3585 2.74929   2
   1  -1   4 59.6237 3.38229   3
  -1   1  -4 59.1947 3.60825   3
  -1   1  -4 64.9695 3.58443   1
   1   1   4 57.7834 3.07196   3
   1   1   4 62.9346 3.40880   2
  -1   1  -4 60.8163 3.59371   4
   2  -1   4 1171.33 28.9758   2
  -2  -1  -4 1139.10 30.0098   1
   2  -1   4 1183.66 29.1721   3
  -2  -1  -4 1169.63 29.8091   4
  -2   1  -4 1191.74 29.4528   3
   2   1   4 1199.32 29.7700   2
  -2   1  -4 1238.40 30.4439   4
   2   1   4 1170.54 27.9488   3
  -2   1  -4 1199.78 29.8254   1
   3  -1   4 216.508 7.27208   3
  -3  -1  -4 223.682 8.38023   4
  -3  -1  -4 225.097 8.35912   1
   3  -1   4 214.996 7.67457   2
   3   1   4 210.481 8.07592   2
   3   1   4 216.133 5.79692   3
  -3   1  -4 211.165 8.24619   4
  -3   1  -4 214.086 7.45825   3
  -3   1  -4 205.950 7.67449   1
   3   1   4 215.550 5.43042   3
   4  -1   4 52.4749 3.87117   2
   4  -1   4 52.1086 3.27527   3
  -4  -1  -4 56.8800 4.15373   1
  -4  -1  -4 44.0262 4.41058   4
  -4   1  -4 51.4996 3.74997   1
   4   1   4 55.5125 4.77270   2
  -4   1  -4 48.8695 3.34309   3
  -4   1  -4 58.0720 4.38745   4
   5  -1   4 67.7308 4.98585   2
  -5  -1  -4 64.5479 4.69918   1
  -5  -1  -4 77.3584 5.36463   4
  -5   1  -4 70.2845 3.97797   3
  -5   1  -4 62.3096 4.84658   4
  -5   1  -4 67.3501 4.43327   1
   5   1   4 61.9550 5.41017   2
  -6  -1  -4 0.48207 1.71435   1
   6  -1   4 5.23005 2.76167   2
  -6  -1  -4 2.20516 2.23294   4
   6   1   4 1.99923 2.27340   2
  -6   1  -4 2.32035 1.85298   1
  -6   1  -4 1.29107 2.21709   4
  -6   1  -4 1.45290 1.55556   3
  -7  -1  -4 16.9456 3.91760   4
  -7  -1  -4 17.7285 3.40042   1
   7  -1   4 14.8829 3.73610   2
   7   1   4 15.9661 1.11718   3
   7   1   4 18.0861 3.83458   2
  -7   1  -4 12.1854 3.36932   4
  -7   1  -4 15.7901 2.64645   3
  -7   1  -4 19.3772 3.23971   1
  -8  -1  -4 482.641 17.7336   4
  -8  -1  -4 486.472 17.0019   1
   8  -1   4 499.236 17.7156   2
  -8   1  -4 501.846 17.9048   4
  -8   1  -4 489.586 16.1709   1
   8   1   4 512.987 17.8573   2
  -8   1  -4 515.030 15.1485   3
   9  -1   4 21.0984 4.73771   2
  -9  -1  -4 14.5881 4.19900   4
  -9  -1  -4 16.4006 3.72579   1
  -9   1  -4 21.0303 3.84116   1
  -9   1  -4 16.9035 2.91070   3
  -9   1  -4 9.52896 3.80181   4
   9   1   4 12.9797 4.12016   2
 -10  -1  -4 20.5457 4.94196   4
 -10  -1  -4 17.0532 4.09214   1
  10  -1   4 31.4887 5.67521   2
 -10   1  -4 22.3217 3.34199   3
  10   1   4 18.7613 4.96053   2
 -10   1  -4 26.1545 5.43191   4
 -10   1  -4 22.6655 4.14562   1
 -11  -1  -4 0.63561 2.89514   1
 -11  -1  -4 -3.8686 3.13683   4
  11  -1   4 4.19919 4.05030   2
 -11   1  -4 4.37725 4.21060   4
  11   1   4 -0.1015 3.81799   2
 -11   1  -4 1.09038 2.82827   1
 -12  -1  -4 0.28520 4.02829   4
  12  -1   4 -0.6553 4.03960   2
 -12  -1  -4 0.25581 3.03359   1
  12   1   4 5.65589 4.97198   2
 -12   1  -4 -1.2478 3.82824   4
 -12   1  -4 1.85674 2.96021   1
  13  -1   4 109.820 11.1991   2
 -13  -1  -4 77.7634 8.48377   1
 -13  -1  -4 79.2342 9.89811   4
  13   1   4 99.5841 10.8179   2
 -13   1  -4 82.8618 9.71768   4
 -14  -1  -4 13.8402 5.69821   4
 -14  -1  -4 1.34425 3.83179   1
  14  -1   4 4.10353 5.17001   2
 -14   1  -4 1.47028 4.72808   4
  14   1   4 0.71935 4.91217   2
  15  -1   4 70.4817 9.71699   2
 -15  -1  -4 64.8684 8.59762   1
 -15  -1  -4 67.4834 9.66947   4
 -15   1  -4 75.6911 10.2923   4
  15   1   4 46.9269 8.69137   2
 -16  -1  -4 -2.0167 4.55621   1
 -16  -1  -4 2.20674 5.90729   4
  16  -1   4 0.86761 6.47915   2
 -16   1  -4 1.59756 5.21270   4
  16   1   4 3.89286 6.14232   2
  17  -1   4 11.9697 6.77335   2
 -17  -1  -4 9.48677 7.45531   4
  17   1   4 12.2001 6.79606   2
 -17   1  -4 18.1301 6.78798   4
  20  -2  -4 6.32781 7.98302   2
 -20  -2   4 -0.4291 5.10947   4
  20   2  -4 -5.7845 6.34151   2
 -19  -2   4 56.8346 9.46838   4
  19  -2  -4 67.8974 10.4505   2
  19   2  -4 44.8225 9.88745   2
  19   2  -4 57.4577 8.77344   1
  18  -2  -4 138.096 14.0874   2
 -18  -2   4 168.285 11.6402   1
 -18  -2   4 145.410 13.2057   4
  18   2  -4 133.190 13.3277   2
  18   2  -4 145.525 12.9222   1
  17  -2  -4 79.4658 10.8490   2
 -17  -2   4 72.4361 8.27049   1
 -17  -2   4 89.7077 10.0194   4
 -17   2   4 70.3605 8.19172   3
  17   2  -4 85.2172 9.54758   1
 -17   2   4 108.426 10.3424   4
  17   2  -4 95.0275 11.0083   2
  16  -2  -4 150.222 13.5679   2
 -16  -2   4 151.192 11.8638   4
 -16  -2   4 184.541 10.9456   1
 -16   2   4 172.148 10.8131   3
  16   2  -4 172.529 11.5897   1
 -16   2   4 167.007 10.6418   4
  16   2  -4 172.749 12.5306   2
 -15  -2   4 161.566 10.4095   1
 -15  -2   4 147.891 10.5403   4
  15  -2  -4 162.856 11.9729   2
 -15   2   4 150.169 10.1071   3
  15   2  -4 179.519 11.3398   1
  15   2  -4 158.520 11.5863   2
 -15   2   4 161.228 10.2635   4
  14  -2  -4 114.184 10.9888   2
 -14  -2   4 110.707 8.51553   1
 -14  -2   4 124.025 7.94779   3
 -14  -2   4 119.444 10.2368   4
  14   2  -4 127.571 11.1107   2
 -14   2   4 114.935 8.42859   4
 -14   2   4 107.466 8.10966   3
  14   2  -4 126.862 10.7048   1
 -13  -2   4 25.3834 5.29524   4
 -13  -2   4 21.1870 4.58248   1
 -13  -2   4 37.2153 5.27630   3
  13  -2  -4 26.7270 6.06463   2
  13   2  -4 31.5527 5.56999   1
  13   2  -4 30.3876 6.11134   2
 -13   2   4 31.0446 5.05143   3
 -13   2   4 38.3393 5.38216   4
  12  -2  -4 12.6400 4.63831   2
 -12  -2   4 22.1188 4.66026   4
 -12  -2   4 14.8614 4.34335   3
  12   2  -4 19.8016 4.65881   1
 -12   2   4 12.5910 3.77852   3
 -12   2   4 11.6155 3.58570   4
  12   2  -4 3.59709 4.07342   2
 -11  -2   4 947.781 28.2984   4
 -11  -2   4 976.626 28.2426   3
  11  -2  -4 982.853 29.5885   2
  11  -2  -4 962.039 24.9534   1
  11   2  -4 926.513 28.8938   1
  11   2  -4 978.245 29.3611   2
 -11   2   4 970.795 24.4551   1
 -11   2   4 938.580 28.2266   3
 -11   2   4 936.724 26.9342   4
 -10  -2   4 970.926 27.9919   3
 -10  -2   4 911.621 27.0666   4
  10  -2  -4 983.839 28.5927   2
  10  -2  -4 960.187 24.2815   1
  10   2  -4 923.264 27.8621   2
 -10   2   4 946.698 25.9523   4
 -10   2   4 901.311 27.2532   3
  10   2  -4 918.984 28.0578   1
 -10   2   4 958.836 23.7162   1
  -9  -2   4 1997.17 50.2762   4
  -9  -2   4 2000.75 51.3221   3
   9  -2  -4 2023.39 47.2231   1
   9  -2  -4 2051.66 51.3132   2
   9   2  -4 1984.35 50.8465   2
   9   2  -4 1938.73 51.2733   4
   9   2  -4 1926.92 51.3151   1
  -9   2   4 1928.79 50.5829   3
  -9   2   4 1987.61 48.7143   4
  -8  -2   4 611.096 20.1982   3
   8  -2  -4 645.949 16.4425   1
   8  -2  -4 602.449 19.2024   2
  -8  -2   4 624.287 18.9984   4
   8   2  -4 612.293 19.7286   1
  -8   2   4 653.761 17.5418   4
   8   2  -4 651.855 19.3925   2
   8   2  -4 626.702 19.8187   4
  -8   2   4 641.294 19.5926   3
  -7  -2   4 91.7004 7.35328   3
   7  -2  -4 76.5656 3.44481   1
  -7  -2   4 81.1322 5.08039   4
   7  -2  -4 82.1490 5.21819   2
   7   2  -4 83.6181 5.57010   4
  -7   2   4 76.8432 5.31163   3
   7   2  -4 81.4490 5.26935   2
  -7   2   4 83.2840 3.99683   4
   7   2  -4 74.9582 5.39007   1
  -6  -2   4 461.438 14.3715   4
   6  -2  -4 473.047 12.3505   1
  -6  -2   4 464.610 15.5109   3
   6  -2  -4 483.906 14.5641   2
  -6   2   4 453.077 14.8882   3
  -6   2   4 479.669 12.4646   4
   6   2  -4 474.508 14.1219   2
   6   2  -4 500.386 15.3661   4
   6   2  -4 466.051 15.2060   1
  -5  -2   4 146.897 7.24900   3
   5  -2  -4 143.936 6.27305   2
   5  -2  -4 155.612 5.02208   1
  -5   2   4 145.615 4.38069   4
  -5   2   4 140.059 6.63660   3
   5   2  -4 148.982 6.95111   1
   5   2  -4 143.669 6.76433   4
   5   2  -4 151.838 5.88305   2
   4  -2  -4 747.573 19.7980   2
  -4  -2   4 756.083 20.7006   3
   4  -2  -4 758.504 18.6782   1
   4   2  -4 737.551 20.7510   1
   4   2  -4 722.037 20.4945   4
   4   2  -4 743.513 18.7047   2
  -4   2   4 728.315 20.4108   3
   3  -2  -4 1493.41 35.8064   1
   3  -2  -4 1497.31 36.6733   2
  -3  -2   4 1479.50 37.3399   3
   3   2  -4 1490.29 34.8871   2
  -3   2   4 1460.18 37.0882   3
   3   2  -4 1526.24 37.4968   4
   3   2  -4 1551.23 37.7856   1
  -2  -2   4 2874.16 67.1248   2
   2  -2  -4 2982.97 69.0258   1
   2  -2  -4 2990.98 67.2133   4
  -2  -2   4 2910.13 69.9985   3
   2  -2  -4 2976.03 67.1650   4
   2  -2  -4 2956.47 69.4480   2
  -2   2   4 3031.34 69.7197   3
  -2   2   4 2989.81 69.5777   2
   2   2  -4 2935.30 70.2064   1
   2   2  -4 2991.53 67.0143   2
   2   2  -4 2963.28 70.2441   4
   1  -2  -4 667.462 17.9498   2
  -1  -2   4 689.452 18.4486   3
   1  -2  -4 638.354 17.7498   1
   1  -2  -4 677.773 16.5290   4
   1   2  -4 682.199 18.8852   3
   1   2  -4 676.331 18.4383   1
  -1   2   4 680.133 18.0803   2
   1   2  -4 691.800 18.7374   4
  -1   2   4 673.007 17.7150   3
   0  -2  -4 1258.70 30.3538   4
   0  -2   4 1247.11 31.6315   3
   0  -2   4 1263.99 29.2372   2
   0  -2  -4 1244.52 31.4630   1
   0   2   4 1264.99 30.4899   3
   0   2   4 1248.58 31.5408   2
   0   2  -4 1296.73 32.0690   4
   0   2  -4 1260.19 32.1367   3
   0   2  -4 1269.35 31.6593   1
  -1  -2  -4 13.9029 2.02412   4
  -1  -2  -4 13.1434 2.23084   1
   1  -2   4 17.0805 1.72318   2
   1  -2   4 10.6026 2.01130   3
   1   2   4 15.0413 1.53531   3
  -1   2  -4 18.0040 2.40366   1
  -1   2  -4 15.5525 2.46627   4
   1   2   4 17.2946 2.39289   2
  -1   2  -4 16.3490 2.58102   3
  -2  -2  -4 177.976 7.42105   1
   2  -2   4 184.821 7.28416   3
  -2  -2  -4 179.373 7.06487   4
   2  -2   4 181.616 6.38378   2
  -2   2  -4 195.331 7.73612   4
   2   2   4 194.765 5.37520   3
   2   2   4 187.445 7.37392   2
  -2   2  -4 180.287 6.95361   1
  -2   2  -4 199.652 7.65517   3
  -3  -2  -4 1246.52 31.7062   4
   3  -2   4 1254.29 31.4635   3
  -3  -2  -4 1195.04 28.2231   3
   3  -2   4 1209.15 30.7585   2
  -3  -2  -4 1214.08 32.0449   1
  -3   2  -4 1240.51 31.1171   1
   3   2   4 1223.69 28.1129   3
  -3   2  -4 1269.21 31.7602   3
  -3   2  -4 1220.20 32.0993   4
   3   2   4 1240.00 31.8892   2
  -4  -2  -4 1820.42 46.1383   1
   4  -2   4 1810.42 45.1054   2
  -4  -2  -4 1799.21 45.8438   4
  -4   2  -4 1835.08 45.4114   3
   4   2   4 1865.03 46.1125   2
  -4   2  -4 1839.02 44.8972   1
  -4   2  -4 1857.87 46.3163   4
   5  -2   4 1179.28 31.6243   2
  -5  -2  -4 1207.32 32.4314   1
  -5  -2  -4 1191.22 32.3285   4
  -5   2  -4 1247.91 31.1023   1
  -5   2  -4 1204.53 31.4600   3
  -5   2  -4 1189.76 32.4794   4
   5   2   4 1185.28 32.1853   2
  -6  -2  -4 588.872 19.4736   4
   6  -2   4 611.933 19.1140   2
  -6  -2  -4 646.172 19.7224   1
   6   2   4 608.785 19.6297   2
  -6   2  -4 632.365 18.5529   3
  -6   2  -4 638.358 19.8059   4
  -6   2  -4 612.788 17.9414   1
  -7  -2  -4 13.1722 3.46211   1
   7  -2   4 15.1110 3.89912   2
  -7  -2  -4 18.0087 4.11242   4
  -7   2  -4 17.6722 3.88025   4
   7   2   4 14.9462 3.95642   2
  -7   2  -4 16.0987 3.04946   3
  -7   2  -4 18.7048 3.04156   1
  -8  -2  -4 3.31166 2.84628   1
  -8  -2  -4 6.19514 3.38719   4
   8  -2   4 3.93963 3.24804   2
  -8   2  -4 4.58925 2.39707   1
  -8   2  -4 0.93371 2.17534   3
   8   2   4 -0.5649 2.70423   2
  -8   2  -4 6.08668 3.14194   4
  -9  -2  -4 228.695 11.9408   4
   9  -2   4 249.603 12.1870   2
  -9  -2  -4 250.781 11.6203   1
  -9   2  -4 225.040 9.76079   1
   9   2   4 241.336 12.0352   2
  -9   2  -4 238.318 10.0916   3
  -9   2  -4 226.589 11.6742   4
  10  -2   4 777.835 25.8034   2
 -10  -2  -4 790.974 25.4189   1
 -10  -2  -4 733.941 25.8410   4
 -10   2  -4 791.219 23.3394   3
 -10   2  -4 782.638 23.2701   1
 -10   2  -4 788.116 26.1240   4
  10   2   4 789.266 26.2292   2
 -11  -2  -4 38.4015 6.09672   1
  11  -2   4 46.9723 7.35190   2
 -11  -2  -4 38.1078 6.64054   4
 -11   2  -4 39.6320 6.88343   4
  11   2   4 34.2277 6.51659   2
 -11   2  -4 41.1611 5.04166   3
  12  -2   4 296.731 15.3044   2
 -12  -2  -4 296.646 15.6456   4
 -12  -2  -4 292.963 14.1899   1
  12   2   4 266.858 14.7078   2
 -12   2  -4 280.659 15.1576   4
  13  -2   4 135.110 12.3171   2
 -13  -2  -4 124.418 11.1836   1
 -13  -2  -4 129.446 12.0252   4
  13   2   4 127.720 11.7806   2
 -13   2  -4 131.234 11.8832   4
 -14  -2  -4 15.4042 5.35020   1
  14  -2   4 13.4629 5.88907   2
 -14  -2  -4 7.21457 5.99691   4
  14   2   4 17.5893 6.18999   2
 -14   2  -4 28.3449 7.11505   4
 -15  -2  -4 42.4025 7.38812   1
 -15  -2  -4 32.5473 8.07414   4
  15  -2   4 25.0585 6.98448   2
  15   2   4 16.8554 6.87358   2
 -15   2  -4 31.0260 7.38837   4
  16  -2   4 63.7274 10.0989   2
 -16  -2  -4 67.3862 9.55146   1
 -16  -2  -4 48.4393 9.10328   4
 -16   2  -4 60.8850 9.86918   4
  16   2   4 62.5350 10.1467   2
 -17  -2  -4 17.1129 7.09117   1
  17  -2   4 17.0305 8.06796   2
  17   2   4 35.0163 12.4852   2
 -17   2  -4 21.3396 7.59765   4
  19  -3  -4 6.12599 6.78715   2
 -19  -3   4 -4.9615 5.03460   1
 -19  -3   4 13.5330 7.06671   4
  19   3  -4 -2.0603 5.46532   2
  19   3  -4 9.92411 5.84968   1
 -18  -3   4 17.9457 5.79980   1
 -18  -3   4 7.91384 5.73623   4
  18  -3  -4 2.77657 6.27933   2
  18   3  -4 12.1136 6.38666   2
  18   3  -4 12.1546 6.73475   1
 -18   3   4 7.87719 5.24506   3
 -17  -3   4 -1.1708 4.56786   1
 -17  -3   4 3.67210 5.72153   4
  17  -3  -4 0.28023 6.33626   2
  17   3  -4 0.34194 4.47280   1
  17   3  -4 -1.8358 4.89967   2
 -17   3   4 -0.0110 4.17205   3
 -16  -3   4 8.38788 5.01839   4
 -16  -3   4 11.5715 4.88815   1
  16  -3  -4 3.15355 5.52611   2
  16   3  -4 6.79147 4.93504   1
  16   3  -4 22.5250 6.34952   2
 -16   3   4 15.3625 5.08516   3
 -15  -3   4 21.6501 5.55218   1
  15  -3  -4 17.5849 6.17792   2
 -15  -3   4 24.2040 6.02566   4
 -15   3   4 31.0503 5.74329   3
  15   3  -4 29.6746 6.71281   2
  15   3  -4 30.8548 6.90855   1
 -15   3   4 20.7402 7.00865   4
 -14  -3   4 44.3470 6.91287   4
 -14  -3   4 51.4574 7.23505   1
  14  -3  -4 51.9603 8.39946   2
 -14   3   4 62.8146 7.04487   4
 -14   3   4 45.8678 6.67796   3
  14   3  -4 63.6871 8.44443   1
  14   3  -4 48.0623 7.62178   2
  13  -3  -4 -2.0342 3.86382   2
 -13  -3   4 6.70239 4.07613   4
 -13  -3   4 8.83909 4.10795   1
 -13  -3   4 13.0847 4.23319   3
 -13   3   4 8.92603 3.34356   4
 -13   3   4 6.18849 3.80239   3
  13   3  -4 7.23313 4.15560   2
  13   3  -4 3.62535 3.96841   1
  12  -3  -4 431.824 18.3356   2
 -12  -3   4 495.212 17.6294   3
 -12  -3   4 464.957 17.9736   4
  12   3  -4 455.359 17.9742   2
 -12   3   4 466.668 17.8516   3
 -12   3   4 470.053 16.2411   4
  12   3  -4 477.522 18.9312   1
 -11  -3   4 54.1846 7.19517   3
  11  -3  -4 52.2111 6.77972   2
 -11  -3   4 46.8914 5.98443   4
  11   3  -4 50.2531 6.48610   1
 -11   3   4 41.0680 5.67189   3
  11   3  -4 58.0591 6.99379   2
 -11   3   4 51.2804 5.22491   4
  10  -3  -4 47.3306 5.98013   2
 -10  -3   4 57.6754 7.17147   3
 -10  -3   4 51.8364 5.85673   4
  10   3  -4 63.5645 6.96957   1
 -10   3   4 59.7636 4.38897   4
  10   3  -4 66.8466 6.79024   2
 -10   3   4 52.5228 5.93584   3
  10   3  -4 59.6653 6.71052   4
  -9  -3   4 14.8088 3.58650   4
  -9  -3   4 9.95816 5.10416   3
   9  -3  -4 12.0211 3.45517   2
   9   3  -4 17.1196 3.63865   2
  -9   3   4 15.2478 2.57772   4
   9   3  -4 14.4255 3.86805   1
   9   3  -4 11.9367 3.74042   4
  -9   3   4 11.3670 3.49343   3
   8  -3  -4 16.8740 3.64936   2
  -8  -3   4 9.87284 4.42232   3
  -8  -3   4 11.4295 3.04516   4
  -8   3   4 15.3331 2.18964   4
   8   3  -4 14.1053 2.97016   2
  -8   3   4 13.8275 0.85172   1
  -8   3   4 12.6525 3.12415   3
   8   3  -4 10.7722 3.24313   4
   8   3  -4 11.9995 3.27306   1
   7  -3  -4 122.681 6.77220   2
  -7  -3   4 130.837 7.97230   3
  -7  -3   4 142.803 7.17467   4
   7  -3  -4 128.777 3.71626   1
   7   3  -4 127.751 6.42871   2
  -7   3   4 114.685 6.90226   3
   7   3  -4 147.051 7.94141   4
  -7   3   4 128.426 4.34307   1
  -7   3   4 135.867 4.99711   4
   7   3  -4 134.457 7.72599   1
  -6  -3   4 202.918 9.12422   3
   6  -3  -4 212.325 8.69318   2
   6  -3  -4 207.069 5.85437   1
  -6  -3   4 206.675 8.77067   4
   6   3  -4 211.963 9.38147   4
   6   3  -4 211.591 7.90504   2
  -6   3   4 204.418 9.02772   3
   6   3  -4 210.600 9.55877   1
  -6   3   4 221.385 6.39682   4
   5  -3  -4 122.731 4.31545   1
  -5  -3   4 136.816 6.83416   3
   5  -3  -4 136.661 6.33057   2
   5   3  -4 129.986 5.31956   2
   5   3  -4 130.375 6.92081   4
  -5   3   4 123.203 6.53145   3
   5   3  -4 132.271 7.04672   1
  -5   3   4 129.782 4.03561   4
   4  -3  -4 3.83648 1.10306   1
   4  -3  -4 7.05955 0.86575   4
  -4  -3   4 4.74568 2.13604   3
   4  -3  -4 6.66121 2.01006   2
  -4   3   4 5.23611 2.22989   3
   4   3  -4 6.33436 1.36279   2
   4   3  -4 4.29840 2.17283   1
  -4   3   4 5.58403 0.77837   4
   4   3  -4 6.97636 2.39783   4
  -3  -3   4 335.426 11.5294   3
   3  -3  -4 344.321 9.97795   1
   3  -3  -4 340.786 8.47024   4
   3  -3  -4 354.114 11.2117   2
   3   3  -4 326.008 12.0460   3
  -3   3   4 341.851 11.4291   3
   3   3  -4 345.631 9.22777   2
   3   3  -4 373.296 12.2370   4
   3   3  -4 337.628 11.8430   1
  -3   3   4 344.070 11.1865   2
  -3   3   4 335.696 8.61238   4
   2  -3  -4 174.459 5.04143   4
   2  -3  -4 163.991 6.20092   1
  -2  -3   4 169.028 4.95563   2
   2  -3  -4 175.514 7.01866   2
  -2  -3   4 181.029 7.52311   3
   2   3  -4 165.535 7.29062   1
   2   3  -4 171.129 7.90065   3
  -2   3   4 163.604 6.83693   3
  -2   3   4 179.196 7.11297   2
   2   3  -4 168.464 4.94642   2
   2   3  -4 171.311 7.50307   4
   1  -3  -4 144.553 6.28918   2
   1  -3  -4 142.694 5.88880   1
  -1  -3   4 142.158 6.56753   3
   1  -3  -4 139.470 4.82240   4
  -1  -3   4 140.857 4.17491   2
  -1   3   4 151.044 6.34854   2
   1   3  -4 135.366 6.55746   4
   1   3  -4 145.587 7.01890   3
   1   3  -4 144.855 6.51486   1
  -1   3   4 142.662 5.95035   3
   0  -3   4 232.438 8.79994   3
   0  -3   4 217.895 6.27333   2
   0  -3  -4 223.094 8.15266   1
   0  -3  -4 215.958 7.14698   4
   0   3  -4 212.335 8.66286   4
   0   3  -4 216.485 8.20540   1
   0   3  -4 241.947 9.24354   3
   0   3   4 228.823 7.63979   3
   0   3   4 214.634 8.27407   2
   1  -3   4 450.876 14.4895   3
   1  -3   4 442.013 12.2176   2
  -1  -3  -4 462.816 14.1823   1
  -1  -3  -4 452.690 13.2257   4
  -1   3  -4 456.170 14.7811   3
  -1   3  -4 459.354 14.5204   4
  -1   3  -4 452.781 13.7639   1
   1   3   4 473.657 12.8678   3
   1   3   4 502.054 14.4684   2
   2  -3   4 642.485 18.8169   3
   2  -3   4 634.827 16.9976   2
  -2  -3  -4 645.252 18.8978   1
  -2  -3  -4 605.820 17.7323   4
  -2   3  -4 642.224 19.1110   4
   2   3   4 656.540 16.4908   3
  -2   3  -4 652.718 19.1420   3
   2   3   4 625.065 18.5906   2
  -2   3  -4 653.636 17.9396   1
   3  -3   4 3.92472 1.71913   2
  -3  -3  -4 3.93767 2.09655   1
  -3  -3  -4 5.30848 1.96200   4
   3   3   4 1.72714 0.91627   3
  -3   3  -4 3.19139 1.94575   3
   3   3   4 3.12421 2.07167   2
  -3   3  -4 4.54330 2.15913   4
  -3   3  -4 4.55000 1.63877   1
   4  -3   4 152.482 6.83152   2
  -4  -3  -4 160.022 7.75308   1
  -4  -3  -4 152.836 4.36356   3
  -4  -3  -4 146.230 7.27150   4
   4   3   4 150.599 7.54770   2
  -4   3  -4 147.498 7.55088   4
  -4   3  -4 157.447 6.52600   1
  -4   3  -4 164.397 7.75496   3
   4   3   4 148.920 4.48500   3
   5  -3   4 150.590 7.33368   2
  -5  -3  -4 147.139 7.98581   1
  -5  -3  -4 140.827 7.60037   4
  -5   3  -4 155.389 7.75203   3
  -5   3  -4 146.585 6.45398   1
   5   3   4 154.451 7.95242   2
  -5   3  -4 154.999 7.93877   4
  -6  -3  -4 773.761 23.3839   1
  -6  -3  -4 749.553 23.0821   4
   6  -3   4 797.005 22.9002   2
  -6   3  -4 750.188 23.1994   4
   6   3   4 730.236 23.1103   2
  -6   3  -4 757.337 22.8331   3
  -6   3  -4 760.069 21.1588   1
  -7  -3  -4 499.392 17.4560   1
   7  -3   4 481.042 16.8217   2
  -7  -3  -4 459.810 17.0322   4
  -7   3  -4 479.614 14.9460   1
  -7   3  -4 470.057 17.0661   4
   7   3   4 475.088 17.2369   2
  -7   3  -4 492.847 16.6345   3
   8  -3   4 57.7133 6.41456   2
  -8  -3  -4 61.5350 6.88904   1
  -8  -3  -4 52.9158 6.38353   4
  -8   3  -4 66.7688 6.27628   3
  -8   3  -4 62.0067 6.74376   4
   8   3   4 53.9379 6.61943   2
  -8   3  -4 72.4949 5.02614   1
  -9  -3  -4 139.045 9.25815   1
  -9  -3  -4 159.710 9.90454   4
   9  -3   4 152.159 9.47411   2
  -9   3  -4 136.040 8.39863   3
   9   3   4 138.313 9.31918   2
  -9   3  -4 134.373 9.39131   4
 -10  -3  -4 5.41271 4.43048   4
  10  -3   4 -0.5829 3.38577   2
 -10  -3  -4 7.01759 3.83189   1
  10   3   4 3.76770 3.82781   2
 -10   3  -4 3.51389 3.21131   3
 -10   3  -4 3.24339 4.06420   4
 -11  -3  -4 9.22603 4.78609   4
 -11  -3  -4 19.5834 5.15707   1
  11  -3   4 14.4589 4.94224   2
 -11   3  -4 16.4202 4.91624   4
 -11   3  -4 16.9057 4.24744   3
  11   3   4 18.4409 5.29489   2
 -12  -3  -4 97.7698 10.0857   1
  12  -3   4 95.5834 9.82563   2
 -12  -3  -4 93.6932 10.2003   4
 -12   3  -4 98.0405 9.58115   3
  12   3   4 94.1023 9.94109   2
 -12   3  -4 94.8471 10.0182   4
 -13  -3  -4 14.8819 5.61145   1
 -13  -3  -4 21.7558 6.34394   4
  13  -3   4 19.5006 6.56314   2
 -13   3  -4 15.9896 5.52730   4
  13   3   4 20.0253 6.30985   2
 -14  -3  -4 85.2857 9.88626   1
  14  -3   4 63.3392 9.63288   2
 -14  -3  -4 61.7765 9.49596   4
 -14   3  -4 80.6822 9.74589   4
  14   3   4 83.1384 10.5489   2
 -15  -3  -4 49.8101 8.53461   1
 -15  -3  -4 52.5088 9.29067   4
  15  -3   4 48.8923 8.70058   2
 -15   3  -4 51.3542 9.06586   4
  15   3   4 66.6926 9.93845   2
 -16  -3  -4 5.83493 5.44271   1
  16  -3   4 9.63408 7.05521   2
 -16  -3  -4 10.1440 6.49249   4
  16   3   4 5.23474 5.94310   2
 -16   3  -4 11.3783 6.53956   4
 -19  -4   4 36.0794 8.42528   4
 -19  -4   4 25.8435 7.49431   1
  19  -4  -4 27.6757 10.3500   2
  19   4  -4 26.5289 8.41421   1
 -19   4   4 33.9116 7.59635   3
 -18  -4   4 60.9422 8.96063   1
 -18  -4   4 53.1241 9.79459   4
  18  -4  -4 57.6517 10.2166   2
  18   4  -4 48.2545 9.04914   1
 -18   4   4 37.3288 7.93464   3
  18   4  -4 64.5152 9.99409   2
  17  -4  -4 115.340 13.0839   2
 -17  -4   4 114.484 12.0185   4
 -17  -4   4 149.636 11.5946   1
 -17   4   4 120.467 11.3712   3
  17   4  -4 131.882 13.1161   1
  17   4  -4 137.376 13.0651   2
  16  -4  -4 16.6525 6.83515   2
 -16  -4   4 20.0896 5.71096   1
 -16  -4   4 19.2521 6.50296   4
  16   4  -4 9.75512 5.67253   1
 -16   4   4 15.6431 5.47778   3
  16   4  -4 26.9101 7.02678   2
  15  -4  -4 -1.5680 4.82762   2
 -15  -4   4 -4.7404 3.54261   1
 -15  -4   4 0.82940 4.57549   4
  15   4  -4 3.70880 5.18152   2
 -15   4   4 -2.5204 3.80391   3
  15   4  -4 4.24051 5.30922   1
  14  -4  -4 22.7752 6.35013   2
 -14  -4   4 25.3167 6.18815   4
 -14  -4   4 25.4860 5.81788   1
 -14   4   4 21.9543 5.39191   3
  14   4  -4 9.19339 5.18773   2
  14   4  -4 17.0979 5.87559   1
 -13  -4   4 94.5524 9.58283   4
 -13  -4   4 89.0304 8.98225   1
  13  -4  -4 86.2787 9.53097   2
  13   4  -4 91.3925 9.33410   2
  13   4  -4 64.6237 8.86996   1
 -13   4   4 78.7079 8.48654   3
 -12  -4   4 64.3679 7.70441   4
  12  -4  -4 59.1567 7.67131   2
 -12  -4   4 50.3396 7.20460   3
  12   4  -4 55.4363 8.02930   1
 -12   4   4 51.1446 6.76091   3
  12   4  -4 54.0178 7.08153   2
 -11  -4   4 9.74665 3.94606   4
  11  -4  -4 -0.7768 3.23868   2
 -11  -4   4 9.77535 5.38817   3
 -11   4   4 5.07327 2.70291   4
  11   4  -4 9.17024 4.27606   1
  11   4  -4 2.59190 3.94640   4
 -11   4   4 12.5465 4.09155   3
  11   4  -4 7.77637 3.71692   2
  10  -4  -4 177.187 10.1529   2
 -10  -4   4 173.437 9.89839   4
 -10  -4   4 197.058 11.9129   3
  10   4  -4 162.565 10.5272   1
  10   4  -4 205.600 11.3898   4
 -10   4   4 182.002 10.1905   3
 -10   4   4 185.366 7.73919   4
  10   4  -4 177.999 9.73563   2
  -9  -4   4 231.144 11.0624   4
   9  -4  -4 242.129 11.2838   2
  -9  -4   4 241.773 12.2742   3
  -9   4   4 239.601 11.6379   3
  -9   4   4 246.981 8.72054   4
   9   4  -4 232.321 12.1382   1
   9   4  -4 248.428 12.2228   4
   9   4  -4 241.904 10.6079   2
  -8  -4   4 35.6927 4.86840   4
   8  -4  -4 32.3755 4.77140   2
  -8  -4   4 20.3171 4.63355   3
  -8   4   4 31.8279 3.04165   4
   8   4  -4 34.8804 4.27628   2
  -8   4   4 24.5235 4.38390   3
   8   4  -4 22.4396 4.66639   1
   8   4  -4 40.5227 5.64642   4
  -7  -4   4 31.0820 4.98740   3
  -7  -4   4 31.7983 4.47520   4
   7  -4  -4 29.6314 4.31218   2
  -7   4   4 25.3902 4.23804   3
   7   4  -4 31.0444 3.81459   2
   7   4  -4 27.5559 4.69126   4
  -7   4   4 25.7886 2.51996   4
   7   4  -4 34.3231 5.20451   1
  -6  -4   4 78.6109 6.16401   3
   6  -4  -4 77.6548 2.56676   1
  -6  -4   4 80.6436 5.78827   4
   6  -4  -4 64.8246 5.60388   2
   6   4  -4 71.8782 4.44330   2
  -6   4   4 70.4986 5.69266   3
   6   4  -4 69.8078 6.68733   1
  -6   4   4 73.1126 3.41765   4
   6   4  -4 69.8910 6.66785   4
   5  -4  -4 56.4534 5.10752   2
  -5  -4   4 42.3405 4.97209   3
   5  -4  -4 49.0207 2.52115   1
   5   4  -4 45.1983 3.32525   2
   5   4  -4 49.6023 5.57362   4
   5   4  -4 53.3411 5.72542   1
  -5   4   4 38.5006 4.70350   3
  -5   4   4 47.6425 2.54824   4
   4  -4  -4 833.212 23.5868   2
   4  -4  -4 827.199 21.1901   1
  -4  -4   4 833.613 24.0099   3
  -4   4   4 852.514 24.3256   3
  -4   4   4 851.949 20.7001   4
   4   4  -4 837.886 24.6873   4
   4   4  -4 864.483 21.6467   2
   4   4  -4 852.855 24.8558   1
   3  -4  -4 96.6696 3.68391   4
  -3  -4   4 98.5954 6.13929   3
   3  -4  -4 101.092 4.50746   1
   3  -4  -4 94.7834 5.53680   2
   3   4  -4 97.8052 6.25681   4
  -3   4   4 107.101 5.99337   3
   3   4  -4 98.0653 6.30305   1
   3   4  -4 101.810 6.79575   3
   3   4  -4 96.1437 4.10451   2
  -3   4   4 107.913 5.84116   2
  -3   4   4 92.4724 3.88003   4
  -2  -4   4 106.929 4.07703   2
   2  -4  -4 113.296 4.21026   4
   2  -4  -4 93.3850 5.52253   2
  -2  -4   4 113.654 6.31211   3
   2  -4  -4 100.799 4.93146   1
  -2   4   4 102.430 5.79821   2
  -2   4   4 116.589 6.05400   3
   2   4  -4 100.941 6.18699   1
   2   4  -4 108.803 4.12316   2
  -2   4   4 108.686 4.41345   4
   2   4  -4 104.652 6.34877   4
   2   4  -4 99.6450 6.47002   3
  -1  -4   4 129.505 7.04978   3
   1  -4  -4 138.652 5.32806   4
  -1  -4   4 151.083 4.95692   2
   1  -4  -4 142.370 6.30695   1
   1  -4  -4 148.593 6.89795   2
   1   4  -4 147.357 7.68290   3
  -1   4   4 147.053 6.94972   2
   1   4  -4 148.921 7.49855   4
  -1   4   4 143.570 6.69500   3
   1   4  -4 136.681 6.85015   1
  -1   4   4 136.190 5.58053   4
   0  -4   4 4.04295 2.29797   3
   0  -4  -4 2.57734 1.48129   4
   0  -4   4 2.11209 1.06855   2
   0  -4  -4 2.16106 1.62387   1
   0  -4  -4 3.86683 2.04377   2
   0   4  -4 3.99156 2.10876   4
   0   4   4 6.19770 2.00198   3
   0   4  -4 5.32038 2.06230   1
   0   4  -4 2.73271 2.37379   3
   0   4   4 8.13849 2.48286   2
  -1  -4  -4 25.4499 3.46624   1
   1  -4   4 21.0010 3.48674   3
   1  -4   4 25.1654 2.41146   2
  -1  -4  -4 31.6214 3.28368   4
  -1   4  -4 20.4866 3.43204   4
   1   4   4 24.6501 3.61109   2
   1   4   4 24.8879 2.94291   3
  -1   4  -4 23.1825 3.83929   3
  -1   4  -4 26.8056 3.40663   1
   2  -4   4 25.5442 2.76031   2
  -2  -4  -4 29.6140 3.57752   4
   2  -4   4 22.8930 3.71673   3
  -2  -4  -4 19.8412 3.36100   1
   2   4   4 24.8690 2.72162   3
  -2   4  -4 20.8135 3.74758   3
  -2   4  -4 21.6918 3.67830   4
   2   4   4 21.8499 3.53160   2
  -2   4  -4 26.3627 3.25796   1
  -3  -4  -4 367.880 12.4932   4
  -3  -4  -4 355.760 13.0786   1
   3  -4   4 355.638 11.4417   2
  -3   4  -4 340.155 13.2440   3
   3   4   4 354.685 12.9447   2
   3   4   4 359.088 10.5924   3
  -3   4  -4 354.787 11.6069   1
  -3   4  -4 353.248 13.0827   4
  -4  -4  -4 396.682 13.8606   4
  -4  -4  -4 385.183 10.9058   3
   4  -4   4 406.828 13.1031   2
  -4  -4  -4 395.837 14.4888   1
  -4   4  -4 385.019 12.4108   1
   4   4   4 382.561 11.1071   3
  -4   4  -4 405.318 14.5337   4
   4   4   4 392.715 14.2293   2
  -4   4  -4 410.604 14.8464   3
   5  -4   4 31.3408 4.10986   2
  -5  -4  -4 40.8328 4.93659   4
  -5  -4  -4 38.2061 5.10409   1
  -5   4  -4 38.1953 5.10361   3
  -5   4  -4 38.4918 3.76904   1
  -5   4  -4 35.0593 4.87855   4
   5   4   4 27.0397 4.38321   2
   6  -4   4 103.978 6.84052   2
  -6  -4  -4 88.1335 7.62197   4
  -6  -4  -4 89.7661 6.98148   1
  -6   4  -4 85.5731 6.63997   3
   6   4   4 78.8060 7.19711   2
  -6   4  -4 74.7859 7.03991   4
  -6   4  -4 87.9207 5.03475   1
  -7  -4  -4 80.9471 7.66362   4
   7  -4   4 105.912 7.37591   2
  -7  -4  -4 80.4578 7.84150   1
  -7   4  -4 92.1039 7.41648   3
  -7   4  -4 83.0545 7.78486   4
   7   4   4 91.0505 8.01798   2
   8  -4   4 72.6674 7.39512   2
  -8  -4  -4 73.7016 7.74067   1
  -8  -4  -4 55.0665 6.63828   4
  -8   4  -4 85.7324 7.93991   3
   8   4   4 57.3911 6.96368   2
  -8   4  -4 70.3524 7.36988   4
  -9  -4  -4 40.4875 6.28830   4
   9  -4   4 37.6267 5.99968   2
  -9  -4  -4 48.9245 6.55111   1
   9   4   4 41.3859 6.35699   2
  -9   4  -4 40.7884 6.14629   4
  -9   4  -4 44.6024 5.98002   3
 -10  -4  -4 61.1111 7.95490   1
 -10  -4  -4 51.1694 7.38411   4
  10  -4   4 40.8224 6.87591   2
 -10   4  -4 53.6824 7.02556   4
  10   4   4 56.5971 7.73531   2
 -10   4  -4 52.5045 6.69881   3
  11  -4   4 86.1347 9.23266   2
 -11  -4  -4 81.7460 9.25473   1
 -11  -4  -4 80.1857 9.38909   4
 -11   4  -4 103.644 9.40841   3
  11   4   4 82.5027 9.21450   2
 -11   4  -4 83.1985 9.02702   4
 -12  -4  -4 193.271 12.7885   1
  12  -4   4 200.197 13.1348   2
 -12  -4  -4 202.616 13.4065   4
 -12   4  -4 195.864 12.4527   4
  12   4   4 221.439 14.1370   2
 -12   4  -4 223.048 12.3570   3
 -13  -4  -4 17.7321 5.84964   1
  13  -4   4 20.9979 6.50721   2
 -13  -4  -4 13.3659 6.63257   4
 -13   4  -4 22.8153 5.94542   4
  13   4   4 20.0174 6.44231   2
  14  -4   4 10.2090 5.81125   2
 -14  -4  -4 20.3204 6.73526   1
 -14  -4  -4 24.2333 7.05998   4
  14   4   4 14.8382 6.70850   2
 -14   4  -4 16.6393 6.34036   4
 -15  -4  -4 -1.9143 5.48913   4
  15  -4   4 12.5289 6.22578   2
 -15  -4  -4 3.69370 5.43702   1
  15   4   4 8.07009 6.72812   2
 -15   4  -4 -1.9894 5.33678   4
  16  -4   4 16.3172 6.92835   2
 -16  -4  -4 25.1868 8.21371   1
 -16   4  -4 22.2282 7.07985   4
 -18  -5   4 55.6934 9.77042   1
  18  -5  -4 40.9421 9.50144   2
 -18  -5   4 53.1944 9.96603   4
  18   5  -4 47.1014 9.77812   1
 -18   5   4 63.2835 9.50186   3
  18   5  -4 47.7334 8.82021   2
 -17  -5   4 4.20741 5.31556   1
  17  -5  -4 -2.4055 5.88446   2
 -17  -5   4 -4.6444 5.93322   4
 -17   5   4 -2.2332 4.93191   3
  17   5  -4 2.73612 5.90127   2
  17   5  -4 -9.7551 4.54397   1
 -16  -5   4 -3.0965 4.83600   4
 -16  -5   4 0.08436 4.88684   1
  16  -5  -4 10.6691 6.31493   2
  16   5  -4 13.6433 6.39219   1
  16   5  -4 5.04041 5.56436   2
 -16   5   4 4.50034 4.90168   3
 -15  -5   4 69.1655 9.06416   1
  15  -5  -4 71.0249 10.4912   2
 -15  -5   4 72.1611 10.0281   4
 -15   5   4 73.5582 9.65118   3
  15   5  -4 53.3963 9.14068   1
  15   5  -4 56.2935 8.53863   2
  14  -5  -4 111.171 11.5969   2
 -14  -5   4 95.9769 10.2886   1
 -14  -5   4 95.9882 10.3368   4
  14   5  -4 108.436 10.5152   2
 -14   5   4 118.714 11.0710   3
  14   5  -4 109.556 11.8796   1
 -13  -5   4 503.439 20.5921   4
 -13  -5   4 509.141 20.6019   1
  13  -5  -4 553.544 22.1718   2
  13   5  -4 508.056 20.0812   2
  13   5  -4 487.246 21.9667   1
 -13   5   4 471.199 20.4974   3
 -12  -5   4 56.2281 7.47022   4
  12  -5  -4 69.4040 8.49357   2
 -12   5   4 53.7181 7.53113   3
  12   5  -4 43.9786 6.56960   2
  12   5  -4 51.9802 8.03269   1
 -11  -5   4 121.350 10.7097   3
 -11  -5   4 115.408 9.93397   4
  11  -5  -4 117.990 10.1293   2
 -11   5   4 101.818 9.80911   3
  11   5  -4 132.690 11.8602   1
  11   5  -4 121.316 8.52853   2
  11   5  -4 116.743 11.1327   4
 -10  -5   4 -3.0098 4.53155   3
 -10  -5   4 -2.9755 2.83174   4
  10  -5  -4 0.33149 3.02372   2
  10   5  -4 0.88461 2.94424   2
  10   5  -4 3.04275 3.77267   1
 -10   5   4 -0.5139 3.08258   3
  10   5  -4 -0.7102 3.41129   4
   9  -5  -4 8.87971 3.66055   2
  -9  -5   4 2.80306 3.36549   4
  -9  -5   4 15.3674 5.21433   3
   9   5  -4 11.3586 3.33117   2
  -9   5   4 6.77539 3.68770   3
   9   5  -4 7.61799 4.05677   1
   9   5  -4 8.54928 4.10543   4
  -8  -5   4 258.906 11.9709   4
   8  -5  -4 238.693 11.5397   2
  -8  -5   4 272.025 12.5241   3
  -8   5   4 243.897 12.1382   3
   8   5  -4 244.966 10.2482   2
   8   5  -4 248.847 12.7124   4
   8   5  -4 249.391 12.9360   1
  -7  -5   4 223.823 10.8893   4
   7  -5  -4 206.461 10.1125   2
  -7  -5   4 209.905 10.4267   3
   7   5  -4 215.509 8.95570   2
   7   5  -4 224.756 11.7656   1
  -7   5   4 226.537 11.1726   3
   7   5  -4 225.380 11.6126   4
  -6  -5   4 528.057 17.7763   3
   6  -5  -4 511.428 17.3274   2
  -6  -5   4 561.382 18.3389   4
  -6   5   4 533.774 18.5887   3
   6   5  -4 511.964 19.0561   1
  -6   5   4 529.048 14.5523   4
   6   5  -4 534.459 19.0084   4
   6   5  -4 490.180 15.5698   2
   5  -5  -4 697.009 17.8093   1
  -5  -5   4 713.615 21.8357   3
   5  -5  -4 716.826 21.4059   2
  -5   5   4 690.003 18.3277   4
   5   5  -4 674.841 22.6048   4
   5   5  -4 701.624 19.3782   2
   5   5  -4 709.413 22.9646   1
  -5   5   4 706.410 22.3365   3
   4  -5  -4 188.653 8.89864   2
  -4  -5   4 200.102 9.45458   3
   4  -5  -4 189.461 6.89683   1
   4   5  -4 201.443 7.41384   2
  -4   5   4 206.021 6.96807   4
   4   5  -4 207.821 10.0657   1
   4   5  -4 192.662 9.89956   4
   4   5  -4 186.544 9.96781   3
  -4   5   4 209.612 9.96359   3
  -3  -5   4 0.68517 2.35196   3
  -3  -5   4 7.61266 1.78919   2
   3  -5  -4 4.93247 2.73980   2
   3  -5  -4 8.28463 1.96439   1
   3  -5  -4 5.49989 1.50059   4
   3   5  -4 13.0622 3.48252   4
  -3   5   4 9.62689 1.89585   4
  -3   5   4 9.90547 3.01445   3
  -3   5   4 7.74189 2.71925   2
   3   5  -4 9.66526 3.06224   1
   3   5  -4 8.29897 3.39807   3
   3   5  -4 5.06438 1.62551   2
  -2  -5   4 91.6049 6.44354   3
   2  -5  -4 95.7763 6.08202   2
   2  -5  -4 91.7860 4.34321   4
   2  -5  -4 98.1610 5.13257   1
  -2  -5   4 85.7968 4.21534   2
   2   5  -4 85.8967 6.39930   4
   2   5  -4 90.4303 6.14271   1
  -2   5   4 88.7669 5.92345   2
   2   5  -4 97.5914 7.12192   3
  -2   5   4 99.2768 4.87530   4
   2   5  -4 86.4921 4.21737   2
  -2   5   4 100.815 6.41178   3
   1  -5  -4 580.086 18.1385   2
   1  -5  -4 564.946 16.0357   4
  -1  -5   4 572.971 18.8136   3
  -1  -5   4 553.734 15.4158   2
   1  -5  -4 587.399 17.2752   1
  -1   5   4 566.522 18.0806   2
   1   5  -4 586.194 18.9798   4
  -1   5   4 578.899 16.5879   4
   1   5  -4 589.798 19.4943   3
   1   5  -4 560.053 18.2973   1
  -1   5   4 590.386 18.0872   3
   0  -5  -4 477.214 16.0037   2
   0  -5   4 488.316 16.8795   3
   0  -5  -4 490.137 14.3456   4
   0  -5  -4 458.921 15.2026   1
   0  -5   4 473.090 13.3973   2
   0   5  -4 479.527 16.7255   4
   0   5   4 481.859 14.9346   4
   0   5  -4 476.417 15.8738   1
   0   5  -4 498.995 17.4583   3
   0   5   4 497.472 16.2120   2
   0   5   4 492.143 15.5501   3
  -1  -5  -4 633.816 19.6396   2
  -1  -5  -4 629.152 18.3302   4
  -1  -5  -4 633.433 19.4917   1
   1  -5   4 605.815 17.1089   2
   1  -5   4 647.313 20.6195   3
   1   5   4 649.573 19.8949   2
   1   5   4 634.404 18.7092   3
  -1   5  -4 638.890 20.3507   4
  -1   5  -4 631.623 20.9090   3
  -1   5  -4 651.878 19.2907   1
  -2  -5  -4 262.802 10.8985   1
  -2  -5  -4 240.615 9.81643   4
   2  -5   4 269.128 11.6556   3
   2  -5   4 249.236 8.90765   2
  -2   5  -4 267.104 11.4795   4
   2   5   4 258.121 10.9793   2
   2   5   4 269.676 9.66024   3
  -2   5  -4 243.152 11.4725   3
  -2   5  -4 257.138 9.88818   1
   3  -5   4 96.8695 5.51701   2
  -3  -5  -4 96.3124 6.78989   1
   3  -5   4 96.0798 7.21222   3
  -3  -5  -4 107.183 6.56702   4
  -3   5  -4 114.775 5.92749   1
  -3   5  -4 96.7251 6.92981   4
   3   5   4 105.393 7.90309   1
   3   5   4 103.319 5.36059   3
   3   5   4 98.6888 6.76228   2
  -3   5  -4 102.799 7.47706   3
  -4  -5  -4 -3.3845 2.14411   1
   4  -5   4 0.75090 1.95014   2
  -4  -5  -4 3.34409 2.59911   4
  -4  -5  -4 1.20309 1.61222   3
  -4   5  -4 2.16227 2.83274   3
   4   5   4 1.81247 2.95116   1
  -4   5  -4 -3.0733 2.36391   4
   4   5   4 1.76790 2.66548   2
  -4   5  -4 0.56540 1.72133   1
   4   5   4 1.51194 1.70747   3
  -5  -5  -4 8.81183 3.46901   4
   5  -5   4 14.5977 3.60344   2
  -5  -5  -4 9.81646 3.50046   1
   5   5   4 15.3611 4.36238   1
  -5   5  -4 3.72807 3.49410   3
  -5   5  -4 13.7071 3.70823   4
   5   5   4 12.2826 3.62989   2
   6  -5   4 197.870 9.59605   2
  -6  -5  -4 177.321 10.2449   1
  -6  -5  -4 173.197 9.61390   4
  -6   5  -4 178.976 9.88227   4
   6   5   4 164.816 9.70345   2
  -6   5  -4 157.590 9.91614   3
   6   5   4 174.295 10.9808   1
   7  -5   4 215.045 10.8007   2
  -7  -5  -4 208.305 11.5988   1
  -7  -5  -4 204.642 11.3445   4
   7   5   4 237.007 11.8146   2
  -7   5  -4 213.860 11.6064   3
  -7   5  -4 216.697 11.3947   4
  -8  -5  -4 418.270 17.2387   4
   8  -5   4 452.133 16.9509   2
  -8  -5  -4 415.476 17.6198   1
   8   5   4 437.068 17.6130   2
  -8   5  -4 426.273 17.6747   3
  -8   5  -4 411.037 16.9288   4
   9  -5   4 57.5155 7.12883   2
  -9  -5  -4 57.5700 7.68165   1
  -9  -5  -4 61.0035 7.64876   4
  -9   5  -4 55.5741 7.15452   4
   9   5   4 40.4317 6.69469   2
  -9   5  -4 58.5471 7.41597   3
  10  -5   4 202.302 12.0131   2
 -10  -5  -4 167.741 11.9974   4
 -10  -5  -4 179.613 11.7791   1
  10   5   4 168.458 11.9968   2
 -10   5  -4 181.253 11.4407   4
 -10   5  -4 180.253 11.3676   3
  11  -5   4 9.28856 5.08193   2
 -11  -5  -4 3.34302 5.05470   4
 -11  -5  -4 3.69596 4.82923   1
  11   5   4 14.0319 5.19883   2
 -11   5  -4 7.22294 4.36721   4
 -11   5  -4 2.71226 4.19877   3
  12  -5   4 131.312 11.8758   2
 -12  -5  -4 100.217 11.3966   4
 -12  -5  -4 129.076 12.2493   1
 -12   5  -4 134.961 11.9788   4
 -12   5  -4 129.542 11.4353   3
  12   5   4 97.0711 10.5964   2
  13  -5   4 7.37552 5.39708   2
 -13  -5  -4 16.6956 6.08785   1
 -13  -5  -4 15.9189 7.04196   4
 -13   5  -4 7.14515 5.08843   4
 -13   5  -4 14.3997 5.80709   3
  13   5   4 12.7525 6.26127   2
 -14  -5  -4 193.593 14.0865   1
 -14  -5  -4 197.030 15.1797   4
  14  -5   4 185.604 13.9973   2
  14   5   4 187.580 14.1058   2
 -14   5  -4 161.878 12.7011   4
 -15  -5  -4 51.9019 9.45130   4
 -15  -5  -4 59.8911 9.73300   1
  15  -5   4 56.6080 9.33363   2
 -15   5  -4 45.2860 8.65982   4
  15   5   4 46.9425 10.0670   2
  17  -6  -4 -1.8326 5.80544   2
 -17  -6   4 1.52596 7.10286   4
 -17  -6   4 -0.2651 5.94910   1
 -17   6   4 -2.3765 4.38222   3
  17   6  -4 -4.2622 5.42704   1
  17   6  -4 0.57319 4.59264   2
  16  -6  -4 10.6136 7.00340   2
 -16  -6   4 14.5392 6.45670   1
 -16  -6   4 27.3801 7.50045   4
  16   6  -4 12.9631 6.40334   2
 -16   6   4 25.5550 7.53657   3
  16   6  -4 15.6271 7.22121   1
  15  -6  -4 2.40770 6.34961   2
 -15  -6   4 5.52247 5.44510   4
 -15  -6   4 0.87536 5.61540   1
  15   6  -4 22.5445 6.56342   2
 -15   6   4 7.13420 5.77756   3
  15   6  -4 9.99621 6.88824   1
  14  -6  -4 16.1785 6.33484   2
 -14  -6   4 12.2584 5.87404   4
 -14  -6   4 13.7221 5.81061   1
  14   6  -4 19.9436 5.37881   2
 -14   6   4 6.58107 4.95086   3
  14   6  -4 13.5577 6.44009   1
 -13  -6   4 2.94510 4.78638   1
  13  -6  -4 -2.8627 5.22742   2
 -13  -6   4 8.69375 5.08003   4
  13   6  -4 7.07147 4.14624   2
  13   6  -4 10.7359 5.88826   1
 -13   6   4 5.04875 4.53552   3
 -12  -6   4 5.56679 4.62797   4
 -12  -6   4 1.49312 4.23267   1
  12  -6  -4 0.92405 4.40389   2
 -12   6   4 4.97601 4.52066   3
  12   6  -4 1.71257 5.04802   1
  12   6  -4 10.2005 4.21076   2
  11  -6  -4 -2.8807 3.70991   2
 -11  -6   4 5.48076 4.38077   4
  11   6  -4 -2.0270 3.92969   1
 -11   6   4 0.18097 4.35213   3
  11   6  -4 5.76419 3.74957   2
  11   6  -4 -3.6192 3.97480   4
 -10  -6   4 -1.4802 4.50240   3
  10  -6  -4 2.85586 3.56089   2
 -10  -6   4 0.53993 3.78128   4
  10   6  -4 0.11618 4.68966   1
 -10   6   4 1.43167 3.75507   3
  10   6  -4 0.08309 4.14515   4
  10   6  -4 -4.5883 2.57297   2
  -9  -6   4 31.0869 6.09402   3
   9  -6  -4 36.7920 5.91748   2
  -9  -6   4 33.7702 5.88206   4
   9   6  -4 38.0979 6.82704   1
  -9   6   4 39.0954 6.48112   3
   9   6  -4 31.4643 4.73300   2
   9   6  -4 31.9553 6.38687   4
  -8  -6   4 112.452 8.53956   4
   8  -6  -4 117.842 8.27760   2
  -8  -6   4 112.944 8.37922   3
   8   6  -4 113.025 7.11304   2
   8   6  -4 126.627 9.79826   1
  -8   6   4 109.330 10.0883   3
   8   6  -4 111.961 10.2107   4
   7  -6  -4 19.8531 4.44922   2
  -7  -6   4 20.7347 4.52748   4
  -7  -6   4 18.8497 4.88876   3
   7   6  -4 18.9585 4.98731   4
  -7   6   4 22.8406 5.01780   3
   7   6  -4 22.5787 3.68104   2
   7   6  -4 8.97166 4.29610   1
  -6  -6   4 5.15017 3.68246   3
  -6  -6   4 1.84036 2.91624   4
   6  -6  -4 1.37150 2.83677   2
   6   6  -4 1.17284 3.32280   1
   6   6  -4 3.09201 3.54528   4
   6   6  -4 3.34562 2.04894   2
  -6   6   4 2.13393 3.42721   3
   5  -6  -4 27.0646 4.50447   2
  -5  -6   4 35.8194 5.46354   3
   5   6  -4 39.5250 6.13482   4
   5   6  -4 34.1474 5.88709   3
   5   6  -4 31.9700 3.85971   2
  -5   6   4 35.6685 5.57860   3
   5   6  -4 39.4793 6.19408   1
  -4  -6   4 4.92550 2.01430   2
  -4  -6   4 7.83575 3.47319   3
   4  -6  -4 7.10714 3.35715   2
   4   6  -4 -1.4208 2.81431   4
   4   6  -4 9.23675 3.85650   1
   4   6  -4 7.23301 2.19097   2
  -4   6   4 12.7737 3.77998   3
   4   6  -4 13.4495 4.25789   3
   3  -6  -4 63.5691 6.35300   2
  -3  -6   4 60.6599 6.60962   3
   3  -6  -4 69.3449 4.54600   1
   3  -6  -4 66.8413 4.12066   4
  -3  -6   4 66.1269 4.28236   2
   3   6  -4 65.3986 4.28042   2
   3   6  -4 67.0202 6.94752   1
   3   6  -4 67.4877 7.13805   4
   3   6  -4 71.6703 7.63749   3
  -3   6   4 69.3497 6.93837   3
  -2  -6   4 1.20378 1.56513   2
  -2  -6   4 1.79668 2.84497   3
   2  -6  -4 2.51150 2.01434   1
   2  -6  -4 1.61139 2.64918   2
   2  -6  -4 2.25164 1.81108   4
  -2   6   4 2.37529 2.60443   2
   2   6  -4 1.38151 3.67678   3
  -2   6   4 -1.3973 1.79306   4
   2   6  -4 -0.3102 2.46186   1
  -2   6   4 0.22945 2.39726   3
   2   6  -4 -1.4188 1.40622   2
   2   6  -4 -1.6044 2.49077   4
   1  -6  -4 123.157 7.41647   2
  -1  -6   4 119.829 5.61776   2
  -1  -6   4 114.625 8.00748   3
   1  -6  -4 112.791 6.55157   1
   1  -6  -4 119.243 6.00382   4
  -1   6   4 123.694 7.47546   3
   1   6  -4 108.185 7.98671   4
   1   6  -4 107.975 8.29929   3
  -1   6   4 116.529 7.31370   2
  -1   6   4 119.706 6.43053   4
   1   6  -4 130.000 7.83942   1
   0  -6  -4 836.027 23.8690   1
   0  -6   4 806.690 25.6285   3
   0  -6  -4 822.774 22.6258   4
   0  -6  -4 839.306 24.5761   2
   0  -6   4 812.495 21.6745   2
   0   6  -4 798.639 24.2753   1
   0   6   4 828.726 24.7197   2
   0   6   4 783.800 23.2347   4
   0   6  -4 810.367 25.3848   4
   0   6  -4 784.627 26.0826   3
   0   6   4 807.066 24.2793   3
   1  -6   4 3.97258 3.37831   3
  -1  -6  -4 -0.6829 2.01132   4
  -1  -6  -4 -0.6573 2.40813   2
   1  -6   4 1.36452 1.73020   2
  -1  -6  -4 1.48368 2.27745   1
  -1   6  -4 0.18701 3.27054   3
  -1   6  -4 1.65772 2.76766   4
   1   6   4 -0.2208 2.22359   3
  -1   6  -4 1.05157 2.15397   1
   1   6   4 -2.4928 2.64604   2
   2  -6   4 43.9857 4.27108   2
   2  -6   4 49.5008 6.30701   3
  -2  -6  -4 45.7242 5.51538   2
  -2  -6  -4 33.3431 4.86714   1
  -2  -6  -4 40.9527 4.80558   4
   2   6   4 42.0482 4.80369   3
  -2   6  -4 37.2215 5.41187   4
  -2   6  -4 42.6732 6.22070   3
   2   6   4 36.6207 5.13973   2
  -2   6  -4 45.3505 4.88929   1
   3  -6   4 32.3159 3.98114   2
  -3  -6  -4 27.9806 3.77505   3
   3  -6   4 35.4643 5.65835   3
  -3  -6  -4 44.4772 5.30285   4
  -3  -6  -4 27.7366 4.76964   1
   3   6   4 47.9937 5.84278   2
  -3   6  -4 28.5194 5.29066   4
   3   6   4 27.7628 3.88682   3
  -3   6  -4 23.0506 5.07035   3
   3   6   4 42.5070 6.28293   1
  -4  -6  -4 210.558 11.2329   1
   4  -6   4 197.039 9.00530   2
  -4  -6  -4 198.084 10.1489   4
   4  -6   4 206.949 11.4556   3
  -4   6  -4 229.725 11.4818   4
  -4   6  -4 204.370 11.5703   3
   4   6   4 222.848 12.0236   1
   4   6   4 218.836 11.1899   2
   5  -6   4 148.166 8.22086   2
  -5  -6  -4 146.149 9.90942   1
  -5  -6  -4 162.505 9.15987   4
   5   6   4 152.067 10.4830   1
  -5   6  -4 148.175 10.0699   3
   5   6   4 157.246 9.44672   2
  -5   6  -4 153.154 9.78408   4
  -6  -6  -4 130.920 9.46713   1
   6  -6   4 155.802 8.72541   2
  -6  -6  -4 141.124 9.06532   4
   6   6   4 146.842 10.6751   1
   6   6   4 127.659 9.13350   2
  -6   6  -4 114.042 9.28300   3
  -6   6  -4 143.745 9.21661   4
  -7  -6  -4 74.8320 7.96777   4
  -7  -6  -4 72.7814 8.37027   1
   7  -6   4 76.2164 7.53172   2
   7   6   4 70.9081 7.99527   2
  -7   6  -4 69.5653 8.40979   3
  -7   6  -4 73.1064 8.08959   4
  -8  -6  -4 13.7005 5.05206   1
  -8  -6  -4 12.3500 5.01094   4
   8  -6   4 22.1867 4.98647   2
  -8   6  -4 9.94394 5.02194   3
  -8   6  -4 4.64525 4.05628   4
   8   6   4 8.41311 4.33154   2
  -9  -6  -4 -1.4365 3.92255   4
   9  -6   4 0.34887 4.97814   2
  -9  -6  -4 1.09857 4.20219   1
   9   6   4 5.99742 4.66425   2
  -9   6  -4 2.22339 4.39752   4
  -9   6  -4 5.73156 4.53707   3
 -10  -6  -4 7.17229 5.39233   4
 -10  -6  -4 -2.8537 3.91008   1
 -10   6  -4 5.71659 4.65552   3
  10   6   4 -3.4554 3.81038   2
 -10   6  -4 -1.6843 3.52165   4
 -11  -6  -4 3.44846 4.73661   1
 -11  -6  -4 0.85566 5.19841   4
 -11   6  -4 -1.8627 4.62154   3
  11   6   4 1.39667 4.73902   2
 -11   6  -4 6.41037 4.62862   4
 -12  -6  -4 6.09534 5.40785   1
 -12  -6  -4 1.61587 5.11858   4
 -12   6  -4 5.36089 4.72397   3
  12   6   4 6.37947 5.52966   2
 -12   6  -4 6.23859 4.77775   4
 -13  -6  -4 30.9546 7.88016   1
 -13  -6  -4 39.3177 8.39875   4
 -13   6  -4 43.0446 8.17397   3
  13   6   4 52.0803 9.19548   2
 -13   6  -4 46.1041 8.14295   4
 -14  -6  -4 24.9413 7.87224   4
  14   6   4 10.9616 7.94928   2
 -14   6  -4 12.4119 6.29084   4
 -14   6  -4 17.0802 8.42688   3
 -15  -7   4 49.2270 9.00123   1
  15  -7  -4 48.4925 9.23420   2
 -15  -7   4 65.4318 10.5129   4
 -15   7   4 52.9123 9.22832   3
  15   7  -4 75.0060 11.3212   1
 -14  -7   4 306.081 17.7327   4
 -14  -7   4 288.660 16.9379   1
  14  -7  -4 263.839 16.6387   2
  14   7  -4 279.637 18.0537   1
 -14   7   4 253.573 16.1923   3
 -13  -7   4 51.2567 8.58657   1
  13  -7  -4 33.3676 7.73570   2
 -13  -7   4 43.8126 8.09015   4
  13   7  -4 51.8877 9.10399   1
 -13   7   4 22.0211 6.73022   3
  12  -7  -4 118.790 11.6310   2
 -12  -7   4 91.9179 10.4843   1
 -12  -7   4 98.1533 10.6303   4
  12   7  -4 117.317 12.4695   4
  12   7  -4 110.465 12.5580   1
 -12   7   4 114.851 11.7653   3
 -11  -7   4 25.1337 6.35480   1
 -11  -7   4 32.7437 7.12313   4
  11  -7  -4 28.1184 6.36213   2
  11   7  -4 14.1697 6.01770   4
  11   7  -4 30.6971 7.34688   1
 -11   7   4 19.9423 6.03428   3
  10  -7  -4 -5.0286 3.51746   2
 -10  -7   4 3.20019 4.85486   4
 -10   7   4 -2.2014 4.25475   3
  10   7  -4 3.03067 5.52031   4
  10   7  -4 9.11401 5.40200   1
  -9  -7   4 11.8883 5.52841   3
   9  -7  -4 14.7495 5.22582   2
  -9  -7   4 12.2163 5.45273   4
   9   7  -4 13.1959 5.52665   1
   9   7  -4 15.8776 5.76911   4
  -9   7   4 20.8984 5.84034   3
  -8  -7   4 93.2430 9.07936   3
  -8  -7   4 76.9780 8.42653   4
   8  -7  -4 68.0961 7.89451   2
   8   7  -4 92.2447 10.2646   1
  -8   7   4 80.0084 9.15993   3
   8   7  -4 99.3190 10.1769   4
   7  -7  -4 697.860 24.1662   2
  -7  -7   4 717.009 25.0845   4
  -7  -7   4 766.273 24.8761   3
  -7   7   4 766.225 26.3134   3
   7   7  -4 728.892 26.5878   1
   7   7  -4 720.027 26.5920   4
  -6  -7   4 309.839 14.3134   4
  -6  -7   4 321.576 14.2998   3
   6  -7  -4 332.926 14.3285   2
   6   7  -4 334.478 16.2002   1
   6   7  -4 315.404 15.7577   4
  -6   7   4 313.440 15.1564   3
   5  -7  -4 39.9742 5.61178   2
  -5  -7   4 40.3888 6.32850   4
  -5  -7   4 40.5662 5.97229   3
   5   7  -4 46.0393 7.22631   3
   5   7  -4 38.4333 6.21858   1
   5   7  -4 30.6935 6.15829   4
  -5   7   4 54.4056 7.30927   3
   4  -7  -4 43.3705 5.80749   2
  -4  -7   4 57.4415 6.80702   3
   4   7  -4 41.1204 6.53556   4
  -4   7   4 59.2712 7.44631   3
   4   7  -4 43.2759 6.74798   3
   4   7  -4 41.6994 6.61476   1
   3  -7  -4 27.3314 4.98926   2
  -3  -7   4 25.9497 5.25888   3
  -3   7   4 23.8269 5.17841   3
   3   7  -4 26.5096 5.69055   3
   3   7  -4 29.1698 5.42969   1
   3   7  -4 21.2370 5.25047   4
  -2  -7   4 235.833 12.3910   3
   2  -7  -4 231.275 10.9486   1
   2  -7  -4 243.254 11.4725   2
  -2   7   4 240.319 11.6560   2
  -2   7   4 231.710 11.7106   3
   2   7  -4 234.210 13.1937   3
   2   7  -4 240.145 12.1267   1
   2   7  -4 239.034 12.4639   4
   1  -7  -4 183.815 9.10295   1
   1  -7  -4 172.748 9.67581   2
  -1  -7   4 171.072 10.5252   3
   1   7  -4 196.323 11.5686   3
   1   7  -4 190.768 10.2494   1
   1   7  -4 185.948 11.0435   4
  -1   7   4 178.141 9.83230   2
  -1   7   4 177.836 9.99965   3
   0  -7   4 44.9316 6.60856   3
   0  -7  -4 50.8276 6.12234   2
   0  -7  -4 49.4201 5.59717   1
   0  -7  -4 40.2700 5.27665   4
   0   7  -4 39.2211 6.08296   4
   0   7  -4 44.0850 6.90313   3
   0   7   4 40.4927 5.65870   3
   0   7  -4 43.8235 5.53866   1
   0   7   4 38.0627 5.45385   2
   1  -7   4 126.122 9.36687   3
  -1  -7  -4 140.167 7.56302   4
  -1  -7  -4 131.228 8.73636   2
  -1  -7  -4 145.193 8.55607   1
   1   7   4 132.326 8.36078   3
   1   7   4 131.215 8.55478   2
   1   7   4 129.058 8.27488   4
  -1   7  -4 124.902 9.21309   4
  -1   7  -4 137.826 10.1052   3
   2  -7   4 536.355 20.7465   3
  -2  -7  -4 557.181 19.7245   2
  -2  -7  -4 566.792 18.4797   4
  -2  -7  -4 578.651 19.8012   1
  -2   7  -4 567.724 20.7552   4
   2   7   4 553.350 19.6719   2
   2   7   4 538.982 18.4407   3
  -2   7  -4 536.853 21.2970   3
  -3  -7  -4 5.76588 3.77398   1
  -3  -7  -4 -1.2834 3.20312   2
   3  -7   4 5.51616 4.01445   3
  -3  -7  -4 1.82208 2.85398   4
  -3   7  -4 6.89478 3.69950   4
  -3   7  -4 1.17679 3.73085   3
   3   7   4 -3.2065 3.04644   2
  -4  -7  -4 0.94160 3.24393   1
   4  -7   4 2.04055 4.06382   3
  -4  -7  -4 -2.3086 2.86220   4
  -4   7  -4 -3.7028 3.50312   3
  -4   7  -4 1.09920 3.48892   4
   4   7   4 1.95044 3.74408   2
  -5  -7  -4 166.765 10.1907   4
   5  -7   4 171.995 11.4882   3
  -5  -7  -4 170.651 10.8123   1
  -5   7  -4 163.084 11.4932   3
   5   7   4 166.850 10.4702   2
  -5   7  -4 174.896 10.6360   4
  -6  -7  -4 118.779 9.33622   4
  -6  -7  -4 123.751 10.8015   1
  -6   7  -4 131.867 9.60505   4
   6   7   4 126.240 10.6084   2
  -6   7  -4 138.722 12.2637   3
  -7  -7  -4 297.299 15.1958   1
  -7  -7  -4 290.751 14.4571   4
  -7   7  -4 274.425 15.1399   3
   7   7   4 276.620 14.4758   2
  -7   7  -4 258.977 14.2075   4
  -8  -7  -4 27.2571 6.18830   4
  -8  -7  -4 27.5835 6.58466   1
   8   7   4 30.1782 6.26022   2
  -8   7  -4 37.6781 6.53381   4
  -8   7  -4 27.2521 6.56994   3
  -9  -7  -4 2.02327 4.78618   1
  -9  -7  -4 5.88575 5.29516   4
   9   7   4 2.87129 4.68351   2
  -9   7  -4 5.56084 4.60207   4
  -9   7  -4 5.16226 5.60038   3
 -10  -7  -4 1.55823 5.09117   1
 -10  -7  -4 0.15093 4.52096   4
  10   7   4 21.1785 6.79418   2
 -10   7  -4 -2.7376 5.04383   3
 -10   7  -4 4.33846 4.30850   4
 -11  -7  -4 -0.8856 4.55773   4
 -11  -7  -4 0.26935 5.19638   1
 -11   7  -4 5.61245 6.03598   3
 -11   7  -4 6.67246 4.68280   4
  11   7   4 0.33229 4.90794   2
 -12  -7  -4 6.48348 6.37301   4
 -12  -7  -4 6.38830 6.23820   1
 -12   7  -4 7.27231 6.05979   3
  12   7   4 9.42222 5.92413   2
  14  -8  -4 -8.4400 5.27454   2
 -13  -8   4 5.13446 6.57302   1
 -13  -8   4 -1.3136 5.31078   4
  13  -8  -4 7.09200 6.01089   2
 -13   8   4 11.3227 6.08923   3
  13   8  -4 6.82315 6.55133   1
  12  -8  -4 9.24001 5.48642   2
 -12  -8   4 5.02897 6.17213   4
 -12  -8   4 1.62991 5.28394   1
  12   8  -4 -2.4695 5.05668   1
 -12   8   4 4.08458 5.06910   3
 -11  -8   4 31.0626 7.50449   4
  11  -8  -4 27.9382 6.99991   2
 -11  -8   4 20.8803 7.12261   1
 -11   8   4 22.1560 6.73605   3
  11   8  -4 22.0526 7.79614   1
  11   8  -4 32.9780 7.80697   4
 -10  -8   4 3.28183 5.16719   4
 -10  -8   4 6.55653 5.12858   1
  10  -8  -4 18.6431 5.81129   2
  10   8  -4 10.3021 6.05295   4
 -10   8   4 10.1740 5.64817   3
  10   8  -4 3.63189 5.51584   1
   9  -8  -4 48.8395 7.44727   2
  -9  -8   4 45.0078 7.58024   1
  -9  -8   4 37.6849 7.47010   4
  -9   8   4 59.8273 9.06362   3
   9   8  -4 51.8062 8.66134   1
   9   8  -4 50.6136 8.60717   4
   8  -8  -4 18.8055 5.96983   2
  -8  -8   4 19.4276 5.84292   3
  -8  -8   4 20.9059 5.76639   4
  -8   8   4 12.7327 5.52875   3
   8   8  -4 2.50650 5.40569   4
   8   8  -4 14.9666 5.82913   1
  -7  -8   4 1.02684 4.65335   3
   7  -8  -4 6.17041 4.07716   2
  -7  -8   4 4.04253 4.47613   4
   7   8  -4 6.44129 5.11538   4
   7   8  -4 -1.7901 4.08925   1
  -7   8   4 -0.0167 4.67461   3
  -6  -8   4 3.63821 4.48517   4
   6  -8  -4 6.56826 4.30753   2
  -6  -8   4 5.85785 4.80523   3
   6   8  -4 3.66015 4.50705   1
  -6   8   4 7.28251 5.21390   3
   6   8  -4 -4.6695 4.29341   4
  -5  -8   4 2.63350 4.01217   3
  -5  -8   4 15.3835 5.06703   4
   5  -8  -4 9.71669 4.03639   2
   5   8  -4 9.54318 4.85557   1
  -5   8   4 14.1646 4.98152   3
   5   8  -4 9.11735 4.81809   4
   5   8  -4 13.1706 5.83701   3
  -4  -8   4 2.92945 3.90479   3
   4  -8  -4 -0.8409 3.21206   2
   4   8  -4 0.69174 4.31864   3
   4   8  -4 -3.8383 3.79937   1
   4   8  -4 -0.3856 3.61824   4
  -4   8   4 -0.4062 3.66869   3
   3  -8  -4 109.467 9.31368   2
  -3  -8   4 124.049 11.0560   3
   3   8  -4 128.694 9.98666   1
  -3   8   4 123.242 9.64657   3
   3   8  -4 135.374 12.0125   3
   3   8  -4 117.550 10.7824   4
  -2  -8   4 -5.3712 3.37524   3
   2  -8  -4 -1.4645 3.50646   2
   2   8  -4 5.59769 4.01906   1
   2   8  -4 -2.3489 4.10459   3
  -2   8   4 3.27005 4.03387   3
   2   8  -4 3.30931 4.24242   4
  -1  -8   4 22.5282 6.00145   3
   1  -8  -4 18.8443 4.64544   2
   1   8  -4 19.8207 6.20622   3
  -1   8   4 15.0467 4.67358   3
   1   8  -4 9.08200 4.39212   4
  -1   8   4 15.9192 4.56516   2
   0  -8  -4 89.3713 7.92259   1
   0  -8   4 84.4835 9.12051   3
   0  -8  -4 84.1775 8.13374   2
   0   8   4 83.1942 8.38915   3
   0   8  -4 103.396 9.77718   4
   0   8  -4 74.3122 9.07833   3
   0   8   4 109.128 9.44912   2
  -1  -8  -4 4.97599 3.31262   1
   1  -8   4 6.11164 4.65381   3
  -1  -8  -4 12.6929 4.13868   2
  -1   8  -4 14.7893 4.59534   4
   1   8   4 12.4387 4.55656   2
   1   8   4 8.71910 4.22068   3
  -1   8  -4 4.16401 4.69511   3
  -2  -8  -4 18.3523 5.00176   2
  -2  -8  -4 17.6964 4.65239   1
   2  -8   4 10.4014 5.16514   3
   2   8   4 21.3711 4.93861   2
  -2   8  -4 30.2629 5.85103   4
  -2   8  -4 26.5022 6.60148   3
   3  -8   4 9.92807 5.19572   3
  -3  -8  -4 20.2026 5.27711   2
  -3  -8  -4 16.3104 4.89948   1
   3   8   4 7.35329 4.07809   2
  -3   8  -4 11.8578 4.75696   4
  -3   8  -4 13.0455 5.65062   3
  -4  -8  -4 0.32908 3.56608   2
  -4  -8  -4 12.8775 6.37506   4
  -4  -8  -4 1.25015 3.50818   1
   4  -8   4 2.30518 4.53585   3
   4   8   4 9.13341 4.78538   2
  -4   8  -4 0.64250 4.63689   3
  -4   8  -4 11.8377 5.13785   4
  -5  -8  -4 27.1358 5.65648   4
  -5  -8  -4 14.7616 4.82050   2
  -5  -8  -4 11.9966 5.12625   1
   5  -8   4 25.3349 6.56910   3
   5   8   4 27.3994 5.85787   2
  -5   8  -4 16.8439 6.11951   3
  -5   8  -4 18.7339 5.75228   4
  -6  -8  -4 38.6535 6.53917   4
  -6  -8  -4 25.8069 6.27945   1
   6  -8   4 41.4094 7.84134   3
  -6   8  -4 52.9454 8.62883   3
  -6   8  -4 48.2915 7.32163   4
   6   8   4 34.8855 6.94808   2
   7  -8   4 -1.7390 4.34496   3
  -7  -8  -4 1.77242 4.45597   4
  -7  -8  -4 -1.3080 4.79930   1
  -7   8  -4 -1.4111 3.61051   4
   7   8   4 -0.4228 4.11297   2
  -7   8  -4 -6.5048 4.23830   3
  -8  -8  -4 2.49236 4.45887   4
  -8  -8  -4 -1.5101 5.00748   1
   8  -8   4 0.48047 4.70273   3
  -8   8  -4 13.3470 5.47908   4
  -8   8  -4 -8.3287 4.22853   3
   8   8   4 5.05467 5.37525   2
   9  -8   4 6.85691 6.09586   3
  -9  -8  -4 3.00239 5.39886   4
  -9  -8  -4 -2.4730 4.46957   1
   9   8   4 -2.9049 4.27272   2
  -9   8  -4 4.10161 5.71365   3
 -10  -8  -4 -1.9895 4.79959   1
 -10  -8  -4 9.57886 5.54426   4
  10  -8   4 2.88280 5.32282   3
 -10   8  -4 3.81979 5.87473   3
  10   8   4 -1.5041 4.81720   2
 -11  -8  -4 18.6133 6.98261   4
  11  -8   4 31.9884 8.16981   3
  11   8   4 17.7089 7.01496   2
 -11  -9   4 82.4883 10.7647   1
  11  -9  -4 80.0746 10.2264   2
 -11  -9   4 75.5058 10.5869   4
 -11   9   4 64.8066 10.4012   3
  11   9  -4 72.1718 11.7500   1
  11   9  -4 82.5617 12.1485   4
  10  -9  -4 -2.1985 5.07810   2
 -10  -9   4 8.21476 6.17161   4
 -10  -9   4 7.98510 5.58019   1
  10   9  -4 -7.6107 5.37394   4
 -10   9   4 2.70437 5.16490   3
  10   9  -4 2.63215 6.19513   1
  -9  -9   4 5.68155 5.96674   4
  -9  -9   4 1.31269 5.05990   1
   9  -9  -4 9.09167 5.56916   2
   9   9  -4 -2.9456 4.96103   4
  -9   9   4 7.06565 6.40199   3
   9   9  -4 8.38896 5.98516   1
   8  -9  -4 26.4513 6.75648   2
  -8  -9   4 24.3054 7.04859   1
  -8  -9   4 22.0688 6.47964   4
   8   9  -4 34.2029 7.84675   4
   8   9  -4 18.3647 6.31855   1
  -8   9   4 28.0089 7.68708   3
   7  -9  -4 87.4761 9.62765   2
  -7  -9   4 53.1787 8.20821   4
  -7  -9   4 77.0429 9.30204   3
  -7  -9   4 86.1561 9.61960   1
  -7   9   4 94.3125 11.0883   3
   7   9  -4 77.9363 10.6946   4
   7   9  -4 67.5714 9.92619   1
  -6  -9   4 264.236 14.8641   4
   6  -9  -4 251.779 13.6084   2
  -6  -9   4 252.321 14.0848   1
  -6  -9   4 211.334 13.8684   3
   6   9  -4 244.916 15.3443   4
   6   9  -4 244.263 15.4965   1
  -6   9   4 234.742 14.8458   3
  -5  -9   4 109.340 10.9472   3
  -5  -9   4 127.904 11.3285   4
  -5  -9   4 124.648 11.2017   1
   5  -9  -4 120.993 10.7666   2
   5   9  -4 109.289 11.8012   4
  -5   9   4 135.087 12.5383   3
   5   9  -4 152.640 13.3204   1
  -4  -9   4 25.4949 6.09722   4
  -4  -9   4 37.4479 7.14447   3
   4  -9  -4 17.9583 5.35255   2
   4   9  -4 25.7436 7.03651   3
  -4   9   4 43.3678 7.74014   3
   4   9  -4 33.7404 6.92742   1
   4   9  -4 35.9754 7.14695   4
  -3  -9   4 -7.0508 4.58305   3
   3  -9  -4 3.03398 4.15650   2
  -3   9   4 6.50706 5.37489   3
   3   9  -4 -0.2954 5.11057   3
   3   9  -4 1.53926 4.22967   4
   2  -9  -4 6.55887 4.42649   2
  -2  -9   4 0.25758 4.55346   3
   2   9  -4 -6.5148 4.44314   3
  -2   9   4 3.25554 4.29320   3
   2   9  -4 -0.3549 4.42080   4
   1  -9  -4 109.541 9.82865   2
  -1  -9   4 117.119 11.5288   3
  -1   9   4 117.165 10.1630   2
   1   9  -4 102.423 10.6828   4
  -1   9   4 101.385 10.1228   3
   1   9  -4 115.089 12.1760   3
   0  -9   4 158.450 11.9894   3
   0  -9  -4 194.946 11.7828   2
   0   9  -4 167.309 11.9010   4
   0   9   4 187.319 11.5214   3
   0   9   4 167.031 10.9815   2
   0   9  -4 174.134 13.2158   3
   1  -9   4 154.104 11.9575   3
  -1  -9  -4 97.2912 9.59697   2
  -1   9  -4 147.323 13.6492   3
  -1   9  -4 154.232 12.8471   4
   1   9   4 137.901 11.2296   2
   2  -9   4 145.888 13.4285   3
  -2  -9  -4 151.151 10.7134   2
   2   9   4 133.583 10.0410   2
  -2   9  -4 161.796 11.8402   4
  -2   9  -4 158.785 14.4981   3
  -3  -9  -4 16.1489 5.47639   1
   3  -9   4 14.0194 6.76683   3
  -3  -9  -4 13.4650 4.77228   2
   3   9   4 19.1082 5.82277   2
  -3   9  -4 16.2458 7.33003   3
  -3   9  -4 19.2049 5.48225   4
  -4  -9  -4 5.82112 4.31287   2
  -4  -9  -4 8.46949 4.63628   1
   4  -9   4 5.47357 5.53459   3
   4   9   4 1.48690 4.81869   2
  -4   9  -4 -0.0995 5.42104   3
  -4   9  -4 -0.8194 4.48919   4
   5  -9   4 15.4116 6.34967   3
  -5  -9  -4 23.8155 6.64943   1
  -5  -9  -4 25.2564 6.49399   2
  -5   9  -4 16.6844 7.17873   3
   5   9   4 24.2597 6.08287   2
  -6  -9  -4 44.9415 7.52937   2
   6  -9   4 51.0937 8.96468   3
  -6  -9  -4 44.3806 8.16604   1
   6   9   4 55.3895 8.05217   2
  -6   9  -4 25.7267 7.55733   3
  -7  -9  -4 86.2027 10.9257   1
   7  -9   4 93.5077 11.4397   3
  -7  -9  -4 89.8389 9.90308   2
   7   9   4 118.428 11.7945   2
  -7   9  -4 105.541 12.3355   3
  -8  -9  -4 106.761 11.8963   1
   8  -9   4 113.355 12.6011   3
  -8   9  -4 106.266 12.6875   3
   8   9   4 100.822 11.3221   2
   7 -10  -4 3.34217 5.06307   2
  -7 -10   4 2.46346 5.73809   1
  -7 -10   4 5.79533 6.01033   4
  -7  10   4 3.52467 6.48557   3
   7  10  -4 -1.5177 5.97326   4
   7  10  -4 6.13676 5.59986   1
   6 -10  -4 2.95277 4.24730   2
  -6 -10   4 6.45523 5.71155   1
  -6 -10   4 5.87692 6.09982   3
  -6 -10   4 5.00118 5.52215   4
   6  10  -4 5.77793 6.37561   1
   6  10  -4 0.41913 5.61657   4
  -6  10   4 6.51085 6.49258   3
   5 -10  -4 8.74371 5.07135   2
  -5 -10   4 8.48748 5.51975   4
  -5 -10   4 0.43043 5.57396   3
   5  10  -4 -4.4655 5.43611   4
  -5  10   4 5.38304 5.40401   3
   4 -10  -4 49.4666 7.43728   2
  -4 -10   4 40.8210 8.48653   3
  -4 -10   4 51.6096 8.27144   4
  -4  10   4 60.6288 9.19532   3
   4  10  -4 37.3601 8.79961   3
   4  10  -4 47.0369 8.94483   4
  -3 -10   4 152.701 13.5979   3
  -3 -10   4 128.733 11.7717   4
   3 -10  -4 149.786 12.3895   2
  -3  10   4 133.621 12.7380   3
   3  10  -4 156.019 13.9187   4
   3  10  -4 167.942 15.4929   3
   2 -10  -4 6.45170 4.86777   2
  -2 -10   4 12.6750 6.41895   3
   2  10  -4 17.7259 6.69708   4
  -2  10   4 9.89005 5.51386   3
   2  10  -4 17.4348 6.99085   3
  -1 -10   4 72.8940 9.85250   3
   1 -10  -4 70.2380 8.67981   3
   1 -10  -4 69.9772 8.43860   2
   1  10  -4 67.4812 9.82817   4
   1  10  -4 42.7497 9.16038   3
  -1  10   4 60.7056 8.80099   3
   0 -10   4 0.78389 5.20357   3
   0 -10  -4 4.54708 4.67672   2
   0  10  -4 2.20899 6.22253   3
   0  10  -4 3.63342 6.05426   4
   0  10   4 -0.1303 3.90293   2
  -1 -10  -4 7.60925 5.11208   2
   1 -10   4 -1.1656 5.92424   3
   1  10   4 5.42410 5.08076   2
  -1  10  -4 0.25890 6.58091   3
  -2 -10  -4 7.42513 5.05292   2
   2 -10   4 12.1149 6.93726   3
  -2  10  -4 10.1476 7.57201   3
   2  10   4 11.7940 5.27363   2
  -3 -10  -4 72.2864 8.95781   2
   3 -10   4 88.1725 11.4315   3
  -3  10  -4 74.3470 11.3931   3
   3  10   4 85.0771 9.74379   2
   4 -10   4 132.093 13.8611   3
  -4 -10  -4 129.337 11.6910   2
   4  10   4 128.465 12.1158   2
  -4  10  -4 113.470 13.4391   3
  20   0  -5 3.18316 6.33075   2
 -20   0   5 -2.1271 4.64515   4
  19   0  -5 -3.2494 5.46177   2
 -19   0   5 -8.0102 4.78966   4
  18   0  -5 7.29279 5.90675   2
 -18   0   5 -6.0651 4.47772   4
 -17   0   5 -1.7837 3.94319   3
  17   0  -5 4.76423 5.63642   2
 -17   0   5 -3.4141 3.54985   4
  16   0  -5 -0.5811 3.50221   1
  16   0  -5 -1.4051 4.62893   2
 -16   0   5 3.79341 3.80619   4
 -16   0   5 -2.9885 2.93134   3
 -15   0   5 -1.8348 3.46020   4
  15   0  -5 2.82766 3.06565   1
  15   0  -5 1.73290 4.69016   2
 -15   0   5 -3.6971 2.45258   1
 -15   0   5 3.11190 3.25204   3
 -14   0   5 -1.0198 2.77407   3
  14   0  -5 -1.0860 3.86974   2
 -14   0   5 -4.1050 2.21692   1
  14   0  -5 -0.6523 2.84193   1
 -14   0   5 -1.0905 2.68242   4
  13   0  -5 -2.1035 4.10553   2
 -13   0   5 2.40386 3.23402   4
  13   0  -5 -0.4283 2.49091   1
 -13   0   5 0.63654 3.25632   3
 -12   0   5 -0.8115 2.63098   3
 -12   0   5 -0.7218 2.24736   4
  12   0  -5 -2.6474 3.18312   2
  12   0  -5 0.21832 2.27335   1
 -11   0   5 1.53829 2.78749   3
  11   0  -5 -0.1228 2.14252   1
 -11   0   5 0.50350 2.05053   4
  11   0  -5 -4.3095 2.49739   2
  10   0  -5 -3.1291 1.56255   1
 -10   0   5 -1.3029 2.52882   3
  10   0  -5 4.23835 2.83034   2
 -10   0   5 0.71802 1.84433   4
   9   0  -5 0.75289 1.89048   1
  -9   0   5 1.01565 1.70260   4
  -9   0   5 -0.3471 2.48680   3
   9   0  -5 0.08595 2.17659   2
   8   0  -5 1.23601 1.67636   1
   8   0  -5 -0.8200 1.70536   2
  -8   0   5 0.22500 1.55035   4
  -8   0   5 -3.0583 2.46562   3
   7   0  -5 0.23793 1.55034   1
  -7   0   5 -0.9514 2.39292   3
   7   0  -5 -1.1697 1.35056   2
   7   0  -5 -0.5047 1.29258   4
  -7   0   5 0.69188 1.29298   4
   6   0  -5 1.14038 1.31742   1
   6   0  -5 0.27731 1.42488   2
   6   0  -5 -0.3973 1.07641   4
  -6   0   5 0.74733 1.12431   4
  -6   0   5 -5.7134 2.27638   3
   5   0  -5 -0.2294 0.99751   4
  -5   0   5 0.80030 2.62024   3
   5   0  -5 -1.4999 0.99706   2
   5   0  -5 -1.3544 1.01806   1
  -5   0   5 1.69836 0.96418   4
   4   0  -5 0.57103 1.11499   1
   4   0  -5 -1.1923 0.85101   2
  -4   0   5 -2.3604 2.74494   3
   4   0  -5 1.07863 0.97250   4
   3   0  -5 -0.2649 0.77198   4
   3   0  -5 -0.7287 0.96225   1
   3   0  -5 -0.2960 0.70523   2
  -3   0   5 -0.1381 2.74330   3
   2   0  -5 0.06937 1.07007   1
  -2   0   5 0.32687 0.77512   2
   2   0  -5 -0.1400 0.80751   4
  -2   0   5 3.11296 2.59438   3
   2   0  -5 -0.0892 0.68647   2
  -1   0   5 1.77393 2.09161   3
   1   0  -5 -0.1927 0.88203   4
   1   0  -5 1.46500 1.20173   1
  -1   0   5 0.27540 0.75813   2
   0   0  -5 0.79472 0.98931   4
   0   0   5 2.11755 1.83527   3
   0   0  -5 -0.4338 1.17658   1
   0   0   5 0.38032 0.87365   2
   1   0   5 -1.8813 1.28869   3
  -1   0  -5 -0.1168 1.16289   1
  -1   0  -5 -2.0208 1.11636   4
   1   0   5 -0.0446 1.01062   2
   2   0   5 -0.7228 1.27953   2
  -2   0  -5 1.98615 1.40864   1
   2   0   5 -1.1249 1.12539   3
  -2   0  -5 0.71117 1.60716   4
   3   0   5 -0.1459 1.06269   3
  -3   0  -5 0.09370 1.53459   4
   3   0   5 -1.0959 1.20336   2
  -3   0  -5 0.05013 1.40241   1
  -4   0  -5 -1.2373 1.22412   3
  -4   0  -5 0.59125 1.85185   4
   4   0   5 -1.5854 1.62216   2
  -4   0  -5 0.70756 1.54736   1
   4   0   5 -1.2252 0.92593   3
   5   0   5 -0.2420 2.12175   2
  -5   0  -5 -1.0347 1.20514   3
   5   0   5 -0.2204 1.04030   3
  -5   0  -5 -0.4595 1.78763   1
  -5   0  -5 0.84630 2.00039   4
  -6   0  -5 1.99980 2.24208   4
   6   0   5 0.85987 2.43554   2
  -6   0  -5 0.49286 2.03205   1
  -6   0  -5 1.00016 1.30225   3
   6   0   5 -0.6780 1.03231   3
   7   0   5 0.67063 1.25834   3
  -7   0  -5 1.91972 2.13520   1
   7   0   5 4.87118 3.03322   2
  -7   0  -5 -0.7408 1.31185   3
  -7   0  -5 -1.7599 2.23713   4
  -8   0  -5 -0.5673 2.42146   1
  -8   0  -5 1.02626 2.85364   4
   8   0   5 0.68828 3.19744   2
  -9   0  -5 0.87463 2.76765   1
  -9   0  -5 -2.6647 2.77742   4
   9   0   5 -0.6992 3.12492   2
 -10   0  -5 0.00320 3.00162   1
  10   0   5 -0.3890 3.82553   2
 -10   0  -5 1.91150 3.42711   4
  11   0   5 -2.5070 3.51362   2
 -11   0  -5 -3.3152 3.02901   1
 -11   0  -5 0.64679 4.01727   4
  12   0   5 -1.4291 4.00249   2
 -12   0  -5 0.69041 3.01829   1
 -12   0  -5 -1.3218 3.95013   4
  13   0   5 -0.9432 4.77839   2
 -13   0  -5 -0.3396 4.19276   4
 -13   0  -5 2.55698 4.08323   1
  14   0   5 2.28838 5.08336   2
 -14   0  -5 1.68623 3.85873   1
 -14   0  -5 -4.6217 4.62967   4
 -15   0  -5 10.5958 6.06173   4
  15   0   5 1.63457 5.14692   2
 -16   0  -5 4.52242 5.84144   4
  16   0   5 1.36412 5.63710   2
  20  -1  -5 128.016 14.2293   2
 -20  -1   5 152.473 14.2533   4
  20   1  -5 132.557 14.3662   2
 -19  -1   5 124.735 12.4765   4
  19  -1  -5 101.600 12.2001   2
 -19   1   5 106.413 11.3130   4
  19   1  -5 113.084 12.7932   2
  18  -1  -5 41.8683 8.69390   2
 -18  -1   5 62.8818 8.79182   4
 -18   1   5 49.6499 7.91849   4
  18   1  -5 59.9739 10.0640   2
 -17  -1   5 59.8359 8.06183   4
  17  -1  -5 48.4989 9.09970   2
 -17  -1   5 53.9827 6.89935   1
 -17   1   5 75.2161 8.11690   3
 -17   1   5 47.8959 7.40185   4
  17   1  -5 47.3237 7.13536   1
  17   1  -5 54.0110 8.84322   2
 -16  -1   5 11.3144 4.00839   1
 -16  -1   5 11.3560 5.23928   4
 -16  -1   5 16.3999 4.34925   3
  16  -1  -5 13.6729 5.99682   2
 -16   1   5 12.0359 4.01692   3
  16   1  -5 18.2680 4.88687   1
  16   1  -5 12.8306 5.91305   2
 -16   1   5 6.03358 4.64281   4
  15  -1  -5 27.4122 6.79511   2
 -15  -1   5 29.0546 5.18417   3
 -15  -1   5 20.2422 5.09776   4
 -15  -1   5 33.5694 5.34023   1
  15   1  -5 25.9784 6.35078   2
 -15   1   5 23.9578 5.41957   4
 -15   1   5 33.8473 5.70554   3
  15   1  -5 32.6298 5.63878   1
  14  -1  -5 249.770 12.3426   1
  14  -1  -5 257.171 13.8309   2
 -14  -1   5 251.151 12.6261   4
 -14  -1   5 256.972 11.9465   3
  14   1  -5 236.339 12.3836   1
  14   1  -5 257.254 14.1415   2
 -14   1   5 250.716 11.8481   4
 -14   1   5 258.626 12.3780   3
  13  -1  -5 355.785 16.0124   2
 -13  -1   5 326.017 14.0997   4
  13  -1  -5 364.592 13.2696   1
 -13  -1   5 352.541 14.3523   3
  13   1  -5 341.165 15.6500   2
 -13   1   5 356.343 14.4367   3
 -13   1   5 366.413 14.3154   4
  13   1  -5 372.848 15.1012   1
 -13   1   5 350.563 12.3021   1
 -12  -1   5 740.066 22.9222   3
  12  -1  -5 740.058 21.2285   1
  12  -1  -5 704.547 23.9108   2
 -12  -1   5 725.342 22.5491   4
 -12   1   5 688.059 21.6574   4
 -12   1   5 695.274 22.4624   3
  12   1  -5 678.970 22.5629   1
  12   1  -5 676.634 23.5921   2
 -11  -1   5 447.097 15.5702   4
 -11  -1   5 434.628 15.9925   3
  11  -1  -5 412.918 16.4389   2
  11  -1  -5 446.323 14.3323   1
  11   1  -5 435.644 16.6149   2
  11   1  -5 438.735 16.0275   1
 -11   1   5 434.188 14.7558   4
 -11   1   5 440.137 15.9929   3
  10  -1  -5 115.867 7.50440   2
  10  -1  -5 113.980 5.80965   1
 -10  -1   5 106.094 6.56375   4
 -10  -1   5 101.313 7.88792   3
  10   1  -5 91.4878 6.42809   1
 -10   1   5 99.9153 6.84872   3
 -10   1   5 118.757 6.21515   4
  10   1  -5 104.270 7.24610   2
   9  -1  -5 0.04179 2.11572   2
  -9  -1   5 -0.7609 1.50827   4
   9  -1  -5 1.19240 1.45507   1
  -9  -1   5 0.42817 2.92397   3
   9   1  -5 1.07613 2.10051   1
  -9   1   5 1.42895 1.73974   4
   9   1  -5 -2.9115 1.85420   2
   9   1  -5 2.90917 2.49797   4
  -9   1   5 -0.1047 2.35327   3
  -8  -1   5 828.487 22.3568   4
   8  -1  -5 807.755 22.9880   2
   8  -1  -5 803.949 21.4465   1
  -8  -1   5 816.843 24.5008   3
  -8   1   5 799.668 23.4507   3
   8   1  -5 771.629 22.8568   1
   8   1  -5 771.378 22.8399   4
   8   1  -5 807.434 23.0239   2
  -8   1   5 789.531 21.1165   4
  -7  -1   5 495.772 14.4709   4
   7  -1  -5 475.760 13.7942   1
  -7  -1   5 455.978 16.4613   3
   7  -1  -5 480.561 14.8666   2
  -7   1   5 487.994 13.3129   4
   7   1  -5 459.392 14.8951   4
  -7   1   5 477.881 15.7105   3
   7   1  -5 476.427 14.9410   2
   7   1  -5 502.259 15.4499   1
   6  -1  -5 587.535 15.9215   1
   6  -1  -5 591.169 16.6688   2
  -6  -1   5 583.992 18.6353   3
  -6  -1   5 587.180 16.2453   4
   6   1  -5 575.092 17.1473   1
  -6   1   5 587.217 14.9925   4
  -6   1   5 560.034 17.6327   3
   6   1  -5 572.749 16.4725   2
   6   1  -5 568.890 16.7478   4
   5  -1  -5 2402.14 55.9826   1
   5  -1  -5 2363.89 56.2969   2
   5  -1  -5 2321.22 54.7545   4
  -5  -1   5 2284.50 58.4626   3
   5   1  -5 2391.26 55.9534   2
  -5   1   5 2401.74 54.5295   4
   5   1  -5 2313.21 56.6235   4
  -5   1   5 2418.47 58.0208   3
   5   1  -5 2361.78 57.2306   1
   4  -1  -5 426.807 10.8790   4
   4  -1  -5 412.089 12.2191   1
   4  -1  -5 434.637 12.2587   2
   4   1  -5 436.189 11.6576   2
   4   1  -5 426.364 12.6756   4
  -4   1   5 439.945 13.8068   3
   4   1  -5 427.036 13.1641   1
  -3  -1   5 1010.02 27.1095   3
   3  -1  -5 1011.88 25.3359   2
   3  -1  -5 1015.13 25.7794   1
   3  -1  -5 1020.85 24.0611   4
   3   1  -5 1014.04 25.9443   4
   3   1  -5 1025.29 26.4984   1
   3   1  -5 1028.83 24.1792   2
  -3   1   5 1025.57 26.9492   3
   2  -1  -5 237.023 7.35044   2
   2  -1  -5 222.957 6.48113   4
  -2  -1   5 234.782 8.56807   3
   2  -1  -5 232.539 7.90833   1
   2   1  -5 230.098 5.92035   2
  -2   1   5 239.210 7.45475   2
  -2   1   5 221.297 8.55771   3
   2   1  -5 223.817 7.81261   4
   2   1  -5 234.044 8.28423   1
  -1  -1   5 -0.9677 1.50785   3
  -1  -1   5 1.95614 0.58504   2
   1  -1  -5 2.42832 1.07574   2
   1  -1  -5 0.05455 0.80178   4
   1  -1  -5 0.52386 1.19722   1
   1   1  -5 2.73825 1.31738   4
   1   1  -5 1.19892 1.22217   1
  -1   1   5 -1.6873 1.68131   3
  -1   1   5 2.46048 1.13822   2
   1   1  -5 1.48760 0.50853   2
   0  -1   5 1094.12 25.7923   2
   0  -1  -5 1099.78 28.0438   1
   0  -1  -5 1086.77 26.9995   4
   0  -1   5 1078.16 27.5292   3
   0   1   5 1110.35 27.2501   2
   0   1   5 1075.47 27.4716   3
   0   1  -5 1118.41 28.2405   1
   0   1  -5 1074.03 27.8048   4
   1  -1   5 3573.35 81.8892   2
   1  -1   5 3537.54 82.9768   3
  -1  -1  -5 3638.57 83.2500   4
  -1  -1  -5 3579.81 83.9821   1
   1   1   5 3604.84 83.1525   2
  -1   1  -5 3463.78 83.7034   1
  -1   1  -5 3584.95 83.8161   4
  -1   1  -5 3524.23 83.4525   3
   1   1   5 3550.72 82.5921   3
  -2  -1  -5 1766.01 44.2961   1
   2  -1   5 1787.15 43.0318   3
   2  -1   5 1815.29 42.6571   2
  -2  -1  -5 1791.83 43.8196   4
   2   1   5 1768.05 42.1825   3
  -2   1  -5 1754.91 43.9516   1
  -2   1  -5 1776.19 43.3834   3
   2   1   5 1784.83 43.5698   2
  -2   1  -5 1793.98 44.2611   4
   3  -1   5 313.075 9.95694   2
   3  -1   5 305.498 9.59738   3
  -3  -1  -5 296.422 10.6517   4
  -3  -1  -5 298.864 10.8245   1
   3   1   5 297.162 8.60338   3
  -3   1  -5 313.669 11.0073   4
  -3   1  -5 309.614 10.4992   1
   3   1   5 292.138 10.3489   2
  -3   1  -5 311.856 10.0266   3
  -4  -1  -5 372.324 12.6696   1
   4  -1   5 371.667 11.9498   2
   4  -1   5 362.257 11.0234   3
  -4  -1  -5 340.616 12.4040   4
  -4   1  -5 343.860 11.9703   1
   4   1   5 351.177 12.1873   2
  -4   1  -5 375.029 11.3914   3
   4   1   5 354.423 9.39851   3
  -4   1  -5 369.937 12.9201   4
   5  -1   5 65.6520 4.88272   2
  -5  -1  -5 69.8814 5.43450   4
  -5  -1  -5 72.1867 5.25952   1
   5  -1   5 70.9994 4.06190   3
  -5   1  -5 73.6757 5.46621   4
   5   1   5 69.6833 2.07144   3
  -5   1  -5 67.7839 4.69423   1
  -5   1  -5 67.4301 4.25120   3
   5   1   5 70.5531 5.20498   2
  -6  -1  -5 142.000 7.54373   1
   6  -1   5 133.935 7.33975   2
   6  -1   5 137.668 5.88156   3
  -6  -1  -5 125.628 7.65911   4
  -6   1  -5 123.033 7.57975   4
  -6   1  -5 135.886 6.12729   3
   6   1   5 117.925 7.21904   2
  -6   1  -5 136.847 7.07566   1
   7  -1   5 599.601 19.0946   2
  -7  -1  -5 566.505 18.7147   1
  -7  -1  -5 530.310 19.0747   4
   7  -1   5 568.758 16.3421   3
  -7   1  -5 572.413 18.0378   1
   7   1   5 546.415 18.8595   2
  -7   1  -5 578.239 16.6049   3
  -7   1  -5 588.753 19.5614   4
  -8  -1  -5 210.497 10.2876   1
   8  -1   5 221.725 8.36204   3
   8  -1   5 218.456 10.7154   2
  -8  -1  -5 222.130 11.2156   4
  -8   1  -5 207.443 9.67173   1
  -8   1  -5 217.450 8.51874   3
   8   1   5 199.693 10.6110   2
  -8   1  -5 223.446 11.1661   4
   9  -1   5 720.344 24.2316   3
   9  -1   5 674.852 23.0722   2
  -9  -1  -5 706.120 23.9226   4
  -9  -1  -5 735.264 23.0951   1
  -9   1  -5 671.935 23.6099   4
  -9   1  -5 698.178 21.9540   1
  -9   1  -5 698.047 20.0755   3
   9   1   5 702.049 23.4927   2
 -10  -1  -5 401.112 17.0193   4
  10  -1   5 397.961 16.5260   2
 -10  -1  -5 377.065 15.6055   1
 -10   1  -5 396.788 14.9917   1
  10   1   5 380.760 16.4200   2
 -10   1  -5 406.631 17.3079   4
 -11  -1  -5 70.8928 7.70136   1
  11  -1   5 83.6710 9.13336   2
 -11  -1  -5 44.9551 7.11802   4
  11   1   5 68.6534 8.11508   2
 -11   1  -5 59.9928 8.04206   4
 -11   1  -5 62.8223 6.78611   1
  12  -1   5 -0.7514 4.64630   2
 -12  -1  -5 6.58373 4.67538   4
 -12  -1  -5 6.47764 3.98980   1
  12   1   5 0.84346 4.66376   2
 -12   1  -5 0.20706 2.97559   1
 -12   1  -5 0.96788 4.27047   4
  13  -1   5 128.429 11.9980   2
 -13  -1  -5 116.341 10.2827   1
 -13  -1  -5 108.585 11.3879   4
 -13   1  -5 108.614 11.1234   4
  13   1   5 119.538 11.4314   2
 -14  -1  -5 240.360 13.9655   1
  14  -1   5 218.752 14.7912   2
 -14  -1  -5 256.554 15.4399   4
  14   1   5 227.814 14.7109   2
 -14   1  -5 256.747 15.7923   4
 -15  -1  -5 216.571 14.9543   4
  15  -1   5 181.136 13.7967   2
 -15  -1  -5 204.145 12.7972   1
 -15   1  -5 219.546 14.9644   4
  15   1   5 198.933 16.1494   2
 -16  -1  -5 64.2707 10.2924   4
  16  -1   5 58.2312 10.1346   2
  16   1   5 56.5519 9.72721   2
 -16   1  -5 52.3002 9.52287   4
 -20  -2   5 18.7188 6.81690   4
  20  -2  -5 40.3164 10.1441   2
  20   2  -5 33.4901 8.83518   2
 -19  -2   5 7.35665 5.80544   4
  19  -2  -5 6.02778 6.53735   2
 -19  -2   5 5.69317 4.85917   1
  19   2  -5 -7.3202 5.28519   2
  19   2  -5 1.02222 4.65672   1
  18  -2  -5 3.44844 6.83705   2
 -18  -2   5 15.9865 5.90420   4
 -18  -2   5 11.9287 5.48220   1
  18   2  -5 3.17218 4.67213   1
 -18   2   5 13.0715 5.03903   3
  18   2  -5 13.6765 6.34344   2
 -17  -2   5 0.30986 4.99223   4
  17  -2  -5 3.90979 5.67015   2
 -17  -2   5 9.01370 4.80046   1
  17   2  -5 3.97726 4.95625   1
 -17   2   5 5.84939 4.43067   3
  17   2  -5 10.4312 6.15409   2
 -16  -2   5 29.2417 5.69161   1
 -16  -2   5 27.4187 6.19434   4
  16  -2  -5 26.7692 7.13758   2
  16   2  -5 28.6939 6.98638   2
 -16   2   5 28.8661 5.56607   3
 -16   2   5 32.9456 5.92086   4
  16   2  -5 38.2961 6.81809   1
 -15  -2   5 39.2578 6.16056   1
  15  -2  -5 47.6644 7.92761   2
 -15  -2   5 45.4784 7.16985   4
 -15  -2   5 49.2432 5.95779   3
  15   2  -5 39.8788 7.07497   1
 -15   2   5 32.0244 6.03146   3
  15   2  -5 31.7044 6.71991   2
 -15   2   5 42.3166 5.93710   4
 -14  -2   5 21.5375 4.73757   3
  14  -2  -5 19.6000 5.66044   2
 -14  -2   5 27.3262 5.35704   4
 -14   2   5 22.5853 4.86424   3
 -14   2   5 35.1323 5.34776   4
  14   2  -5 24.7341 5.42374   1
  14   2  -5 28.4268 6.04637   2
  13  -2  -5 200.438 11.8648   2
 -13  -2   5 175.000 10.2503   4
 -13  -2   5 184.957 10.4892   3
 -13   2   5 208.955 10.7770   3
 -13   2   5 189.331 9.63982   4
  13   2  -5 181.092 10.7279   1
  13   2  -5 186.132 11.5996   2
 -12  -2   5 148.340 9.41350   3
 -12  -2   5 146.631 8.92619   4
  12  -2  -5 149.490 9.83367   2
  12   2  -5 150.676 10.0656   2
 -12   2   5 135.963 8.75901   3
 -12   2   5 153.295 8.11324   4
  12   2  -5 144.608 9.20125   1
 -11  -2   5 2.17688 2.80333   4
  11  -2  -5 7.22680 3.60215   2
 -11  -2   5 1.61104 3.60009   3
  11  -2  -5 -2.2919 1.43675   1
  11   2  -5 2.68609 3.51036   2
  11   2  -5 0.16564 3.00178   1
 -11   2   5 -1.0876 2.54664   3
 -11   2   5 -0.9823 2.02453   4
 -10  -2   5 210.288 11.5342   3
 -10  -2   5 207.405 9.72131   4
  10  -2  -5 190.880 10.0001   2
  10  -2  -5 206.997 7.50894   1
 -10   2   5 202.616 10.0320   3
  10   2  -5 209.703 10.3236   1
 -10   2   5 200.997 8.29194   4
  10   2  -5 214.072 10.4019   4
  10   2  -5 194.229 9.80264   2
  -9  -2   5 625.099 19.8318   4
  -9  -2   5 671.192 21.9084   3
   9  -2  -5 664.798 17.6281   1
   9  -2  -5 671.544 20.7085   2
  -9   2   5 652.156 20.6838   3
   9   2  -5 679.257 20.5173   2
  -9   2   5 649.468 18.2035   4
   9   2  -5 666.113 21.0224   4
   9   2  -5 627.834 20.8218   1
   8  -2  -5 687.862 17.5539   1
  -8  -2   5 642.038 21.3826   3
  -8  -2   5 659.358 19.6609   4
   8  -2  -5 659.079 20.0330   2
   8   2  -5 663.805 20.5386   4
  -8   2   5 640.710 20.3143   3
   8   2  -5 653.048 20.6571   1
   8   2  -5 680.921 19.9090   2
  -8   2   5 667.450 17.7327   4
  -7  -2   5 103.365 5.79558   4
   7  -2  -5 130.058 6.42563   2
  -7  -2   5 120.760 8.31823   3
   7  -2  -5 112.543 4.63556   1
   7   2  -5 112.211 5.93456   2
   7   2  -5 117.395 6.64087   4
   7   2  -5 109.528 6.60429   1
  -7   2   5 107.769 6.47537   3
  -7   2   5 115.568 4.46930   4
   6  -2  -5 66.0686 4.37955   2
  -6  -2   5 71.2587 6.60058   3
   6  -2  -5 58.3410 3.20163   1
  -6   2   5 59.4259 2.62329   4
   6   2  -5 61.9271 4.78951   1
   6   2  -5 70.5187 4.24425   2
  -6   2   5 61.7294 4.79310   3
   6   2  -5 57.4994 5.07449   4
   5  -2  -5 80.0001 3.72707   1
   5  -2  -5 68.7565 4.23967   2
  -5  -2   5 71.0672 5.50793   3
   5   2  -5 79.6299 5.05593   1
   5   2  -5 67.9671 3.74229   2
  -5   2   5 84.9221 5.27082   3
  -5   2   5 76.0873 2.22430   4
   5   2  -5 69.0855 4.66502   4
  -5   2   5 74.7624 2.22165   4
   4  -2  -5 108.582 5.06718   2
  -4  -2   5 98.0351 5.89111   3
   4  -2  -5 99.1375 4.38322   1
   4   2  -5 98.3122 5.35703   4
   4   2  -5 101.349 3.87047   2
   4   2  -5 91.8283 5.39855   1
   3  -2  -5 28.3975 2.86231   2
  -3  -2   5 30.9224 1.70385   2
  -3  -2   5 28.6395 3.59347   3
   3  -2  -5 30.5359 2.78603   1
  -3   2   5 32.4157 3.11849   2
   3   2  -5 27.2788 1.41901   2
   3   2  -5 31.3661 3.56269   1
  -3   2   5 21.1051 2.80026   3
   3   2  -5 25.2530 3.11858   4
   2  -2  -5 1234.48 30.6218   2
   2  -2  -5 1240.03 30.5982   1
  -2  -2   5 1233.26 31.4263   3
   2  -2  -5 1224.29 28.4798   4
  -2   2   5 1192.49 30.6624   2
   2   2  -5 1213.59 31.3384   4
   2   2  -5 1213.69 31.4997   1
  -2   2   5 1221.70 30.8331   3
   1  -2  -5 900.126 23.8040   1
   1  -2  -5 892.319 23.5282   2
   1  -2  -5 898.729 22.1493   4
  -1  -2   5 899.975 24.1431   3
   1   2  -5 918.113 24.8466   3
   1   2  -5 892.958 24.1995   1
  -1   2   5 945.597 23.8868   2
  -1   2   5 921.383 23.3212   3
   1   2  -5 906.517 24.3429   4
   0  -2   5 369.123 11.8444   3
   0  -2  -5 376.469 10.7255   4
   0  -2  -5 365.182 11.8125   1
   0  -2   5 371.301 9.24005   2
   0   2   5 368.643 11.5932   2
   0   2  -5 379.313 11.9578   1
   0   2   5 370.494 10.7214   3
   0   2  -5 386.860 12.2210   4
   0   2  -5 376.110 12.4272   3
   1  -2   5 9.87426 2.17253   3
  -1  -2  -5 11.7247 2.32063   1
  -1  -2  -5 13.2735 2.15617   4
   1  -2   5 12.0973 1.55047   2
   1   2   5 16.6188 1.71807   3
  -1   2  -5 12.8829 2.48701   4
   1   2   5 16.8917 2.55819   2
  -1   2  -5 11.4529 2.35965   1
  -1   2  -5 16.5594 2.83315   3
  -2  -2  -5 447.868 14.3774   1
   2  -2   5 439.692 13.7635   3
   2  -2   5 445.765 12.6177   2
  -2  -2  -5 458.316 13.8884   4
   2   2   5 454.625 11.5910   3
   2   2   5 466.790 14.1939   2
  -2   2  -5 450.010 14.2517   3
  -2   2  -5 457.357 13.9449   1
  -2   2  -5 475.486 14.7843   4
   3  -2   5 585.537 16.6555   2
  -3  -2  -5 582.661 14.2293   3
  -3  -2  -5 603.525 18.3474   1
  -3  -2  -5 610.810 17.9366   4
   3  -2   5 609.388 17.4782   3
   3   2   5 620.231 14.2673   3
  -3   2  -5 603.380 17.7958   3
   3   2   5 601.949 17.9910   2
  -3   2  -5 612.231 18.4756   4
  -3   2  -5 616.473 17.6485   1
  -4  -2  -5 29.6318 4.00251   4
   4  -2   5 29.7509 3.35014   3
  -4  -2  -5 30.4690 3.98834   1
   4  -2   5 25.2137 3.21719   2
   4   2   5 26.1965 3.62165   2
  -4   2  -5 33.1090 4.14750   4
  -4   2  -5 23.9898 3.24191   1
  -4   2  -5 23.3404 3.20084   3
  -5  -2  -5 165.489 8.41639   1
   5  -2   5 174.708 7.89614   2
  -5  -2  -5 157.901 8.25206   4
   5  -2   5 167.440 7.42342   3
  -5   2  -5 178.608 8.72915   4
  -5   2  -5 161.965 7.58424   3
   5   2   5 167.813 8.33356   2
  -5   2  -5 177.746 7.73841   1
   6  -2   5 34.3306 4.61939   2
   6  -2   5 34.8551 3.97516   3
  -6  -2  -5 30.0706 4.39034   1
  -6  -2  -5 42.8964 5.39661   4
  -6   2  -5 36.4680 4.17126   3
  -6   2  -5 31.0364 4.60933   4
  -6   2  -5 37.0322 4.23890   1
   6   2   5 31.7956 4.66648   2
   7  -2   5 5.10177 2.92888   2
  -7  -2  -5 6.33426 3.21007   1
  -7  -2  -5 2.73412 2.97205   4
   7   2   5 5.83877 3.02209   2
  -7   2  -5 4.04300 2.26609   3
  -7   2  -5 0.41624 2.49411   4
  -7   2  -5 6.60923 2.50708   1
  -8  -2  -5 48.5424 6.10239   1
  -8  -2  -5 65.3465 7.15888   4
   8  -2   5 54.4664 6.31295   2
   8   2   5 61.0550 6.72021   2
  -8   2  -5 42.4244 5.83986   4
  -8   2  -5 50.7983 5.15200   3
  -8   2  -5 62.0485 5.65362   1
   9  -2   5 58.8091 6.90280   2
  -9  -2  -5 51.1774 6.78318   4
  -9  -2  -5 57.6298 6.90652   1
  -9   2  -5 70.0672 6.30964   1
  -9   2  -5 63.6649 5.82823   3
   9   2   5 57.9996 6.98699   2
  -9   2  -5 54.9503 7.11989   4
  10  -2   5 2.71948 4.13440   2
 -10  -2  -5 -4.8568 3.03722   1
 -10  -2  -5 -1.6367 3.42030   4
 -10   2  -5 -0.3929 2.29758   3
  10   2   5 -0.1613 3.47454   2
 -10   2  -5 -0.1140 3.33671   4
 -10   2  -5 -0.4672 2.43756   1
  11  -2   5 234.711 12.8926   2
 -11  -2  -5 237.967 12.6351   1
 -11  -2  -5 216.711 13.0217   4
 -11   2  -5 229.739 13.0918   4
  11   2   5 231.817 12.9968   2
 -12  -2  -5 102.180 9.92813   1
 -12  -2  -5 93.0511 10.0749   4
  12  -2   5 104.003 10.5839   2
 -12   2  -5 93.4714 10.0824   4
  12   2   5 101.261 10.1201   2
 -13  -2  -5 40.3017 7.71041   4
  13  -2   5 47.0422 7.83122   2
 -13  -2  -5 37.6626 7.19795   1
 -13   2  -5 39.8419 7.51345   4
  13   2   5 26.4872 6.65869   2
  14  -2   5 -3.5014 4.72171   2
 -14  -2  -5 4.28470 5.42619   4
 -14  -2  -5 -6.8783 3.52773   1
  14   2   5 -5.7371 4.56451   2
 -14   2  -5 5.90610 5.32121   4
 -15  -2  -5 8.33671 5.70960   1
 -15  -2  -5 4.22547 5.63706   4
  15  -2   5 3.03717 6.07240   2
  15   2   5 -1.0886 6.01775   2
 -15   2  -5 -0.8988 4.92859   4
 -16  -2  -5 5.55933 5.72272   1
 -16  -2  -5 2.70930 5.49092   4
  16  -2   5 9.51912 7.03205   2
  16   2   5 1.13332 5.66481   2
 -16   2  -5 -0.2619 5.44105   4
 -20  -3   5 38.2152 8.36435   4
  19  -3  -5 6.91442 7.59453   2
 -19  -3   5 1.07822 5.58132   1
 -19  -3   5 7.74655 6.40427   4
  19   3  -5 3.31366 5.98407   1
 -19   3   5 5.56115 5.29623   3
  19   3  -5 -6.7620 4.95865   2
 -18  -3   5 168.340 12.3907   1
 -18  -3   5 139.837 13.1815   4
  18  -3  -5 124.592 13.6451   2
  18   3  -5 145.963 13.4966   1
 -18   3   5 154.520 11.7449   3
  18   3  -5 178.859 15.2561   2
 -17  -3   5 72.0217 8.79030   1
 -17  -3   5 41.8259 7.67675   4
  17  -3  -5 50.0720 9.68889   2
  17   3  -5 52.2690 8.88102   2
  17   3  -5 55.2107 8.79655   1
 -17   3   5 46.5182 7.51294   3
 -16  -3   5 3.27001 4.08456   1
  16  -3  -5 1.85590 5.22962   2
 -16  -3   5 4.78816 4.64180   4
 -16   3   5 4.94680 4.63611   3
  16   3  -5 4.09985 4.61692   1
  16   3  -5 6.55901 4.98452   2
 -15  -3   5 20.7824 5.25287   1
  15  -3  -5 19.3738 5.98636   2
 -15  -3   5 14.7255 5.73372   4
  15   3  -5 23.1299 6.16109   1
  15   3  -5 21.5019 6.40135   2
 -15   3   5 20.4083 5.36380   3
  14  -3  -5 196.461 12.8446   2
 -14  -3   5 195.433 11.0495   3
 -14  -3   5 200.655 11.8326   4
 -14   3   5 204.036 12.0150   3
  14   3  -5 220.329 12.5389   2
  14   3  -5 209.147 12.5919   1
  13  -3  -5 204.591 12.2166   2
 -13  -3   5 192.486 11.1024   4
 -13  -3   5 190.848 11.0768   3
 -13   3   5 203.133 9.73725   4
  13   3  -5 198.019 12.2696   1
 -13   3   5 208.282 11.3224   3
  13   3  -5 182.083 11.1189   2
  12  -3  -5 622.575 23.1671   2
 -12  -3   5 650.220 22.4387   4
 -12  -3   5 707.852 23.6373   3
  12   3  -5 674.615 23.0565   2
  12   3  -5 689.307 24.0002   1
 -12   3   5 666.241 20.4353   4
[truncated: 619,002 more chars]
