# Supplementary material for: Crystal structure and Hirshfeld surface analysis of a pyridiniminium bromide salt: 1-[2-([1,1′-biphen­yl]-4-yl)-2-oxoeth­yl]-3-methyl-1,4-di­hydro­pyridin-4-iminium bromide
Source: Acta Crystallogr E Crystallogr Commun. 2018 Apr 27;74(Pt 5):752–6. doi: 10.1107/S2056989018006217 (PMC5947502; doi:10.1107/S2056989018006217)
Supplement: Supplementary file 2 [file e-74-00752-Isup2.hkl]

#
# h,k,l, Fc-squared, Fo-squared, sigma(Fo-squared), status flag
#
data_I
_shelx_title ' a.res in P2(1)/c'
_shelx_refln_list_code          4
_shelx_F_calc_maximum      250.15
_exptl_crystal_F_000       784.00
_reflns_d_resolution_high  0.7295

loop_
 _space_group_symop_operation_xyz
 'x, y, z'
 '-x, y+1/2, -z+1/2'
 '-x, -y, -z'
 'x, -y-1/2, z-1/2'

_cell_length_a    15.3991
_cell_length_b     7.9078
_cell_length_c    15.7645
_cell_angle_alpha  90.000
_cell_angle_beta  113.037
_cell_angle_gamma  90.000

_shelx_F_squared_multiplier     1.000

loop_
 _refln_index_h
 _refln_index_k
 _refln_index_l
 _refln_F_squared_calc
 _refln_F_squared_meas
 _refln_F_squared_sigma
 _refln_observed_status
   2   0   0       5187.96       5456.47        58.05 o
   3   0   0        913.25        905.01        13.73 o
   4   0   0      10380.93      11122.27       118.72 o
   5   0   0      11303.60      11871.70       128.05 o
   6   0   0      13385.47      13941.34       150.69 o
   7   0   0       4352.85       3934.85        51.05 o
   8   0   0       9432.56       9463.70       109.04 o
   9   0   0      10679.03      11560.12       132.03 o
  10   0   0         72.57         92.01         9.46 o
  11   0   0        810.59        863.07        25.85 o
  12   0   0       4471.61       4535.03        73.14 o
  13   0   0       4255.18       4593.10        91.81 o
  14   0   0       3070.50       2956.67        69.89 o
  15   0   0        185.10        213.34        24.04 o
  16   0   0       1000.31        966.69        58.34 o
  17   0   0         46.60          4.29        27.68 o
  18   0   0        360.62        344.97        57.03 o
  19   0   0        186.73        181.12        38.89 o
   1   1   0        764.68        787.99         7.15 o
   2   1   0       2687.18       2794.63        22.60 o
   3   1   0         16.43         15.43         1.76 o
   4   1   0        230.35        243.96         6.78 o
   5   1   0       4868.74       5305.40        46.52 o
   6   1   0         33.36         32.78         3.75 o
   7   1   0        255.11        269.33         8.38 o
   8   1   0        137.50        146.30         7.09 o
   9   1   0         99.73         97.22         6.71 o
  10   1   0         29.43         25.17         5.68 o
  11   1   0        105.18        107.80         7.94 o
  12   1   0        375.16        325.65        14.25 o
  13   1   0         91.81         91.40         9.97 o
  14   1   0          0.77          3.45         9.91 o
  15   1   0         90.26         69.11        16.20 o
  16   1   0         52.02         46.17        15.55 o
  17   1   0          8.44          3.11        17.28 o
  18   1   0         18.84          0.88        26.01 o
  19   1   0         32.41         37.66        22.51 o
   0   2   0       5679.73       5990.83        73.69 o
   1   2   0      11161.20      11882.60        93.35 o
   2   2   0       4632.89       4837.83        38.40 o
   3   2   0          5.67          3.77         2.23 o
   4   2   0       1261.30       1274.51        12.16 o
   5   2   0       1237.00       1206.08        15.28 o
   6   2   0       4667.35       4769.93        44.33 o
   7   2   0       6189.52       6151.83        55.95 o
   8   2   0       3752.97       3791.09        38.83 o
   9   2   0       1608.02       1547.02        21.63 o
  10   2   0         42.52         39.47         5.84 o
  11   2   0        767.91        744.82        24.63 o
  12   2   0        903.36        869.19        23.08 o
  13   2   0       1559.57       1605.97        35.20 o
  14   2   0       1194.34       1222.66        29.48 o
  15   2   0        860.02        915.20        39.14 o
  16   2   0         40.37         27.20        16.20 o
  17   2   0         95.89        138.81        20.50 o
  18   2   0         64.20         51.50        19.37 o
  19   2   0        111.69        128.34        36.35 o
   1   3   0         41.66         28.11         3.07 o
   2   3   0       5031.69       5204.79        43.23 o
   3   3   0       2331.20       2121.79        21.13 o
   4   3   0       3715.48       3567.55        28.94 o
   5   3   0       4215.59       4202.67        35.11 o
   6   3   0       1877.49       1974.67        20.54 o
   7   3   0        251.60        246.57         7.93 o
   8   3   0       1504.98       1478.53        20.62 o
   9   3   0        171.68        156.73         9.76 o
  10   3   0       4074.12       3904.16        51.21 o
  11   3   0       3246.70       3083.25        59.29 o
  12   3   0         14.33         26.83         9.95 o
  13   3   0        156.60        164.49        14.46 o
  14   3   0          0.31          5.22        10.46 o
  15   3   0        239.83        268.50        18.32 o
  16   3   0        286.48        284.24        22.14 o
  17   3   0        326.52        305.60        26.09 o
  18   3   0        147.56        106.15        35.75 o
   0   4   0       8282.95       8945.89       101.21 o
   1   4   0       1034.74        976.09        13.44 o
   2   4   0       3125.28       3183.40        30.44 o
   3   4   0         12.97          5.41         3.19 o
   4   4   0        123.30        106.42         5.18 o
   5   4   0       1888.54       2008.81        20.31 o
   6   4   0        707.22        648.03        13.74 o
   7   4   0       1515.79       1430.73        25.74 o
   8   4   0       1738.75       1719.99        26.82 o
   9   4   0       1398.97       1376.01        27.01 o
  10   4   0          3.51         -3.13         7.54 o
  11   4   0       2236.89       2167.41        37.39 o
  12   4   0        735.57        751.83        28.79 o
  13   4   0       1505.62       1568.40        33.84 o
  14   4   0       1418.02       1449.24        34.03 o
  15   4   0       1400.79       1429.98        34.89 o
  16   4   0        356.89        380.44        22.65 o
  17   4   0         13.79         11.99        17.36 o
  18   4   0        275.58        285.08        64.20 o
   1   5   0       1284.77       1215.63        16.75 o
   2   5   0        301.67        238.09         7.74 o
   3   5   0       3700.28       3733.39        34.88 o
   4   5   0       2638.40       2653.60        25.62 o
   5   5   0       1636.84       1622.31        21.97 o
   6   5   0         12.50         14.83         5.52 o
   7   5   0         19.71          3.30         5.89 o
   8   5   0        249.07        248.62        13.88 o
   9   5   0        954.61        949.64        23.49 o
  10   5   0        289.76        289.55        16.33 o
  11   5   0       1079.63       1028.55        26.98 o
  12   5   0        708.08        683.43        24.74 o
  13   5   0        876.65        910.82        28.94 o
  14   5   0         69.52         51.19        14.56 o
  15   5   0        221.96        168.07        19.07 o
  16   5   0        588.47        559.50        29.92 o
  17   5   0        481.64        549.75        38.84 o
   0   6   0         84.00         67.95         7.71 o
   1   6   0        104.88        110.37         6.42 o
   2   6   0        242.75        244.48         8.30 o
   3   6   0         35.00         23.26         4.52 o
   4   6   0          9.01          8.38         5.54 o
   5   6   0        153.53        128.56         8.85 o
   6   6   0        283.11        251.90        11.97 o
   7   6   0         60.25         73.89         8.84 o
   8   6   0         40.48         41.34         9.55 o
   9   6   0         32.63         26.40         9.49 o
  10   6   0        208.68        207.80        16.28 o
  11   6   0          8.11         -6.71        11.49 o
  12   6   0          2.94        -11.52        11.86 o
  13   6   0         23.05         32.51        14.25 o
  14   6   0        121.55        145.88        18.65 o
  15   6   0          5.00         25.17        15.99 o
  16   6   0          4.21         -7.42        20.03 o
   1   7   0        501.84        490.95        12.31 o
   2   7   0       6780.15       6842.67        60.39 o
   3   7   0       2399.64       2432.55        29.39 o
   4   7   0       3011.25       3028.07        34.08 o
   5   7   0       1291.93       1318.41        22.67 o
   6   7   0        696.04        661.63        19.18 o
   7   7   0          3.49         -4.85         8.56 o
   8   7   0       1852.38       1806.70        38.37 o
   9   7   0        821.77        826.63        28.94 o
  10   7   0       1040.16       1098.08        41.71 o
  11   7   0       1481.88       1571.41        39.64 o
  12   7   0        341.77        365.31        28.90 o
  13   7   0         48.27         30.32        15.17 o
  14   7   0          0.26          3.28        14.90 o
   0   8   0         52.56         37.81        12.53 o
   1   8   0         73.22         84.48         8.11 o
   2   8   0          6.58          4.87         6.25 o
   3   8   0         59.03         38.77         7.97 o
   4   8   0          4.87          3.23         7.03 o
   5   8   0         81.37         75.50         9.70 o
   6   8   0        160.00        148.89        12.82 o
   7   8   0         80.51         72.69        12.25 o
   8   8   0         94.74        114.72        15.52 o
   9   8   0          1.21        -11.59        11.59 o
  10   8   0         19.99         12.78        13.27 o
  11   8   0        123.78        118.09        17.81 o
  12   8   0          4.76         -4.88        14.83 o
  13   8   0         25.20         12.26        26.63 o
   1   9   0        305.93        296.78        16.81 o
   2   9   0       1040.96       1046.23        24.03 o
   3   9   0        465.72        484.91        22.84 o
   4   9   0        918.73        963.53        29.83 o
   5   9   0        402.53        464.03        21.71 o
   6   9   0         19.52          7.90        11.32 o
   7   9   0         59.59         91.47        13.91 o
   8   9   0        142.40        182.47        18.30 o
   9   9   0        371.25        358.40        26.58 o
  10   9   0        126.33        164.12        22.09 o
   0  10   0        832.16        911.96        61.63 o
   1  10   0        231.19        228.87        25.38 o
   2  10   0        243.77        226.41        26.13 o
   3  10   0        190.90        248.42        46.57 o
   4  10   0         48.53         51.67        32.01 o
   5  10   0        366.36        308.75        62.43 o
   6  10   0        286.10        273.44        31.59 o
   7  10   0        304.54        304.37        33.44 o
 -19   1   1          3.25        -19.20        19.20 o
 -18   1   1        601.92        691.90        44.36 o
 -17   1   1       1203.32       1216.40        41.18 o
 -16   1   1       1779.90       1784.93        40.70 o
 -15   1   1       2368.80       2340.16        54.16 o
 -14   1   1        145.04        145.87        12.85 o
 -13   1   1         96.90         93.14         9.56 o
 -12   1   1        470.37        482.51        14.40 o
 -11   1   1       2735.97       2812.17        31.77 o
 -10   1   1       3485.04       3453.01        35.64 o
  -9   1   1       7294.79       7638.71        64.99 o
  -8   1   1       5338.99       5436.07        54.36 o
  -7   1   1       2493.80       2631.88        26.34 o
  -6   1   1        244.04        288.67         7.57 o
  -5   1   1       5364.90       5612.88        48.26 o
  -4   1   1      28095.63      29592.10       215.20 o
  -3   1   1      36589.36      38211.98       275.79 o
  -2   1   1       1173.16       1213.27        12.12 o
  -1   1   1       1871.11       2147.21        14.54 o
   0   1   1         28.27         28.74         1.16 o
   1   1   1        115.28        124.95         3.01 o
   2   1   1       6485.85       6792.09        54.22 o
   3   1   1       5351.62       5426.58        47.38 o
   4   1   1      14701.46      14958.16       118.18 o
   5   1   1       6847.47       6924.32        59.05 o
   6   1   1       6658.45       7054.34        63.42 o
   7   1   1         44.78         88.73         5.47 o
   8   1   1        235.14        239.17         8.54 o
   9   1   1       1089.70       1093.86        18.51 o
  10   1   1       2962.05       2909.82        35.55 o
  11   1   1       2807.60       2643.78        36.24 o
  12   1   1       1535.43       1541.56        30.42 o
  13   1   1       1538.20       1469.38        42.27 o
  14   1   1          4.02         -0.16        11.76 o
  15   1   1         26.49         39.27        14.90 o
  16   1   1         54.99         53.71        16.09 o
  17   1   1        589.19        604.78        40.59 o
  18   1   1        489.30        454.13        35.40 o
 -19   2   1        297.45        300.98        31.36 o
 -18   2   1        256.45        266.69        26.88 o
 -17   2   1          6.22         36.74        14.43 o
 -16   2   1          6.07         12.02        12.75 o
 -15   2   1         31.32         30.22        11.20 o
 -14   2   1        297.76        255.41        18.09 o
 -13   2   1        510.21        543.65        21.26 o
 -12   2   1        217.46        213.12        14.15 o
 -11   2   1        423.33        408.59        13.17 o
 -10   2   1        535.04        497.69        13.22 o
  -9   2   1        221.14        205.20         8.88 o
  -8   2   1        676.30        583.51        11.97 o
  -7   2   1       1521.02       1571.68        20.96 o
  -6   2   1       2206.66       2275.75        25.84 o
  -5   2   1       1851.94       1817.38        18.05 o
  -4   2   1       3034.00       3086.01        31.50 o
  -3   2   1        104.16        112.00         4.91 o
  -2   2   1        526.20        515.04         6.34 o
  -1   2   1          9.66         14.91         1.88 o
   0   2   1       6472.14       6905.99        50.58 o
   1   2   1       3781.60       3869.02        31.83 o
   2   2   1       2794.96       2833.38        23.61 o
   3   2   1        260.09        238.54         5.37 o
   4   2   1          5.38          5.20         2.57 o
   5   2   1         35.31         49.84         4.25 o
   6   2   1       1741.74       1742.61        20.83 o
   7   2   1       1406.89       1311.85        17.95 o
   8   2   1       1269.11       1315.17        21.94 o
   9   2   1        153.79        139.83         7.53 o
  10   2   1       1085.89       1087.95        21.03 o
  11   2   1         45.92         40.28         7.75 o
  12   2   1        468.82        443.73        19.16 o
  13   2   1         80.57         94.82        13.02 o
  14   2   1        237.32        217.74        19.79 o
  15   2   1         83.47        125.36        19.77 o
  16   2   1        351.41        345.90        26.35 o
  17   2   1          1.91        -15.29        15.29 o
  18   2   1         37.22         25.26        17.90 o
 -18   3   1        569.06        582.47        48.25 o
 -17   3   1        584.49        555.00        29.06 o
 -16   3   1        419.60        445.39        22.90 o
 -15   3   1         68.64         68.42        12.74 o
 -14   3   1          5.64          8.67        10.06 o
 -13   3   1        403.30        351.71        18.41 o
 -12   3   1        617.45        615.08        21.85 o
 -11   3   1       2202.45       2131.46        35.51 o
 -10   3   1         90.15         87.55         8.90 o
  -9   3   1       3387.01       3346.18        43.74 o
  -8   3   1       1938.64       1840.71        26.63 o
  -7   3   1        582.87        535.19        13.24 o
  -6   3   1          9.06          5.35         4.20 o
  -5   3   1       3535.96       3662.42        41.13 o
  -4   3   1         73.56        118.83         6.10 o
  -3   3   1       9778.31      10776.37        78.99 o
  -2   3   1       3251.71       3134.92        27.95 o
  -1   3   1       2935.18       2866.46        23.69 o
   0   3   1       1286.45       1226.97        13.22 o
   1   3   1        151.46        152.87         5.28 o
   2   3   1       2321.59       2444.45        23.60 o
   3   3   1       1456.57       1274.04        14.83 o
   4   3   1       6740.97       6770.76        53.21 o
   5   3   1       8308.01       8710.56        74.38 o
   6   3   1       1391.32       1241.66        17.37 o
   7   3   1        521.48        507.43        11.59 o
   8   3   1          2.57          5.42         4.42 o
   9   3   1        960.54        955.52        21.82 o
  10   3   1       1360.65       1335.51        27.21 o
  11   3   1       6425.59       6557.72        77.09 o
  12   3   1         21.87         42.25         9.91 o
  13   3   1       1558.66       1578.86        36.42 o
  14   3   1         59.91         61.97        12.65 o
  15   3   1        135.40        113.49        32.58 o
  16   3   1        225.93        220.88        22.53 o
  17   3   1        517.57        529.19        32.28 o
  18   3   1         95.02         84.88        21.88 o
 -18   4   1         76.18         60.12        20.67 o
 -17   4   1        129.08         88.74        19.95 o
 -16   4   1         43.65         35.98        15.00 o
 -15   4   1          4.85         -0.48        10.84 o
 -14   4   1       1040.49        966.85        28.73 o
 -13   4   1        576.65        576.42        23.49 o
 -12   4   1        224.31        204.03        14.83 o
 -11   4   1       4478.47       4529.68        59.16 o
 -10   4   1       1288.32       1230.81        28.40 o
  -9   4   1        645.68        608.88        30.15 o
  -8   4   1        478.11        480.17        15.04 o
  -7   4   1       4134.87       4053.65        43.12 o
  -6   4   1        810.29        709.69        15.02 o
  -5   4   1       5764.44       6040.76        59.59 o
  -4   4   1       1329.52       1259.94        14.58 o
  -3   4   1        518.26        446.21         8.17 o
  -2   4   1       3494.91       4183.73        37.41 o
  -1   4   1        246.02        201.29         6.14 o
   0   4   1       5642.48       5751.54        46.40 o
   1   4   1       7939.13       8120.16        62.85 o
   2   4   1      10980.13      11673.31        91.72 o
   3   4   1       3679.52       3871.39        34.28 o
   4   4   1        211.13        271.17         7.74 o
   5   4   1         80.87         66.67         4.99 o
   6   4   1        136.37        119.62         7.91 o
   7   4   1       3833.99       3948.77        45.19 o
   8   4   1       1958.93       1908.52        40.32 o
   9   4   1       3422.28       3290.19        46.14 o
  10   4   1        243.52        238.66        14.54 o
  11   4   1        649.44        631.41        33.84 o
  12   4   1         98.86         86.50        12.64 o
  13   4   1       2016.31       2006.26        39.04 o
  14   4   1        249.57        241.19        18.03 o
  15   4   1        636.58        610.49        26.85 o
  16   4   1        260.11        281.31        26.19 o
  17   4   1        364.80        359.67        27.92 o
 -17   5   1          6.03          8.36        15.23 o
 -16   5   1        300.20        308.34        23.79 o
 -15   5   1          2.95          4.81        13.58 o
 -14   5   1         91.23         82.10        15.63 o
 -13   5   1          8.17          1.00        11.39 o
 -12   5   1         31.60         29.35        10.68 o
 -11   5   1         84.58         79.71        12.39 o
 -10   5   1          7.83         11.16         8.22 o
  -9   5   1        179.72        158.06        12.94 o
  -8   5   1         84.95         82.85         8.85 o
  -7   5   1       1008.73       1017.37        19.14 o
  -6   5   1        626.36        624.62        15.06 o
  -5   5   1         42.74         41.47         5.97 o
  -4   5   1        551.42        525.35        10.14 o
  -3   5   1       2658.16       2766.24        27.39 o
  -2   5   1       1832.33       1796.58        20.25 o
  -1   5   1        375.02        363.68        10.45 o
   0   5   1          6.08          0.33         3.28 o
   1   5   1         72.09         69.31         5.06 o
   2   5   1         41.08         34.86         4.59 o
   3   5   1          6.74          2.15         3.70 o
   4   5   1        540.89        515.94        14.34 o
   5   5   1       1430.27       1433.78        20.41 o
   6   5   1       2044.06       2032.92        29.22 o
   7   5   1        750.98        735.66        21.86 o
   8   5   1        140.18        140.74        11.51 o
   9   5   1       2065.66       2063.19        35.71 o
  10   5   1        683.08        649.10        23.08 o
  11   5   1        430.28        371.42        19.13 o
  12   5   1        321.37        299.15        18.61 o
  13   5   1         66.50         72.51        13.42 o
  14   5   1          5.41         -3.97        11.59 o
  15   5   1         38.26         54.82        16.06 o
  16   5   1          9.45        -13.37        18.33 o
 -16   6   1         52.97         31.04        20.05 o
 -15   6   1        181.77        138.86        24.09 o
 -14   6   1        369.37        360.49        24.04 o
 -13   6   1       1168.64       1211.12        43.90 o
 -12   6   1       1177.48       1214.95        34.10 o
 -11   6   1        675.17        603.89        36.14 o
 -10   6   1        217.94        210.70        18.10 o
  -9   6   1         75.34         39.44        10.62 o
  -8   6   1        107.23        116.50         9.96 o
  -7   6   1       1800.09       1846.96        28.20 o
  -6   6   1       4108.87       3904.07        44.25 o
  -5   6   1       2346.74       2324.93        29.16 o
  -4   6   1       1575.93       1577.08        23.77 o
  -3   6   1        637.65        620.16        11.89 o
  -2   6   1         27.31         28.52         4.96 o
  -1   6   1       3755.67       3715.23        34.32 o
   0   6   1       4018.32       4154.91        38.96 o
   1   6   1       1440.37       1413.75        19.12 o
   2   6   1       2286.01       2280.18        24.87 o
   3   6   1       2199.69       2066.20        26.23 o
   4   6   1        479.85        437.77        17.97 o
   5   6   1         58.63         48.92         7.17 o
   6   6   1        562.26        575.26        16.36 o
   7   6   1        928.80        925.13        27.47 o
   8   6   1       4519.89       4529.76        59.60 o
   9   6   1       2882.92       2812.93        45.05 o
  10   6   1        425.33        397.85        19.87 o
  11   6   1         41.52         39.54        11.33 o
  12   6   1         91.73         80.94        15.05 o
  13   6   1        613.66        614.02        29.30 o
  14   6   1        182.77        197.51        20.90 o
  15   6   1       1181.74       1224.15        41.86 o
 -15   7   1          5.18          8.67        19.35 o
 -14   7   1          8.79          8.49        15.20 o
 -13   7   1         17.84         42.46        15.02 o
 -12   7   1          7.37         -3.36        13.10 o
 -11   7   1          0.89         -0.36        12.33 o
 -10   7   1          6.18         16.22        12.35 o
  -9   7   1          1.25          0.80        10.25 o
  -8   7   1        119.52        127.00        15.92 o
  -7   7   1          0.34         -7.76         7.76 o
  -6   7   1         47.90         30.91         8.73 o
  -5   7   1         83.16         80.25         9.20 o
  -4   7   1          0.22         -4.59         5.42 o
  -3   7   1         52.35         38.76         6.61 o
  -2   7   1         37.29         37.79         6.71 o
  -1   7   1         83.14         87.15         6.68 o
   0   7   1        787.00        789.38        15.24 o
   1   7   1          3.77          6.53         4.84 o
   2   7   1          3.85          0.50         5.31 o
   3   7   1         67.85         58.46         7.17 o
   4   7   1         11.86          8.54         5.89 o
   5   7   1         45.51         52.91         8.00 o
   6   7   1         12.35         -4.93         7.82 o
   7   7   1          4.61          8.13         8.91 o
   8   7   1         12.95          7.90         9.46 o
   9   7   1        124.44        109.91        14.98 o
  10   7   1         19.71          4.69        12.41 o
  11   7   1         35.80         49.63        14.06 o
  12   7   1        174.43        180.05        19.80 o
  13   7   1         49.57          7.48        15.74 o
  14   7   1          0.22        -15.25        15.80 o
 -13   8   1       1519.76       1685.25        45.35 o
 -12   8   1       1221.96       1394.62        40.49 o
 -11   8   1        412.19        425.90        32.85 o
 -10   8   1        121.07        112.20        16.16 o
  -9   8   1        101.60        105.32        15.52 o
  -8   8   1        356.10        370.28        20.26 o
  -7   8   1        989.55        952.23        27.18 o
  -6   8   1       1185.73       1198.52        29.33 o
  -5   8   1       3001.64       3019.78        38.38 o
  -4   8   1        375.96        393.17        15.20 o
  -3   8   1        778.11        791.86        19.06 o
  -2   8   1        352.21        329.94        14.39 o
  -1   8   1        826.40        814.40        17.53 o
   0   8   1       1223.10       1301.61        22.69 o
   1   8   1       1446.22       1497.77        22.44 o
   2   8   1       1997.13       2110.67        28.32 o
   3   8   1        571.07        588.21        16.76 o
   4   8   1        499.23        479.92        15.71 o
   5   8   1         50.45         36.75         9.47 o
   6   8   1        411.68        412.69        20.02 o
   7   8   1       1258.47       1233.68        33.02 o
   8   8   1       1604.76       1616.35        42.83 o
   9   8   1        239.53        273.56        22.88 o
  10   8   1        186.29        183.76        20.77 o
  11   8   1        149.62        174.66        21.79 o
  12   8   1         10.59         21.86        17.11 o
 -11   9   1        312.02        292.61        35.20 o
 -10   9   1        205.54        184.24        25.72 o
  -9   9   1         25.80         24.88        18.68 o
  -8   9   1         71.03         47.13        14.43 o
  -7   9   1         36.80         29.99        14.22 o
  -6   9   1         89.61         66.64        14.58 o
  -5   9   1          3.13         -7.67        10.14 o
  -4   9   1        139.21        121.27        18.73 o
  -3   9   1         32.02         34.55        10.68 o
  -2   9   1       1215.48       1226.14        32.16 o
  -1   9   1        168.85        157.39        14.37 o
   0   9   1         52.35         52.57        12.76 o
   1   9   1         19.15          8.35        10.85 o
   2   9   1          9.49         12.85        11.74 o
   3   9   1         80.17         77.90        11.09 o
   4   9   1       1412.06       1459.17        35.00 o
   5   9   1        479.13        487.17        22.58 o
   6   9   1        175.11        141.62        16.28 o
   7   9   1          1.47          3.15        12.21 o
   8   9   1         77.42         88.04        17.92 o
   9   9   1        165.82        171.17        21.34 o
  10   9   1        421.10        470.06        51.17 o
  -7  10   1        552.31        690.67        36.38 o
  -6  10   1        374.16        356.95        35.43 o
  -5  10   1        786.85        831.13        58.99 o
  -4  10   1        239.43        155.38        46.53 o
  -3  10   1         20.99         23.10        18.32 o
  -2  10   1         17.66         12.87        16.90 o
  -1  10   1        281.43        278.41        26.70 o
   0  10   1        429.35        415.04        31.76 o
   1  10   1        436.21        425.30        31.63 o
   2  10   1        208.10        196.84        28.21 o
   3  10   1        207.75        172.96        36.05 o
   4  10   1         33.17         28.30        26.83 o
   5  10   1         20.34         -6.47        25.66 o
   6  10   1        139.01        104.52        22.64 o
 -20   0   2        213.95        255.10        59.91 o
 -19   0   2       1246.06       1308.85       135.01 o
 -18   0   2        789.16        813.19        60.60 o
 -17   0   2         13.96          6.06        24.06 o
 -16   0   2        257.51        234.53        33.96 o
 -15   0   2          0.20         -5.80        13.39 o
 -14   0   2       1269.68       1106.28        36.57 o
 -13   0   2        157.34        176.12        14.06 o
 -12   0   2       2110.97       2102.30        38.41 o
 -11   0   2       3928.45       4010.63        63.92 o
 -10   0   2       3455.45       3506.90        50.67 o
  -9   0   2        101.38         59.72         7.42 o
  -8   0   2       3211.16       3876.20        58.29 o
  -7   0   2      22250.39      24776.49       292.19 o
  -6   0   2       6120.18       6163.39        80.74 o
  -5   0   2         85.52        104.83         7.34 o
  -4   0   2         84.97        111.74         6.87 o
  -3   0   2       1755.69       1892.14        24.01 o
  -2   0   2       6086.49       6410.66        76.65 o
  -1   0   2        513.55        627.96         8.93 o
   0   0   2       4747.33       4876.44        67.40 o
   1   0   2       9763.11      10029.11       104.53 o
   2   0   2      62574.38      66315.75       678.50 o
   3   0   2       8746.60       9158.60       110.59 o
   4   0   2        511.82        439.76        11.71 o
   5   0   2       2822.14       3008.42        56.26 o
   6   0   2        273.88        286.42        11.92 o
   7   0   2        861.49        668.75        25.15 o
   8   0   2       4858.65       4894.80        70.99 o
   9   0   2       1111.49       1011.61        28.30 o
  10   0   2       2538.54       2462.75        45.52 o
  11   0   2       1976.65       2002.57        51.57 o
  12   0   2        413.03        428.67        44.05 o
  13   0   2         46.64         56.74        18.57 o
  14   0   2        685.34        675.69        36.55 o
  15   0   2       1239.12       1290.85        63.05 o
  16   0   2       1133.92       1259.86        66.71 o
  17   0   2        554.18        654.22        55.42 o
  18   0   2        336.11        339.93        44.21 o
 -20   1   2         62.04         27.39        40.21 o
 -19   1   2          0.36        -17.96        17.96 o
 -18   1   2         37.76         61.09        21.33 o
 -17   1   2        194.30        177.62        17.82 o
 -16   1   2        114.70        109.94        15.33 o
 -15   1   2        195.02        182.31        14.63 o
 -14   1   2         15.97         14.32         9.05 o
 -13   1   2         30.91         21.56         6.37 o
 -12   1   2          2.06          2.32         5.24 o
 -11   1   2         36.10         34.21         5.70 o
 -10   1   2        602.21        600.00        12.72 o
  -9   1   2       1926.06       2072.82        25.28 o
  -8   1   2       1259.30       1275.56        17.72 o
  -7   1   2       2151.58       2281.61        28.41 o
  -6   1   2        465.68        440.60         9.59 o
  -5   1   2       7466.57       7765.54        68.84 o
  -4   1   2       2312.92       2283.69        22.32 o
  -3   1   2      13888.09      15104.79       117.49 o
  -2   1   2       2479.99       2562.80        27.72 o
  -1   1   2        211.00        223.17         2.68 o
   0   1   2        747.52        765.55         7.74 o
   1   1   2        481.72        521.00         7.27 o
   2   1   2         21.89         23.90         3.05 o
   3   1   2       1517.95       1520.77        18.02 o
   4   1   2       1286.17       1301.69        17.08 o
   5   1   2        989.22        963.16        12.05 o
   6   1   2       5023.46       5307.87        48.50 o
   7   1   2       1110.15       1307.58        25.30 o
   8   1   2        216.50        218.91         8.62 o
   9   1   2          0.87          9.89         4.60 o
  10   1   2        146.29        134.53        10.08 o
  11   1   2        129.99        114.76        10.20 o
  12   1   2         30.52         16.89         9.52 o
  13   1   2        174.63        152.59        14.68 o
  14   1   2         85.55         66.35        15.01 o
  15   1   2         26.55          5.17        13.58 o
  16   1   2          2.94          8.18        15.33 o
  17   1   2          1.64         16.81        19.73 o
  18   1   2        145.02        143.63        27.85 o
 -19   2   2        187.00        225.28        38.07 o
 -18   2   2        495.03        525.00        28.32 o
 -17   2   2        622.98        618.58        28.62 o
 -16   2   2          3.28          3.34        11.99 o
 -15   2   2          0.87          5.67         9.82 o
 -14   2   2        774.13        725.44        23.60 o
 -13   2   2       1645.55       1614.47        31.61 o
 -12   2   2       2430.27       2399.09        34.55 o
 -11   2   2       2432.02       2440.29        32.67 o
 -10   2   2        680.76        643.42        14.31 o
  -9   2   2         55.17         52.14         5.21 o
  -8   2   2       1315.01       1334.92        18.65 o
  -7   2   2       2154.72       2065.33        21.90 o
  -6   2   2       1627.80       1509.84        16.54 o
  -5   2   2       7585.74       7549.49        56.40 o
  -4   2   2       6492.58       6590.99        51.91 o
  -3   2   2        335.24        277.72         4.62 o
  -2   2   2       6339.40       7046.76        54.70 o
  -1   2   2       2590.15       2503.11        22.80 o
   0   2   2       6384.29       6610.03        49.08 o
   1   2   2      22368.27      23269.82       179.49 o
   2   2   2       6293.45       6301.56        52.98 o
   3   2   2       4666.21       4689.69        38.95 o
   4   2   2       1094.28       1001.20        11.97 o
   5   2   2         58.06         65.06         3.33 o
   6   2   2        941.82        951.77        11.94 o
   7   2   2        905.59        842.39        11.58 o
   8   2   2       5890.10       5864.29        55.39 o
   9   2   2        825.88        783.66        17.53 o
  10   2   2       4040.22       3968.84        47.55 o
  11   2   2        547.64        579.10        18.83 o
  12   2   2        125.11         95.08        12.50 o
  13   2   2        435.09        386.29        23.66 o
  14   2   2        641.21        650.26        30.77 o
  15   2   2       1145.24       1168.98        38.61 o
  16   2   2       1143.72       1283.70        43.13 o
  17   2   2        670.89        695.05        39.03 o
  18   2   2         48.52         53.93        25.41 o
 -19   3   2        408.97        391.95        30.07 o
 -18   3   2         58.26         64.73        19.15 o
 -17   3   2        384.87        361.84        24.09 o
 -16   3   2        428.83        436.78        22.43 o
 -15   3   2        894.59        962.38        41.42 o
 -14   3   2       2483.10       2496.55        42.71 o
 -13   3   2        402.85        351.85        24.26 o
 -12   3   2        179.53        133.77        14.13 o
 -11   3   2        284.14        251.39        13.05 o
 -10   3   2         11.89          9.69         6.47 o
  -9   3   2       1797.40       1794.32        34.31 o
  -8   3   2       4785.31       4849.14        51.97 o
  -7   3   2       1358.61       1371.79        21.20 o
  -6   3   2       2476.30       2516.47        29.98 o
  -5   3   2       3485.17       3870.05        40.16 o
  -4   3   2       3336.54       3640.93        31.74 o
  -3   3   2       4946.70       5286.63        46.42 o
  -2   3   2       3583.61       3659.96        32.13 o
  -1   3   2       3760.47       3858.15        30.36 o
   0   3   2       2820.63       2874.88        23.80 o
   1   3   2        141.57        112.28         4.76 o
   2   3   2       1314.57       1409.69        16.12 o
   3   3   2          6.42          8.84         2.68 o
   4   3   2       6125.58       6602.81        54.76 o
   5   3   2       1491.60       1313.75        17.62 o
   6   3   2        646.60        556.47        12.69 o
   7   3   2       1442.25       1392.90        19.33 o
   8   3   2        113.84        107.95         8.17 o
   9   3   2        116.52        124.47        10.82 o
  10   3   2        191.25        203.76        13.57 o
  11   3   2        153.15        127.38        12.72 o
  12   3   2       1222.67       1204.04        28.53 o
  13   3   2       2466.80       2471.49        46.58 o
  14   3   2        117.09         99.88        17.44 o
  15   3   2         81.19        103.82        18.11 o
  16   3   2          2.23          3.65        15.52 o
  17   3   2        193.93        227.91        28.03 o
 -18   4   2         75.47         61.18        19.52 o
 -17   4   2         41.66         53.86        16.23 o
 -16   4   2        263.86        245.08        20.79 o
 -15   4   2        308.23        292.36        21.25 o
 -14   4   2          4.31         -7.52        10.00 o
 -13   4   2         62.33         41.07        11.16 o
 -12   4   2       1902.62       1944.54        35.65 o
 -11   4   2       1256.91       1251.08        27.15 o
 -10   4   2       3701.67       3683.38        45.87 o
  -9   4   2        104.53         95.62         9.08 o
  -8   4   2        139.54        118.78         8.72 o
  -7   4   2        347.82        322.88        12.11 o
  -6   4   2       2950.86       3079.38        36.09 o
  -5   4   2        463.19        392.25        11.39 o
  -4   4   2       1607.99       1507.51        18.00 o
  -3   4   2       2688.83       2714.50        28.46 o
  -2   4   2        733.48        784.50        13.00 o
  -1   4   2         56.61         66.87         3.98 o
   0   4   2        251.89        234.17         6.48 o
   1   4   2       1604.60       1529.24        20.28 o
   2   4   2       6031.73       6366.94        54.08 o
   3   4   2        274.36        209.84         8.20 o
   4   4   2       2673.12       2769.40        28.31 o
   5   4   2        400.95        366.43        10.26 o
   6   4   2        670.26        660.45        16.06 o
   7   4   2        623.23        625.21        17.92 o
   8   4   2       1039.38       1012.61        23.14 o
   9   4   2        466.97        450.38        18.56 o
  10   4   2       1065.05        970.92        24.83 o
  11   4   2         24.56         18.59         9.86 o
  12   4   2        225.14        201.87        15.76 o
  13   4   2        158.58        128.60        14.43 o
  14   4   2          4.01         -8.61        14.74 o
  15   4   2        426.26        414.11        27.73 o
  16   4   2          9.80        -13.54        19.06 o
  17   4   2        128.21        157.61        29.09 o
 -17   5   2         18.66         10.73        15.40 o
 -16   5   2        562.75        611.84        30.43 o
 -15   5   2       1497.53       1495.78        39.91 o
 -14   5   2        649.92        607.34        43.18 o
 -13   5   2       1035.31       1027.10        37.27 o
 -12   5   2         13.22         13.80        14.23 o
 -11   5   2        202.92        175.43        15.31 o
 -10   5   2       2986.79       2884.70        43.18 o
  -9   5   2       1846.97       1788.17        27.89 o
  -8   5   2       4035.14       4012.64        47.86 o
  -7   5   2       4241.17       4259.30        48.67 o
  -6   5   2       1859.27       1910.19        33.96 o
  -5   5   2        188.80        176.80         8.85 o
  -4   5   2        636.02        581.67        11.70 o
  -3   5   2       6245.54       6565.35        56.59 o
  -2   5   2       6537.26       6688.08        52.40 o
  -1   5   2       6391.18       6592.83        51.84 o
   0   5   2       2529.03       2430.43        24.15 o
   1   5   2       1406.42       1394.04        17.62 o
   2   5   2         86.07         81.09         5.79 o
   3   5   2       1347.73       1336.66        17.64 o
   4   5   2       3708.96       3715.26        35.43 o
   5   5   2       5956.81       5874.21        56.94 o
   6   5   2       9137.44       9368.71        90.43 o
   7   5   2        970.69        930.66        22.36 o
   8   5   2        696.25        653.29        21.08 o
   9   5   2        642.98        612.64        22.42 o
  10   5   2       1093.15       1111.15        27.73 o
  11   5   2       1439.31       1469.54        38.19 o
  12   5   2       1434.82       1390.92        39.43 o
  13   5   2       1015.16       1002.62        39.18 o
  14   5   2        401.20        396.42        24.34 o
  15   5   2        166.53        167.50        19.64 o
  16   5   2         41.63         37.80        21.66 o
 -16   6   2          2.57         20.70        15.66 o
 -15   6   2         34.45         15.56        15.16 o
 -14   6   2          0.49         -8.31        12.94 o
 -13   6   2         91.64         81.17        15.91 o
 -12   6   2        145.63        119.62        16.03 o
 -11   6   2        114.75         98.97        14.76 o
 -10   6   2         32.22         47.14        11.53 o
  -9   6   2         30.49         26.13         9.58 o
  -8   6   2        215.65        209.62        13.31 o
  -7   6   2        446.30        431.27        19.68 o
  -6   6   2         43.77         56.64         7.77 o
  -5   6   2        297.46        291.83        11.97 o
  -4   6   2         13.81         10.71         5.69 o
  -3   6   2         68.40         72.41         5.84 o
  -2   6   2        513.03        504.23        10.96 o
  -1   6   2        547.76        540.41        11.30 o
   0   6   2        166.96        165.75         9.69 o
   1   6   2        676.31        683.71        13.35 o
   2   6   2        324.08        288.48        10.12 o
   3   6   2        136.61        132.95         8.26 o
   4   6   2          3.25          7.07         5.57 o
   5   6   2        862.83        818.43        17.66 o
   6   6   2        376.46        375.89        16.78 o
   7   6   2        266.27        262.48        15.28 o
   8   6   2        503.78        457.70        19.96 o
   9   6   2        235.52        199.93        17.47 o
  10   6   2         40.27         47.16        11.64 o
  11   6   2         62.28         74.03        18.69 o
  12   6   2         80.55         75.67        14.20 o
  13   6   2        122.19        108.99        18.03 o
  14   6   2         14.67         14.20        18.39 o
  15   6   2         47.01         34.00        18.51 o
 -15   7   2        135.34        128.26        23.23 o
 -14   7   2        740.23        753.10        33.69 o
 -13   7   2        496.63        488.29        40.01 o
 -12   7   2          7.14          7.02        13.12 o
 -11   7   2         38.74         25.46        13.05 o
 -10   7   2        321.23        367.85        20.38 o
  -9   7   2       3069.88       2984.42        56.18 o
  -8   7   2       1342.73       1450.30        31.70 o
  -7   7   2        537.26        568.75        20.16 o
  -6   7   2       2818.32       2615.06        38.39 o
  -5   7   2         30.96         24.72         7.27 o
  -4   7   2        188.75        207.51        11.33 o
  -3   7   2       1142.68       1144.79        21.07 o
  -2   7   2       1508.40       1410.77        24.48 o
  -1   7   2       3575.40       3573.69        33.64 o
   0   7   2       9129.40       9298.33        73.75 o
   1   7   2         51.61         44.49         6.18 o
   2   7   2         10.44          3.12         5.50 o
   3   7   2         62.19         60.07         7.24 o
   4   7   2       3058.43       3071.13        36.51 o
   5   7   2       2466.82       2526.26        40.10 o
   6   7   2       1999.36       1966.67        35.48 o
   7   7   2       1253.30       1348.09        36.88 o
   8   7   2        899.75        940.37        26.93 o
   9   7   2        321.09        296.43        18.58 o
  10   7   2        447.81        364.40        22.62 o
  11   7   2        609.29        664.02        31.01 o
  12   7   2       1753.58       1782.84        49.13 o
  13   7   2       1025.86       1040.79        42.35 o
 -13   8   2         56.09         16.42        18.66 o
 -12   8   2          1.85         -6.35        13.26 o
 -11   8   2        239.72        212.50        19.86 o
 -10   8   2         37.48         32.98        13.52 o
  -9   8   2        182.94        158.65        15.45 o
  -8   8   2         25.83         18.16        11.09 o
  -7   8   2         53.60         29.07        10.98 o
  -6   8   2         84.13         65.30        10.09 o
  -5   8   2        414.28        408.64        15.97 o
  -4   8   2        336.25        304.00        14.70 o
  -3   8   2        144.74        139.69        11.09 o
  -2   8   2        383.64        365.34        21.42 o
  -1   8   2        405.79        392.63        17.25 o
   0   8   2        382.23        339.57        18.47 o
   1   8   2        743.99        698.32        17.13 o
   2   8   2        188.55        191.81        12.29 o
   3   8   2        112.37         95.62         9.24 o
   4   8   2         37.55         48.73         9.89 o
   5   8   2        246.34        248.16        19.62 o
   6   8   2          4.60        -11.58        11.84 o
   7   8   2         41.37         57.51        15.56 o
   8   8   2        369.03        334.40        24.46 o
   9   8   2        421.36        486.63        29.24 o
  10   8   2        121.71        122.40        20.09 o
  11   8   2          1.97         -3.93        16.75 o
  12   8   2         90.43         62.05        35.61 o
 -11   9   2        114.58         53.62        21.13 o
 -10   9   2        451.31        441.93        32.62 o
  -9   9   2       1399.27       1452.72        40.35 o
  -8   9   2        809.38        748.69        32.10 o
  -7   9   2        489.55        501.83        26.06 o
  -6   9   2         16.05         10.04        12.48 o
  -5   9   2        127.54         85.36        12.89 o
  -4   9   2          3.86         -2.15         9.75 o
  -3   9   2       1363.23       1429.07        32.54 o
  -2   9   2        961.12        976.18        29.37 o
  -1   9   2       1071.41        978.78        33.33 o
   0   9   2        581.02        573.08        23.15 o
   1   9   2        475.18        471.65        21.35 o
   2   9   2         19.51          3.03        11.01 o
   3   9   2        145.64        152.55        16.05 o
   4   9   2        950.04       1013.03        30.73 o
   5   9   2        663.94        664.30        27.07 o
   6   9   2       1137.83       1145.69        33.24 o
   7   9   2        460.54        482.49        25.76 o
   8   9   2        392.28        423.50        28.60 o
   9   9   2          3.69         -2.45        16.34 o
  -7  10   2         40.11         -5.31        21.01 o
  -6  10   2        509.60        522.05        31.03 o
  -5  10   2        562.01        571.41        41.77 o
  -4  10   2         26.32         20.83        16.00 o
  -3  10   2        746.05        758.28        34.69 o
  -2  10   2         75.82         72.58        16.41 o
  -1  10   2         49.17         47.56        18.98 o
   0  10   2        173.90        159.59        19.37 o
   1  10   2        448.08        438.29        26.37 o
   2  10   2        575.19        503.19        31.86 o
   3  10   2         22.72         21.31        19.04 o
   4  10   2         19.87          8.47        20.84 o
   5  10   2        172.62        168.12        21.32 o
   6  10   2          9.55         -2.11        15.99 o
 -20   1   3        100.12         80.94        23.54 o
 -19   1   3        258.17        271.92        29.33 o
 -18   1   3        210.55        192.93        24.79 o
 -17   1   3         12.78          3.39        14.87 o
 -16   1   3        154.77        165.53        14.81 o
 -15   1   3       1558.96       1612.53        36.95 o
 -14   1   3       2395.70       2458.39        36.45 o
 -13   1   3       3494.27       3491.07        38.80 o
 -12   1   3        579.05        577.43        14.17 o
 -11   1   3          9.72         12.65         5.01 o
 -10   1   3        773.88        792.90        15.18 o
  -9   1   3        125.34         90.26         8.56 o
  -8   1   3       1426.89       1278.14        19.31 o
  -7   1   3       6705.13       6799.65        60.25 o
  -6   1   3      13153.48      13681.68       117.32 o
  -5   1   3      11853.25      12619.85       101.50 o
  -4   1   3       3652.33       3823.60        34.17 o
  -3   1   3       1717.23       1723.00        17.48 o
  -2   1   3       4072.21       4145.00        32.37 o
  -1   1   3      44709.28      48589.50       370.37 o
   0   1   3        987.59        993.54        12.55 o
   1   1   3       4161.45       4356.75        37.17 o
   2   1   3      11564.27      12263.78        91.73 o
   3   1   3         91.50        104.20         5.72 o
   4   1   3         24.83         21.52         4.11 o
   5   1   3       5683.59       5803.25        59.80 o
   6   1   3       4562.25       4334.11        40.47 o
   7   1   3       8828.96       9175.67        84.14 o
   8   1   3       4223.75       4413.45        46.67 o
   9   1   3        930.41        869.56        34.24 o
  10   1   3         64.78         48.60         8.86 o
  11   1   3        202.82        176.75        13.06 o
  12   1   3       2011.29       2013.18        38.89 o
  13   1   3       1766.82       1741.85        44.76 o
  14   1   3       1061.98       1188.16        37.44 o
  15   1   3        900.35        873.16        47.54 o
  16   1   3         72.17         76.79        24.19 o
  17   1   3         69.87         51.74        26.84 o
 -20   2   3        101.43        113.27        53.26 o
 -19   2   3        133.92         61.80        23.12 o
 -18   2   3        195.60        182.77        25.88 o
 -17   2   3         46.48         55.63        13.62 o
 -16   2   3        289.52        295.83        18.54 o
 -15   2   3          2.05         -2.43         9.12 o
 -14   2   3          2.21          0.04         9.04 o
 -13   2   3        687.74        665.58        21.16 o
 -12   2   3        662.80        643.64        18.66 o
 -11   2   3       1413.95       1329.92        27.00 o
 -10   2   3        231.30        223.29         9.11 o
  -9   2   3        136.85        176.81         7.71 o
  -8   2   3          8.60         10.72         4.62 o
  -7   2   3        536.01        584.36        11.17 o
  -6   2   3         33.88         52.49         4.07 o
  -5   2   3        506.07        460.15         8.95 o
  -4   2   3       1406.73       1412.57        16.70 o
  -3   2   3       1029.84       1025.85        11.41 o
  -2   2   3       4231.34       4438.15        32.61 o
  -1   2   3         10.22          9.10         1.42 o
   0   2   3        573.32        565.59         8.32 o
   1   2   3       2091.73       2200.13        21.89 o
   2   2   3         63.33         92.99         4.44 o
   3   2   3       2745.48       2792.37        24.73 o
   4   2   3        154.63        105.73         6.57 o
   5   2   3       1334.28       1440.66        20.68 o
   6   2   3        859.65        843.96        16.89 o
   7   2   3         37.98         52.19         6.86 o
   8   2   3         50.89         39.22        10.60 o
   9   2   3       2751.18       2728.20        38.47 o
  10   2   3        877.64        882.19        25.62 o
  11   2   3         22.10         22.09         9.69 o
  12   2   3        624.91        600.83        26.90 o
  13   2   3        178.84        159.51        29.79 o
  14   2   3         84.47         65.04        16.26 o
  15   2   3         61.84         72.92        19.78 o
  16   2   3        169.50        122.05        33.07 o
  17   2   3        503.45        530.58        40.95 o
 -19   3   3        553.70        572.59        33.98 o
 -18   3   3          0.70         -1.43        22.79 o
 -17   3   3         23.71         10.48        13.07 o
 -16   3   3        595.50        574.59        24.97 o
 -15   3   3       1500.43       1517.07        39.65 o
 -14   3   3       1719.56       1757.97        35.14 o
 -13   3   3       1332.67       1312.38        28.88 o
 -12   3   3        450.65        459.55        17.42 o
 -11   3   3       3638.21       3730.02        49.50 o
 -10   3   3        826.32        785.18        19.60 o
  -9   3   3        954.71        859.87        27.43 o
  -8   3   3       2947.52       2910.79        35.58 o
  -7   3   3       5695.85       5801.19        58.18 o
  -6   3   3       5869.96       6006.85        58.50 o
  -5   3   3       5618.58       6172.82        50.70 o
  -4   3   3        679.04        732.47        11.43 o
  -3   3   3       4807.18       5016.76        44.63 o
  -2   3   3       1754.57       1647.98        16.39 o
  -1   3   3       5668.65       5906.03        43.83 o
   0   3   3       5435.26       5427.52        43.06 o
   1   3   3       3998.95       3884.37        36.25 o
   2   3   3        683.38        617.04        10.63 o
   3   3   3        731.42        840.74        12.98 o
   4   3   3       2944.60       3164.49        30.06 o
   5   3   3        586.63        484.15        10.20 o
   6   3   3       2587.74       2491.66        31.75 o
   7   3   3       2659.33       2689.98        34.49 o
   8   3   3       1219.92       1202.59        24.64 o
   9   3   3        730.29        665.96        20.59 o
  10   3   3         12.93          7.09        10.05 o
  11   3   3         21.07         28.29        10.29 o
  12   3   3       1020.79       1046.25        38.07 o
  13   3   3       1847.93       1912.71        50.03 o
  14   3   3        301.28        258.46        23.09 o
  15   3   3        126.44        162.25        20.78 o
  16   3   3         57.72         28.64        17.47 o
  17   3   3          0.48          9.61        18.07 o
 -18   4   3        844.61        877.49        36.03 o
 -17   4   3       1146.55       1143.99        37.50 o
 -16   4   3         54.44         62.93        15.40 o
 -15   4   3         59.16         44.33        14.14 o
 -14   4   3        521.49        485.93        24.60 o
 -13   4   3         68.34         56.01        13.40 o
 -12   4   3       2435.10       2513.46        40.88 o
 -11   4   3       2659.50       2582.13        39.96 o
 -10   4   3         76.63         77.55        10.78 o
  -9   4   3       3790.41       3849.30        46.02 o
  -8   4   3        368.02        349.28        12.74 o
  -7   4   3        171.60        154.28         8.94 o
  -6   4   3       3076.51       3277.88        37.57 o
  -5   4   3       3890.93       3877.99        38.07 o
  -4   4   3       2391.17       2330.51        25.70 o
  -3   4   3       5155.85       5347.68        49.02 o
  -2   4   3        874.54        828.25        11.61 o
  -1   4   3          7.00          2.99         2.48 o
   0   4   3        704.70        677.72        10.22 o
   1   4   3       1226.52       1180.80        14.98 o
   2   4   3       4296.13       4173.93        40.65 o
   3   4   3       1662.02       1530.08        20.10 o
   4   4   3       3330.13       3466.35        33.80 o
   5   4   3       2124.48       2229.51        26.84 o
   6   4   3          4.66          8.59         5.37 o
   7   4   3         43.02         31.26         7.78 o
   8   4   3       1015.49        999.34        23.61 o
   9   4   3       1272.28       1288.00        27.65 o
  10   4   3       2961.23       2872.97        45.02 o
  11   4   3        929.16        934.31        28.66 o
  12   4   3         39.81         44.46        12.51 o
  13   4   3        124.94        104.56        15.58 o
  14   4   3         53.23         51.94        17.62 o
  15   4   3        309.91        333.98        26.09 o
  16   4   3        547.28        533.79        32.64 o
 -18   5   3         35.32         35.61        20.85 o
 -17   5   3         21.51          3.11        15.56 o
 -16   5   3        205.37        242.84        25.85 o
 -15   5   3        214.25        180.95        18.94 o
 -14   5   3        269.93        324.53        22.48 o
 -13   5   3        506.87        535.92        30.47 o
 -12   5   3          1.39        -10.13        10.13 o
 -11   5   3          5.51         -7.32         9.25 o
 -10   5   3        193.23        183.72        13.86 o
  -9   5   3        713.16        703.17        21.10 o
  -8   5   3        187.61        174.85        13.74 o
  -7   5   3        324.89        321.66        12.89 o
  -6   5   3        137.71        117.16         8.47 o
  -5   5   3          6.70         11.82         4.16 o
  -4   5   3        165.13        153.43         7.43 o
  -3   5   3          4.08          7.99         4.14 o
  -2   5   3         88.88         74.47         5.15 o
  -1   5   3       1315.14       1306.88        15.26 o
   0   5   3       1120.58       1050.30        14.37 o
   1   5   3        592.00        629.71        12.77 o
   2   5   3         47.16         54.99         5.55 o
   3   5   3        230.52        224.10        11.63 o
   4   5   3         40.56         41.55         5.41 o
   5   5   3        316.98        301.41        11.28 o
   6   5   3         20.18          7.74         7.47 o
   7   5   3        263.49        262.44        17.20 o
   8   5   3        106.81        117.12        11.68 o
   9   5   3        456.27        444.83        20.07 o
  10   5   3        469.13        453.37        20.80 o
  11   5   3         99.28         86.59        13.02 o
  12   5   3        412.25        420.83        29.30 o
  13   5   3         17.92          4.73        13.84 o
  14   5   3        145.66        152.85        18.24 o
  15   5   3         70.53         27.58        17.86 o
 -17   6   3        519.16        492.86        71.37 o
 -16   6   3        683.07        705.76        33.59 o
 -15   6   3        186.39        171.09        19.57 o
 -14   6   3         43.98         47.24        15.04 o
 -13   6   3        221.08        191.65        18.36 o
 -12   6   3       1223.48       1135.66        39.70 o
 -11   6   3       2260.88       2278.76        42.31 o
 -10   6   3       3125.92       3233.29        49.67 o
  -9   6   3       2470.18       2400.98        40.00 o
  -8   6   3          7.68         -3.16         7.77 o
  -7   6   3        220.85        174.39        12.38 o
  -6   6   3       1689.54       1753.86        30.69 o
  -5   6   3       2457.01       2491.27        34.67 o
  -4   6   3       5328.20       5140.23        51.96 o
  -3   6   3       5242.45       5041.60        47.60 o
  -2   6   3       1423.79       1439.87        18.23 o
  -1   6   3        243.75        256.82         9.65 o
   0   6   3         51.11         45.29         5.32 o
   1   6   3       5530.24       5545.04        47.55 o
   2   6   3       7913.75       8029.79        64.44 o
   3   6   3       4294.30       4356.48        46.24 o
   4   6   3       1571.27       1656.25        24.90 o
   5   6   3        749.80        723.98        20.26 o
   6   6   3          3.80          3.39         8.20 o
   7   6   3        562.96        493.61        20.39 o
   8   6   3       1631.64       1706.80        36.98 o
   9   6   3        758.38        781.22        26.39 o
  10   6   3       2298.04       2297.94        42.79 o
  11   6   3        984.28        978.48        30.11 o
  12   6   3        142.20        152.48        18.70 o
  13   6   3          2.85          6.77        13.87 o
  14   6   3        149.07        170.11        24.99 o
 -15   7   3         42.71         39.64        16.51 o
 -14   7   3        176.15        142.13        23.62 o
 -13   7   3          8.38          4.00        14.09 o
 -12   7   3         55.23         48.14        14.34 o
 -11   7   3         14.13         13.49        11.22 o
 -10   7   3          5.59         13.93        10.89 o
  -9   7   3        115.90         77.57        12.29 o
  -8   7   3         24.71          4.97         8.69 o
  -7   7   3         84.62         54.13        13.72 o
  -6   7   3         27.23         24.88         8.74 o
  -5   7   3          6.25          6.54         6.60 o
  -4   7   3        157.50        131.36        10.22 o
  -3   7   3         43.20         45.00         7.78 o
  -2   7   3          5.57          2.97         5.88 o
  -1   7   3          0.52         -5.11         5.11 o
   0   7   3        280.65        292.08        10.63 o
   1   7   3        166.28        146.99         8.43 o
   2   7   3        494.19        504.69        13.72 o
   3   7   3         18.59          8.81         6.03 o
   4   7   3        221.87        211.71        13.80 o
   5   7   3        266.64        247.31        17.54 o
   6   7   3        223.05        241.29        17.07 o
   7   7   3        331.22        310.22        19.61 o
   8   7   3         73.67         83.99        14.07 o
   9   7   3        159.75        139.97        16.31 o
  10   7   3          0.80         11.42        12.58 o
  11   7   3         68.44         55.76        18.93 o
  12   7   3         10.30         30.49        19.09 o
  13   7   3          7.01          0.63        18.79 o
 -13   8   3         92.31         90.01        21.16 o
 -12   8   3        277.15        252.57        24.75 o
 -11   8   3        708.05        664.76        34.05 o
 -10   8   3       1049.34       1107.84        35.83 o
  -9   8   3        665.49        657.12        29.60 o
  -8   8   3        108.61         90.98        14.90 o
  -7   8   3         42.92         27.50        11.97 o
  -6   8   3        375.31        399.99        20.20 o
  -5   8   3       1920.08       1924.64        36.96 o
  -4   8   3       1475.50       1477.55        31.61 o
  -3   8   3       2463.87       2475.93        44.89 o
  -2   8   3        464.65        456.96        21.87 o
  -1   8   3        139.16        118.66        12.53 o
   0   8   3          6.23         -2.02         9.76 o
   1   8   3       3191.84       3214.52        44.34 o
   2   8   3        610.34        620.00        19.85 o
   3   8   3       1588.49       1682.12        31.24 o
   4   8   3       1438.19       1511.69        30.32 o
   5   8   3        437.08        444.79        21.55 o
   6   8   3         72.04         55.03        13.50 o
   7   8   3         88.52         96.99        16.75 o
   8   8   3        420.22        371.66        25.62 o
   9   8   3       1334.06       1445.96        62.34 o
  10   8   3       1698.63       1742.37        53.97 o
  11   8   3        413.25        485.60        51.25 o
 -11   9   3          1.48        -15.91        15.91 o
 -10   9   3         22.86         27.52        15.49 o
  -9   9   3        424.43        437.21        26.83 o
  -8   9   3        580.87        643.47        30.19 o
  -7   9   3        201.75        194.97        18.43 o
  -6   9   3        536.49        561.58        25.15 o
  -5   9   3          3.92         -9.92         9.92 o
  -4   9   3         12.84         -6.95        10.05 o
  -3   9   3        286.37        243.48        17.07 o
  -2   9   3        239.51        232.16        21.09 o
  -1   9   3        126.46        126.70        17.18 o
   0   9   3        282.49        286.95        20.37 o
   1   9   3        411.62        432.64        21.02 o
   2   9   3         26.23         42.09        14.10 o
   3   9   3          1.98         -5.94        10.97 o
   4   9   3          8.48         11.06        12.01 o
   5   9   3        122.98        125.92        16.40 o
   6   9   3        259.84        248.17        20.59 o
   7   9   3        331.30        397.15        26.67 o
   8   9   3        191.90        194.60        22.04 o
   9   9   3         16.99         70.39        18.92 o
  -8  10   3         16.82        -21.08        21.08 o
  -7  10   3          4.33          5.22        14.68 o
  -6  10   3        401.64        488.04        27.20 o
  -5  10   3        240.22        251.01        27.37 o
  -4  10   3        239.08        220.57        27.14 o
  -3  10   3        614.23        651.73        29.61 o
  -2  10   3        256.51        274.29        21.27 o
  -1  10   3          2.76         -7.26        19.37 o
   0  10   3          0.75         -1.87        14.14 o
   1  10   3        124.73        121.25        27.60 o
   2  10   3        542.84        590.42        35.26 o
   3  10   3        981.36       1050.17        42.99 o
   4  10   3        366.67        384.37        30.10 o
   5  10   3        379.88        411.60        29.49 o
 -20   0   4         61.29         87.73        37.94 o
 -19   0   4         90.51        111.51        31.91 o
 -18   0   4        915.62       1044.02        62.68 o
 -17   0   4       1539.74       1688.78        70.38 o
 -16   0   4       3085.66       2968.17       109.76 o
 -15   0   4         22.98         47.12        11.53 o
 -14   0   4        813.21        762.21        24.98 o
 -13   0   4         18.71         38.19         9.78 o
 -12   0   4       1442.91       1416.86        34.45 o
 -11   0   4       1272.06       1299.00        31.78 o
 -10   0   4       6053.73       6141.87        87.90 o
  -9   0   4       9829.69      10590.14       136.80 o
  -8   0   4       2222.75       2133.81        40.48 o
  -7   0   4        200.22        194.37        18.05 o
  -6   0   4       2734.63       3132.88        41.39 o
  -5   0   4      11102.73      12125.10       130.99 o
  -4   0   4      26903.58      28951.57       334.79 o
  -3   0   4       4652.01       4698.65        60.84 o
  -2   0   4      18848.75      19904.32       231.00 o
  -1   0   4       9178.96       9650.41       102.87 o
   0   0   4       6135.92       6652.31        82.17 o
   1   0   4      26987.08      29012.12       334.00 o
   2   0   4       1535.18       1427.64        24.11 o
   3   0   4       5077.87       4769.26        56.17 o
   4   0   4       9193.18       9470.81       104.74 o
   5   0   4       6625.43       6769.65        78.64 o
   6   0   4       3409.93       3297.77        44.02 o
   7   0   4         14.44          3.29         5.55 o
   8   0   4         29.51         23.65         7.44 o
   9   0   4       3429.41       3406.59        70.51 o
  10   0   4       3212.40       3198.67        69.38 o
  11   0   4       2561.25       2716.72        64.62 o
  12   0   4       1352.09       1380.96        46.31 o
  13   0   4        253.76        248.13        38.32 o
  14   0   4         87.08         88.11        20.78 o
  15   0   4         15.85         27.67        26.10 o
  16   0   4        380.84        477.71        49.34 o
  17   0   4        999.84        971.55        67.34 o
 -20   1   4         81.87        158.60        25.88 o
 -19   1   4          3.39         17.89        19.30 o
 -18   1   4        179.96        225.72        35.72 o
 -17   1   4          5.94         -0.81        10.86 o
 -16   1   4         66.85         35.97        11.12 o
 -15   1   4         66.88         76.78        10.06 o
 -14   1   4        178.86        170.80        12.52 o
 -13   1   4        166.17        174.87         9.73 o
 -12   1   4          3.71          0.80         5.84 o
 -11   1   4        138.31        150.68         9.85 o
 -10   1   4        184.30        144.33         8.81 o
  -9   1   4        397.65        462.48        13.15 o
  -8   1   4        625.96        786.90        13.92 o
  -7   1   4          4.42          3.88         3.50 o
  -6   1   4       3341.36       3289.88        32.41 o
  -5   1   4       4572.64       4670.21        41.89 o
  -4   1   4       7162.83       7597.00        62.64 o
  -3   1   4        518.82        586.35        11.14 o
  -2   1   4      10500.37      11546.88        81.96 o
  -1   1   4      22401.33      24515.71       177.85 o
   0   1   4         16.06          8.98         2.33 o
   1   1   4        335.58        404.02         7.49 o
   2   1   4       7253.68       7971.81        66.08 o
   3   1   4       1403.29       1449.05        15.31 o
   4   1   4        313.70        352.69         9.28 o
   5   1   4        453.64        455.68        12.06 o
   6   1   4         21.96         13.22         5.05 o
   7   1   4        114.11        109.50         5.65 o
   8   1   4       3269.69       3356.85        43.19 o
   9   1   4         95.52        112.44         9.64 o
  10   1   4        164.28        152.97        11.31 o
  11   1   4          1.50          5.42         9.22 o
  12   1   4          7.22          5.93         9.98 o
  13   1   4        576.77        601.48        39.66 o
  14   1   4         40.05         25.95        14.26 o
  15   1   4        456.33        441.29        28.06 o
  16   1   4          2.29          7.53        16.62 o
  17   1   4        107.78         87.63        23.33 o
 -20   2   4          2.56         -2.86        23.96 o
 -19   2   4        415.92        387.39        32.25 o
 -18   2   4        904.09       1000.11        38.99 o
 -17   2   4        578.09        575.66        27.96 o
 -16   2   4       1121.54       1136.86        29.48 o
 -15   2   4       1090.36       1078.12        27.53 o
 -14   2   4        832.94        791.58        22.00 o
 -13   2   4        232.62        208.60        12.73 o
 -12   2   4        106.12         96.82        12.06 o
 -11   2   4       6253.62       6447.10        61.64 o
 -10   2   4       6290.63       6345.80        59.63 o
  -9   2   4      12849.10      13345.98       112.71 o
  -8   2   4       4180.26       4250.70        42.33 o
  -7   2   4        602.14        542.03        10.93 o
  -6   2   4       3037.21       3185.53        31.79 o
  -5   2   4        983.11        994.11        14.02 o
  -4   2   4       4745.65       4996.42        50.55 o
  -3   2   4       9932.27      10089.47        93.29 o
  -2   2   4      19256.70      19943.39       139.47 o
  -1   2   4       4481.81       4542.00        40.41 o
   0   2   4       7848.29       8488.08        69.82 o
   1   2   4        101.60        103.67         4.63 o
   2   2   4       1417.05       1260.17        15.97 o
   3   2   4       8043.41       8278.70        65.55 o
   4   2   4      11725.04      12328.83       116.16 o
   5   2   4       7861.37       8083.77        81.20 o
   6   2   4       4198.31       4172.76        48.68 o
   7   2   4        129.72        111.17         9.04 o
   8   2   4         23.94         22.10         6.98 o
   9   2   4       1629.90       1593.55        28.50 o
  10   2   4       5061.91       5247.92        63.72 o
  11   2   4        254.57        268.77        17.25 o
  12   2   4       1902.76       1930.96        45.06 o
  13   2   4        841.80        871.04        35.56 o
  14   2   4        115.24        111.92        18.15 o
  15   2   4        212.15        209.57        22.31 o
  16   2   4        384.55        410.26        29.27 o
  17   2   4        152.51        143.08        27.70 o
 -19   3   4         40.77         25.20        22.11 o
 -18   3   4         75.67         68.25        16.39 o
 -17   3   4         28.83          0.71        13.39 o
 -16   3   4         66.52         75.92        15.61 o
 -15   3   4        160.97        174.51        15.86 o
 -14   3   4        345.38        356.80        18.80 o
 -13   3   4         61.82         44.09         9.31 o
 -12   3   4       3153.03       3141.45        45.25 o
 -11   3   4        381.72        339.14        15.82 o
 -10   3   4        401.37        387.98        14.30 o
  -9   3   4        121.69         93.93         8.37 o
  -8   3   4        106.47         92.32         4.53 o
  -7   3   4        963.11        880.35        15.41 o
  -6   3   4       1530.15       1417.69        17.83 o
  -5   3   4        901.51        870.70        13.16 o
  -4   3   4         30.03         39.87         2.90 o
  -3   3   4       2019.32       2309.20        21.17 o
  -2   3   4       1184.55       1150.21        12.74 o
  -1   3   4       1001.41        959.19        12.33 o
   0   3   4       1559.58       1493.93        18.78 o
   1   3   4       3083.46       3103.34        30.85 o
   2   3   4       3991.10       4307.25        40.64 o
   3   3   4         33.61         23.87         3.82 o
   4   3   4        912.82       1028.17        13.90 o
   5   3   4       1002.83       1008.35        19.11 o
   6   3   4       4761.72       5114.96        57.91 o
   7   3   4       3146.19       3229.14        42.42 o
   8   3   4        468.05        423.07        15.87 o
   9   3   4       1020.68        963.60        25.42 o
  10   3   4         24.00         24.20        10.24 o
  11   3   4        127.51        107.96        13.33 o
  12   3   4        649.02        644.12        27.29 o
  13   3   4        129.82        123.65        18.13 o
  14   3   4        474.71        509.60        32.46 o
  15   3   4        379.21        362.98        27.28 o
  16   3   4         67.92         55.63        18.71 o
 -19   4   4        233.08        206.38        24.95 o
 -18   4   4        341.54        363.88        25.33 o
 -17   4   4        832.63        872.19        34.40 o
 -16   4   4        132.95        122.12        16.80 o
 -15   4   4          5.18         -3.13        12.04 o
 -14   4   4        157.70        139.76        15.81 o
 -13   4   4        569.63        570.29        25.01 o
 -12   4   4        409.11        375.33        20.24 o
 -11   4   4         60.49         44.19         9.21 o
 -10   4   4       1226.42       1228.70        25.46 o
  -9   4   4       1595.16       1622.37        26.27 o
  -8   4   4        236.04        210.76        14.42 o
  -7   4   4        173.67        194.74         9.44 o
  -6   4   4        494.36        501.01        10.65 o
  -5   4   4        347.99        322.24        11.04 o
  -4   4   4       5262.57       5682.15        54.61 o
  -3   4   4        781.32        662.37        10.17 o
  -2   4   4        763.64        718.39        11.17 o
  -1   4   4       1017.79        962.24        12.87 o
   0   4   4         21.08         25.87         3.77 o
   1   4   4        175.81        170.28         7.25 o
   2   4   4        162.76        163.38         7.41 o
   3   4   4       2446.42       2392.96        29.02 o
   4   4   4       2629.92       2651.71        29.22 o
   5   4   4        271.01        241.45        11.51 o
   6   4   4        678.69        592.06        16.79 o
   7   4   4        572.57        606.61        22.37 o
   8   4   4        488.91        467.74        25.55 o
   9   4   4        320.53        285.73        17.06 o
  10   4   4        363.69        355.63        19.88 o
  11   4   4        572.64        584.36        25.41 o
  12   4   4       1334.47       1389.24        35.72 o
  13   4   4        120.78        129.74        18.81 o
  14   4   4         65.47        115.40        19.52 o
  15   4   4         15.31         24.72        17.37 o
  16   4   4        141.94        141.71        28.53 o
 -18   5   4        345.97        351.15        26.19 o
 -17   5   4          4.41        -14.65        14.65 o
 -16   5   4         27.35         30.46        14.75 o
 -15   5   4        454.25        445.17        25.87 o
 -14   5   4        807.32        717.73        29.93 o
 -13   5   4       3332.61       3403.14        57.52 o
 -12   5   4        429.54        370.33        22.67 o
 -11   5   4        769.45        795.20        25.82 o
 -10   5   4          9.11         -2.76         8.28 o
  -9   5   4         74.85         57.29         9.68 o
  -8   5   4       1799.17       1687.10        30.29 o
  -7   5   4       1711.75       1468.70        26.90 o
  -6   5   4       3596.81       3528.01        41.15 o
  -5   5   4       4717.07       4715.05        48.90 o
  -4   5   4       1290.63       1334.21        19.12 o
  -3   5   4         53.37         49.90         4.79 o
  -2   5   4        631.53        621.06        10.38 o
  -1   5   4       3744.08       3867.08        35.73 o
   0   5   4       3303.69       3247.25        31.57 o
   1   5   4       4127.46       4270.65        41.14 o
   2   5   4       1801.74       1730.87        23.33 o
   3   5   4        713.04        688.91        13.83 o
   4   5   4          0.36          4.05         4.48 o
   5   5   4         96.34         76.42         9.29 o
   6   5   4       1185.85       1182.92        25.33 o
   7   5   4       1453.33       1454.34        31.35 o
   8   5   4       2816.19       2874.42        47.60 o
   9   5   4        387.50        373.14        19.95 o
  10   5   4       1278.63       1215.34        32.29 o
  11   5   4         48.22         44.03        13.02 o
  12   5   4        750.81        815.83        42.66 o
  13   5   4        102.48         81.06        16.07 o
  14   5   4       1174.13       1242.45        41.96 o
  15   5   4        317.72        353.35        28.32 o
 -17   6   4          3.70         -8.16        14.64 o
 -16   6   4        142.70        120.72        19.16 o
 -15   6   4         54.43         54.30        16.59 o
 -14   6   4         97.94         92.94        15.73 o
 -13   6   4         34.71         35.16        13.33 o
 -12   6   4         38.29         28.34        12.31 o
 -11   6   4         25.35          2.81        10.96 o
 -10   6   4          1.89         -2.66         9.30 o
  -9   6   4        309.42        231.91        15.09 o
  -8   6   4        740.70        773.19        22.16 o
  -7   6   4        140.22        132.65        11.39 o
  -6   6   4         12.43         17.31         7.48 o
  -5   6   4        260.23        230.31        13.11 o
  -4   6   4         44.20         47.74         8.18 o
  -3   6   4        462.56        448.98        11.50 o
  -2   6   4          5.53          4.02         4.05 o
  -1   6   4        827.72        796.48        14.22 o
   0   6   4       5409.82       5466.45        48.91 o
   1   6   4          4.83          3.39         4.99 o
   2   6   4        288.17        282.28        10.89 o
   3   6   4        234.30        227.45        15.85 o
   4   6   4       1445.79       1414.12        25.89 o
   5   6   4       1045.69       1027.63        24.16 o
   6   6   4        961.54        931.49        29.99 o
   7   6   4        548.54        491.79        22.09 o
   8   6   4         91.98         82.62        12.88 o
   9   6   4         39.24         14.98        12.12 o
  10   6   4         36.70          2.48        14.30 o
  11   6   4         14.15         13.94        14.36 o
  12   6   4         16.80         34.51        15.29 o
  13   6   4        314.56        288.67        25.05 o
  14   6   4        141.99        109.19        25.19 o
 -15   7   4        398.10        391.23        32.27 o
 -14   7   4       1714.75       1873.62        52.79 o
 -13   7   4        279.47        281.04        33.50 o
 -12   7   4        657.45        729.24        31.60 o
 -11   7   4        175.00        172.55        17.80 o
 -10   7   4         21.04          5.84        14.60 o
  -9   7   4        129.22        100.37        15.23 o
  -8   7   4        563.95        569.07        29.95 o
  -7   7   4       4977.77       4931.73        70.18 o
  -6   7   4       2027.43       2162.03        41.07 o
  -5   7   4        237.75        280.36        16.09 o
  -4   7   4        320.25        323.64        21.79 o
  -3   7   4        194.75        174.15        14.52 o
  -2   7   4       1541.84       1594.55        28.41 o
  -1   7   4       1218.82       1223.73        24.20 o
   0   7   4        294.82        293.71        13.12 o
   1   7   4        886.44        899.63        19.44 o
   2   7   4       3771.57       3735.01        47.08 o
   3   7   4         13.85         14.05         8.65 o
   4   7   4          0.13         -0.91         9.40 o
   5   7   4       1143.13       1137.96        29.71 o
   6   7   4        815.75        857.01        31.23 o
   7   7   4       1832.71       1882.85        44.17 o
   8   7   4        206.07        204.96        19.32 o
   9   7   4         44.77         28.57        14.90 o
  10   7   4         33.89         27.17        20.58 o
  11   7   4         25.89         15.42        15.05 o
  12   7   4         22.37         49.93        20.66 o
 -14   8   4          4.19        -35.49        35.49 o
 -13   8   4         12.12         37.69        18.21 o
 -12   8   4         22.75         22.64        16.16 o
 -11   8   4        110.93        179.75        20.03 o
 -10   8   4         59.43         58.35        15.17 o
  -9   8   4        338.83        329.68        22.14 o
  -8   8   4         89.63        101.04        15.69 o
  -7   8   4         19.80         17.38        12.28 o
  -6   8   4          3.83         24.02        12.55 o
  -5   8   4         68.07         68.51        11.94 o
  -4   8   4          2.63         -2.42        10.19 o
  -3   8   4        806.22        825.30        28.43 o
  -2   8   4          5.64          1.74        10.71 o
  -1   8   4        120.27        112.65        13.57 o
   0   8   4        620.78        606.97        26.54 o
   1   8   4         57.22         60.90        10.74 o
   2   8   4        129.15        142.87        15.89 o
   3   8   4         94.29         88.94        13.45 o
   4   8   4         46.14         31.56        13.35 o
   5   8   4        144.49        141.74        15.15 o
   6   8   4        285.66        274.15        21.71 o
   7   8   4          4.68        -10.92        11.57 o
   8   8   4         12.43          9.57        15.17 o
   9   8   4          1.44          7.99        15.17 o
  10   8   4         36.58         15.46        15.71 o
  11   8   4        109.58        155.54        29.79 o
 -11   9   4        497.73        515.47        29.97 o
 -10   9   4         13.42         11.60        15.22 o
  -9   9   4         44.56         29.91        15.34 o
  -8   9   4        218.28        173.29        19.10 o
  -7   9   4        504.56        526.43        27.65 o
  -6   9   4       1608.24       1642.25        36.97 o
  -5   9   4        814.73        845.34        30.22 o
  -4   9   4        231.13        214.91        19.38 o
  -3   9   4         18.70          4.42        13.90 o
  -2   9   4          4.40          4.47        13.31 o
  -1   9   4        742.86        742.95        29.27 o
   0   9   4       1119.68       1182.89        33.59 o
   1   9   4        828.42        924.06        56.66 o
   2   9   4        929.02       1005.00        35.43 o
   3   9   4        115.70        110.79        15.84 o
   4   9   4         22.48         23.13        13.20 o
   5   9   4        172.09        145.69        19.62 o
   6   9   4        314.75        309.89        25.23 o
   7   9   4        607.75        665.21        35.86 o
   8   9   4        695.31        717.59        40.66 o
  -7  10   4         30.61         22.28        15.82 o
  -6  10   4          3.42         30.70        14.16 o
  -5  10   4         12.35         25.51        16.22 o
  -4  10   4        309.93        328.51        23.24 o
  -3  10   4        907.61        990.78        36.15 o
  -2  10   4        102.96         82.47        17.85 o
  -1  10   4        435.27        441.25        24.93 o
   0  10   4         89.52         13.92        14.99 o
   1  10   4         46.22         22.63        18.76 o
   2  10   4         68.19         68.85        19.98 o
   3  10   4        509.43        537.95        34.35 o
   4  10   4        889.96        851.19        42.66 o
 -20   1   5        884.23        931.93        55.48 o
 -19   1   5        758.03        751.73        40.89 o
 -18   1   5        289.05        364.76        30.43 o
 -17   1   5        363.61        379.18        20.57 o
 -16   1   5         87.11         87.21        11.24 o
 -15   1   5        206.76        195.46        13.36 o
 -14   1   5       1660.00       1696.67        30.01 o
 -13   1   5       2359.80       2384.70        31.99 o
 -12   1   5       4798.14       4759.98        56.27 o
 -11   1   5       3007.83       2939.38        37.25 o
 -10   1   5        879.59        723.99        19.31 o
  -9   1   5          3.68          2.00         4.31 o
  -8   1   5       5032.93       5380.72        50.84 o
  -7   1   5       3321.82       3229.98        33.18 o
  -6   1   5       4113.17       3901.85        37.30 o
  -5   1   5      15542.49      15899.37       126.45 o
  -4   1   5       2978.62       2885.59        31.23 o
  -3   1   5       6436.27       6856.67        61.04 o
  -2   1   5       1429.44       1551.54        16.66 o
  -1   1   5         20.08          8.25         2.68 o
   0   1   5       7131.26       7348.30        65.08 o
   1   1   5      22832.68      23968.80       186.57 o
   2   1   5      11639.36      11990.88        97.43 o
   3   1   5       2241.43       2046.75        22.63 o
   4   1   5       2465.59       2423.73        26.66 o
   5   1   5        397.01        468.71         8.86 o
   6   1   5        940.22        892.66        17.29 o
   7   1   5       3777.47       3833.17        43.23 o
   8   1   5       1592.04       1450.32        23.53 o
   9   1   5       4807.87       4716.90        54.27 o
  10   1   5       2648.37       2645.27        44.64 o
  11   1   5        490.17        441.68        27.80 o
  12   1   5          9.53         15.38        11.08 o
  13   1   5        797.37        783.34        33.70 o
  14   1   5       1572.33       1616.43        44.96 o
  15   1   5       1252.23       1375.16        43.31 o
  16   1   5        353.88        389.59        33.32 o
 -20   2   5        231.59        204.90        39.06 o
 -19   2   5         57.35         15.80        15.98 o
 -18   2   5         77.65         68.13        15.30 o
 -17   2   5         38.03         36.92        13.95 o
 -16   2   5        207.42        206.24        15.89 o
 -15   2   5        312.92        280.16        15.52 o
 -14   2   5        165.93        176.89        13.48 o
 -13   2   5       1298.69       1275.22        27.19 o
 -12   2   5       1024.65        990.01        23.20 o
 -11   2   5         14.82          3.34         5.78 o
 -10   2   5       1356.70       1373.52        21.34 o
  -9   2   5       4314.68       4417.31        44.88 o
  -8   2   5       4328.54       4462.68        44.03 o
  -7   2   5        759.70        768.57        13.90 o
  -6   2   5        409.48        418.96        10.64 o
  -5   2   5        417.35        504.66        11.63 o
  -4   2   5        648.86        673.80        13.30 o
  -3   2   5        141.87        193.09         6.15 o
  -2   2   5       7743.21       8220.92        72.88 o
  -1   2   5       5868.27       6112.32        53.30 o
   0   2   5       2498.53       2512.86        25.25 o
   1   2   5         95.83         92.84         5.33 o
   2   2   5       2701.19       3059.93        30.51 o
   3   2   5       3747.62       4065.55        35.86 o
   4   2   5        229.85        185.30         8.42 o
   5   2   5       1168.12       1137.98        19.06 o
   6   2   5        274.24        235.15        10.60 o
   7   2   5         29.75         29.30         6.90 o
   8   2   5        399.58        371.47        18.61 o
   9   2   5        427.78        405.50        16.90 o
  10   2   5          5.77         -5.46         7.60 o
  11   2   5       1464.54       1550.97        38.89 o
  12   2   5        679.97        665.54        30.54 o
  13   2   5        293.96        260.83        22.10 o
  14   2   5          3.19        -12.68        16.43 o
  15   2   5         27.19         17.81        16.92 o
  16   2   5          1.06         23.25        17.44 o
 -20   3   5        185.87        257.10        56.27 o
 -19   3   5         23.99         16.77        15.94 o
 -18   3   5        923.83       1033.37        45.80 o
 -17   3   5        356.43        362.70        23.23 o
 -16   3   5         54.18         28.59        12.79 o
 -15   3   5        148.22        135.43        15.85 o
 -14   3   5       1328.49       1374.26        33.23 o
 -13   3   5       1335.27       1328.18        28.42 o
 -12   3   5       4531.98       4525.25        61.14 o
 -11   3   5        796.74        733.36        20.49 o
 -10   3   5        927.13        959.42        20.04 o
  -9   3   5        410.14        334.98        10.05 o
  -8   3   5         61.91         58.86         5.13 o
  -7   3   5       1359.64       1261.38        17.42 o
  -6   3   5       2513.69       2333.45        26.83 o
  -5   3   5       6149.02       6284.60        64.15 o
  -4   3   5        743.69        600.61        12.15 o
  -3   3   5       8603.36       9535.73        79.19 o
  -2   3   5        817.44        922.48        10.81 o
  -1   3   5       1621.12       1715.68        17.04 o
   0   3   5       2687.08       2762.13        28.31 o
   1   3   5       4407.21       4520.41        42.37 o
   2   3   5       3328.86       3283.20        33.40 o
   3   3   5       2908.80       2783.03        29.81 o
   4   3   5        515.81        477.82        14.63 o
   5   3   5         47.33         51.26         6.56 o
   6   3   5       1327.69       1424.56        25.11 o
   7   3   5       1872.76       1888.71        30.78 o
   8   3   5       1328.06       1330.37        26.26 o
   9   3   5       1600.46       1593.58        40.26 o
  10   3   5        671.11        667.64        28.90 o
  11   3   5        836.96        765.24        30.98 o
  12   3   5         81.57         66.88        15.48 o
  13   3   5          6.01          7.61        14.45 o
  14   3   5        848.60        839.71        37.37 o
  15   3   5       1170.01       1182.20        49.23 o
  16   3   5        458.47        434.18        41.19 o
 -19   4   5         36.65         17.87        15.76 o
 -18   4   5        183.35        209.09        22.03 o
 -17   4   5         30.05         14.71        14.54 o
 -16   4   5        968.60        950.26        34.61 o
 -15   4   5       1120.94       1175.52        34.77 o
 -14   4   5       1517.88       1438.30        39.29 o
 -13   4   5         57.69         34.90        11.80 o
 -12   4   5         39.74         25.06         9.99 o
 -11   4   5         37.63         35.21         9.76 o
 -10   4   5       2452.25       2420.68        38.62 o
  -9   4   5       4913.85       4949.25        60.41 o
  -8   4   5        891.69        918.60        18.23 o
  -7   4   5       1787.72       1794.28        22.47 o
  -6   4   5        505.07        488.16        10.77 o
  -5   4   5        203.66        228.80         6.24 o
  -4   4   5       1542.57       1617.57        18.64 o
  -3   4   5       2943.45       2902.61        27.04 o
  -2   4   5       3454.65       3422.52        32.83 o
  -1   4   5       7002.46       7278.54        61.15 o
   0   4   5       2191.47       2209.76        24.12 o
   1   4   5        348.55        308.00         9.34 o
   2   4   5        285.80        267.79         9.21 o
   3   4   5       2098.61       2112.93        25.85 o
   4   4   5       2676.95       2716.21        31.25 o
   5   4   5       1190.24       1094.93        20.66 o
   6   4   5       1758.94       1781.56        29.74 o
   7   4   5       1222.66       1176.99        32.23 o
   8   4   5        114.84         98.61        11.82 o
   9   4   5         58.83         65.66        11.78 o
  10   4   5        864.14        856.56        29.20 o
  11   4   5        255.48        242.82        18.82 o
  12   4   5       1060.14       1068.52        40.36 o
  13   4   5        634.13        627.61        32.38 o
  14   4   5         26.54         52.95        17.84 o
  15   4   5        171.91        134.17        21.86 o
 -18   5   5         11.04          7.25        15.28 o
 -17   5   5         87.06         70.18        17.48 o
 -16   5   5          6.58         -1.48        13.34 o
 -15   5   5          1.48          8.57        13.20 o
 -14   5   5        194.37        205.00        18.46 o
 -13   5   5        635.16        601.94        28.99 o
 -12   5   5        230.44        206.98        18.55 o
 -11   5   5        256.64        248.10        24.79 o
 -10   5   5        115.21         93.39        12.04 o
  -9   5   5         32.00         26.57         8.62 o
  -8   5   5         33.28         35.38         8.26 o
  -7   5   5       1444.95       1391.76        26.27 o
  -6   5   5        202.95        175.19        11.79 o
  -5   5   5       1077.00       1069.32        19.71 o
  -4   5   5        770.91        787.28        12.03 o
  -3   5   5        439.10        413.67         8.76 o
  -2   5   5        709.85        733.60        14.13 o
  -1   5   5         71.29         74.38         5.65 o
   0   5   5       1244.34       1258.54        18.08 o
   1   5   5        697.77        618.88        15.38 o
   2   5   5        669.21        603.40        13.80 o
   3   5   5        586.55        566.27        14.10 o
   4   5   5         13.44         12.37         6.34 o
   5   5   5        351.75        373.64        20.03 o
   6   5   5        128.34        144.63        13.01 o
   7   5   5       1027.31       1012.53        26.83 o
   8   5   5        228.93        221.55        16.23 o
   9   5   5        692.30        663.42        26.45 o
  10   5   5          9.05         -0.39        11.07 o
  11   5   5          1.51         14.68        12.39 o
  12   5   5         51.56         59.69        15.24 o
  13   5   5         35.46         34.57        19.19 o
  14   5   5        378.86        388.87        32.07 o
 -17   6   5        624.84        684.81        33.70 o
 -16   6   5        505.43        534.90        29.59 o
 -15   6   5        177.24        222.95        20.73 o
 -14   6   5        906.76        934.99        33.39 o
 -13   6   5        164.82        140.51        16.80 o
 -12   6   5          0.45         -8.14        11.37 o
 -11   6   5        173.27        157.39        14.84 o
 -10   6   5       1061.03        949.41        30.73 o
  -9   6   5       1294.77       1406.20        29.75 o
  -8   6   5       1523.60       1601.64        43.24 o
  -7   6   5       2997.89       2817.57        41.83 o
  -6   6   5        139.32        147.18        12.17 o
  -5   6   5          4.25          7.05         7.04 o
  -4   6   5        430.32        412.18        16.57 o
  -3   6   5       1224.35       1204.94        22.69 o
  -2   6   5       1661.94       1653.50        26.96 o
  -1   6   5       5645.15       5662.09        56.90 o
   0   6   5        567.39        562.56        15.27 o
   1   6   5        402.97        422.29        14.39 o
   2   6   5        791.66        766.45        17.24 o
   3   6   5        234.43        223.50        14.72 o
   4   6   5       1461.57       1411.60        39.81 o
   5   6   5       2884.92       2885.05        47.49 o
   6   6   5       1982.60       1996.43        39.47 o
   7   6   5       2276.96       2370.35        44.48 o
   8   6   5        650.64        654.44        29.92 o
   9   6   5        141.09        121.58        17.66 o
  10   6   5        281.30        272.89        22.59 o
  11   6   5        899.78        927.55        33.44 o
  12   6   5        709.97        799.06        33.35 o
  13   6   5        779.39        768.75        46.59 o
 -15   7   5         94.08         64.64        19.78 o
 -14   7   5          9.32          6.16        15.93 o
 -13   7   5         17.31         57.71        17.68 o
 -12   7   5          0.17          0.31        16.97 o
 -11   7   5         41.96         42.59        14.85 o
 -10   7   5         11.98        -11.36        11.36 o
  -9   7   5         37.61         29.50        12.61 o
  -8   7   5        132.63         98.78        14.47 o
  -7   7   5        211.97        215.54        21.56 o
  -6   7   5          1.70         -4.00         9.50 o
  -5   7   5        104.06         77.73        19.60 o
  -4   7   5          4.05         -1.64         9.32 o
  -3   7   5        137.06        139.39        13.63 o
  -2   7   5         76.11         55.07         9.12 o
  -1   7   5        104.75         82.44         9.82 o
   0   7   5        752.82        737.35        19.88 o
   1   7   5        139.10        145.60        13.41 o
   2   7   5         29.69         20.68         8.69 o
   3   7   5         40.92         30.79         9.64 o
   4   7   5        268.20        253.62        17.28 o
   5   7   5        117.72         92.38        13.60 o
   6   7   5          8.32          0.21        10.90 o
   7   7   5         70.36         64.58        14.12 o
   8   7   5        301.96        307.19        21.00 o
   9   7   5          1.16          3.29        12.35 o
  10   7   5         28.07         38.47        14.87 o
  11   7   5          8.14         10.91        14.35 o
  12   7   5         16.48         17.28        17.47 o
 -14   8   5        465.63        371.58        66.41 o
 -13   8   5         42.76         29.33        17.53 o
 -12   8   5         22.15         14.92        15.00 o
 -11   8   5        348.45        367.04        24.89 o
 -10   8   5        953.56        985.48        51.33 o
  -9   8   5        562.81        624.55        29.03 o
  -8   8   5        575.09        654.69        28.99 o
  -7   8   5        952.06        939.24        32.75 o
  -6   8   5         19.13         34.95        12.38 o
  -5   8   5         63.17         55.29        14.52 o
  -4   8   5        153.83        176.49        16.40 o
  -3   8   5        793.52        773.32        27.49 o
  -2   8   5       2338.05       2491.67        42.43 o
  -1   8   5       1900.03       1914.33        39.52 o
   0   8   5        666.82        631.27        29.14 o
   1   8   5        315.80        338.92        20.16 o
   2   8   5         25.80         13.43        11.17 o
   3   8   5       1227.26       1260.94        33.30 o
   4   8   5        887.10        887.13        31.09 o
   5   8   5        514.44        516.00        36.90 o
   6   8   5       1143.34       1135.63        37.21 o
   7   8   5        513.49        547.98        27.34 o
   8   8   5        192.48        181.57        25.00 o
   9   8   5         51.10         29.12        15.84 o
  10   8   5         10.10          1.23        16.12 o
 -11   9   5        129.94        121.00        19.24 o
 -10   9   5         47.22         54.33        16.22 o
  -9   9   5         32.15         47.63        16.27 o
  -8   9   5          5.99         26.23        12.94 o
  -7   9   5         31.35         23.85        13.98 o
  -6   9   5        624.33        638.80        30.59 o
  -5   9   5         64.53         61.83        14.72 o
  -4   9   5        909.96        928.02        33.19 o
  -3   9   5         39.19         27.89        15.44 o
  -2   9   5         11.67          6.38        14.04 o
  -1   9   5         64.70         43.84        13.38 o
   0   9   5        101.38        109.96        17.13 o
   1   9   5        491.06        484.19        41.64 o
   2   9   5         77.64         46.54        15.78 o
   3   9   5        657.41        708.24        29.89 o
   4   9   5         40.14         31.84        13.52 o
   5   9   5         26.45          9.36        13.95 o
   6   9   5         58.91         80.52        18.00 o
   7   9   5        191.60        148.41        21.30 o
  -7  10   5        646.24        665.14        30.16 o
  -6  10   5         37.12         56.16        16.55 o
  -5  10   5         96.30        109.21        22.96 o
  -4  10   5        682.41        687.49        35.19 o
  -3  10   5        496.11        539.04        31.44 o
  -2  10   5        120.14        124.23        19.72 o
  -1  10   5        568.75        535.65        50.18 o
   0  10   5         97.26        126.21        19.39 o
   1  10   5         61.33         42.98        17.72 o
   2  10   5          0.42        -16.63        16.63 o
   3  10   5          4.61          8.54        16.31 o
 -20   0   6       1109.75       1289.15        71.96 o
 -19   0   6         91.14         58.56        35.87 o
 -18   0   6         29.33         43.87        24.01 o
 -17   0   6        165.56        124.40        26.69 o
 -16   0   6        768.47        846.67        32.84 o
 -15   0   6       2465.83       2393.20        52.02 o
 -14   0   6       2980.03       2980.26        65.71 o
 -13   0   6       1005.10       1143.09        37.06 o
 -12   0   6       1074.95       1027.25        29.91 o
 -11   0   6         39.49         39.46         9.53 o
 -10   0   6       2124.05       1957.59        39.30 o
  -9   0   6       3764.68       3497.72        56.06 o
  -8   0   6      10969.71      10874.85       123.69 o
  -7   0   6      16966.82      18115.39       195.22 o
  -6   0   6        457.20        388.77        11.71 o
  -5   0   6        326.81        319.22        12.00 o
  -4   0   6        165.82        169.83         9.48 o
  -3   0   6       4021.71       4059.59        56.20 o
  -2   0   6      15831.60      16656.17       176.44 o
  -1   0   6      17963.99      18252.49       216.18 o
   0   0   6       1787.71       1489.20        26.62 o
   1   0   6      11544.19      11959.99       146.43 o
   2   0   6        518.84        560.40        15.92 o
   3   0   6       2022.49       2099.10        36.06 o
   4   0   6       2056.21       2052.29        36.02 o
   5   0   6       7921.50       8030.08       106.45 o
   6   0   6       6090.96       5950.58        85.08 o
   7   0   6       2975.10       2913.04        57.27 o
   8   0   6       2532.69       2598.03        66.34 o
   9   0   6        330.90        321.12        27.61 o
  10   0   6        203.69        188.40        22.29 o
  11   0   6       1180.55       1102.45        48.52 o
  12   0   6       1059.19       1101.06        44.54 o
  13   0   6        607.22        639.60        48.45 o
  14   0   6        833.76        958.58        49.46 o
  15   0   6        197.06        165.24        35.87 o
  16   0   6        141.41        128.80        35.39 o
 -20   1   6         10.28         -6.48        22.38 o
 -19   1   6         49.99         22.21        29.20 o
 -18   1   6         51.61         44.81        15.75 o
 -17   1   6        314.89        277.79        17.76 o
 -16   1   6        451.46        390.02        18.00 o
 -15   1   6         34.28         24.27        10.03 o
 -14   1   6         81.27         68.55         9.47 o
 -13   1   6        309.74        308.64        14.36 o
 -12   1   6        419.51        436.75        16.01 o
 -11   1   6        928.82        957.03        22.36 o
 -10   1   6        243.13        293.75        11.23 o
  -9   1   6        459.25        515.54        12.67 o
  -8   1   6        429.04        573.85        12.28 o
  -7   1   6        286.92        302.20         8.96 o
  -6   1   6          2.29         -2.83         2.83 o
  -5   1   6         73.59         77.11         5.08 o
  -4   1   6        469.22        461.32        10.30 o
  -3   1   6         15.04         20.30         3.09 o
  -2   1   6       1435.31       1601.39        17.88 o
  -1   1   6        304.59        325.12         7.97 o
   0   1   6       7345.77       8242.68        73.57 o
   1   1   6       1444.73       1493.81        19.30 o
   2   1   6        408.24        385.51        10.46 o
   3   1   6        389.78        453.23        10.13 o
   4   1   6        314.09        343.04        12.08 o
   5   1   6        455.19        414.30        10.56 o
   6   1   6        219.43        210.53        10.07 o
   7   1   6         47.02         45.41         6.78 o
   8   1   6        113.18        104.94         8.78 o
   9   1   6        449.07        464.93        20.49 o
  10   1   6         44.75         36.50        10.57 o
  11   1   6          5.16          1.58        10.00 o
  12   1   6        103.41         88.99        16.58 o
  13   1   6         76.38         85.83        17.30 o
  14   1   6         48.19         40.12        16.64 o
  15   1   6          4.32         10.83        23.13 o
  16   1   6          1.34          9.00        20.55 o
 -20   2   6        302.10        282.07        39.60 o
 -19   2   6        265.15        281.22        26.66 o
 -18   2   6          0.73         -5.26        12.91 o
 -17   2   6        551.04        521.88        25.71 o
 -16   2   6        849.05        807.22        26.77 o
 -15   2   6        600.78        562.76        22.34 o
 -14   2   6        497.63        487.71        20.15 o
 -13   2   6         22.56         31.20        11.80 o
 -12   2   6        801.51        785.57        21.64 o
 -11   2   6        173.38        182.28        10.09 o
 -10   2   6         84.03        105.44         7.91 o
  -9   2   6       2210.27       2189.29        27.32 o
  -8   2   6       3347.70       3376.95        35.84 o
  -7   2   6       2126.14       2007.01        23.89 o
  -6   2   6       9455.95      10035.94        89.71 o
  -5   2   6        147.23        220.42         9.28 o
  -4   2   6         61.75         46.73         4.79 o
  -3   2   6       1556.00       1561.65        14.52 o
  -2   2   6       3577.54       3657.83        37.23 o
  -1   2   6       5502.44       5253.60        50.43 o
   0   2   6       2167.23       1883.84        21.07 o
   1   2   6       1269.48       1079.86        14.94 o
   2   2   6         39.75         30.88         4.05 o
   3   2   6        258.66        231.74         7.22 o
   4   2   6        781.85        676.34        14.31 o
   5   2   6        165.12        129.36         8.58 o
   6   2   6       4717.67       4876.52        57.66 o
   7   2   6       2095.16       2053.86        41.26 o
   8   2   6       1881.95       1844.02        28.88 o
   9   2   6         60.11         60.62         8.62 o
  10   2   6         90.56         80.85        12.54 o
  11   2   6       1520.99       1475.26        44.03 o
  12   2   6       2007.69       1972.79        46.87 o
  13   2   6        129.61        137.57        18.54 o
  14   2   6        173.09        217.01        22.46 o
  15   2   6         91.59         98.05        20.69 o
 -20   3   6          7.86         -5.71        18.80 o
 -19   3   6        913.62        909.56        36.19 o
 -18   3   6       1652.76       1676.65        59.42 o
 -17   3   6        841.35        791.76        34.98 o
 -16   3   6        141.48        138.92        16.39 o
 -15   3   6         39.11         39.43        12.68 o
 -14   3   6        447.15        396.15        21.36 o
 -13   3   6       1664.25       1570.42        34.99 o
 -12   3   6       3531.94       3657.02        51.71 o
 -11   3   6         23.91         25.79         7.94 o
 -10   3   6       4044.80       3937.98        46.59 o
  -9   3   6       1955.90       1940.53        29.24 o
  -8   3   6        103.46        109.84         6.29 o
  -7   3   6        210.84        201.25        10.91 o
  -6   3   6       2977.11       3062.93        37.48 o
  -5   3   6       9837.34      10195.06        98.44 o
  -4   3   6       3841.73       3933.92        43.52 o
  -3   3   6       4226.27       4236.22        39.23 o
  -2   3   6        147.96        206.29         7.54 o
  -1   3   6         17.85         22.52         4.30 o
   0   3   6       1462.66       1556.53        19.07 o
   1   3   6        304.56        237.39         7.83 o
   2   3   6       2023.58       1963.38        23.47 o
   3   3   6       3033.02       2890.92        31.34 o
   4   3   6       2401.28       2369.25        30.99 o
   5   3   6         91.54         79.86         7.62 o
   6   3   6        279.28        266.60        12.23 o
   7   3   6        167.05        146.20        10.34 o
   8   3   6        723.97        731.94        19.31 o
   9   3   6       1134.01       1069.45        25.32 o
  10   3   6        626.73        610.13        21.73 o
  11   3   6       1451.57       1488.18        67.63 o
  12   3   6        674.03        653.73        41.19 o
  13   3   6         18.12         16.81        15.19 o
  14   3   6        113.93        119.80        20.46 o
  15   3   6        259.39        228.45        24.47 o
 -19   4   6         30.16          6.44        15.64 o
 -18   4   6          3.38          1.09        14.43 o
 -17   4   6         83.34         69.99        15.64 o
 -16   4   6        605.16        583.12        28.58 o
 -15   4   6        195.66        171.88        19.86 o
 -14   4   6        637.68        625.65        32.73 o
 -13   4   6         53.74         43.66        12.32 o
 -12   4   6       1396.71       1326.74        30.17 o
 -11   4   6        633.33        573.22        21.65 o
 -10   4   6       1035.71        935.22        23.23 o
  -9   4   6        394.17        359.78        15.96 o
  -8   4   6       2430.57       2477.51        36.61 o
  -7   4   6       2018.03       1985.30        28.95 o
  -6   4   6        129.33        111.05         7.69 o
  -5   4   6         60.21         43.22         5.51 o
  -4   4   6         46.02         44.81         5.19 o
  -3   4   6        956.68        882.22        13.96 o
  -2   4   6       1633.34       1630.66        20.65 o
  -1   4   6       2043.44       2005.94        26.38 o
   0   4   6       1738.41       1727.10        20.79 o
   1   4   6       1663.79       1634.53        21.56 o
   2   4   6        106.12        116.19         6.95 o
   3   4   6         37.66         26.69         5.03 o
   4   4   6         89.11         93.02         8.33 o
   5   4   6       2533.12       2644.22        38.22 o
   6   4   6       2165.85       2168.54        32.17 o
   7   4   6        673.54        668.66        21.01 o
   8   4   6        733.18        666.92        22.36 o
   9   4   6         52.31         65.76        11.30 o
  10   4   6         64.99         49.60        11.81 o
  11   4   6       1179.74       1168.72        36.64 o
  12   4   6         45.56         39.12        15.37 o
  13   4   6        225.86        231.11        22.71 o
  14   4   6        609.84        631.50        38.82 o
 -18   5   6        308.16        274.51        23.67 o
 -17   5   6        281.87        290.43        23.53 o
 -16   5   6        784.67        771.59        33.05 o
 -15   5   6          3.70         15.45        13.42 o
 -14   5   6         36.44         44.52        14.51 o
 -13   5   6        387.53        387.61        20.74 o
 -12   5   6       1097.83       1042.98        28.23 o
 -11   5   6       2021.60       1960.47        36.50 o
 -10   5   6       2455.82       2380.79        45.39 o
  -9   5   6        512.74        498.78        21.86 o
  -8   5   6        774.77        721.32        20.49 o
  -7   5   6        402.94        420.34        18.35 o
  -6   5   6       1401.41       1403.26        27.10 o
  -5   5   6       1665.66       1530.01        24.76 o
  -4   5   6       4984.77       4993.80        51.50 o
  -3   5   6       1373.96       1378.54        26.26 o
  -2   5   6       2329.04       2391.61        29.55 o
  -1   5   6        529.46        547.33        13.95 o
   0   5   6         12.02          1.92         5.05 o
   1   5   6       2163.91       2157.17        31.65 o
   2   5   6       2731.22       2718.32        35.27 o
   3   5   6       4825.22       4999.46        60.09 o
   4   5   6       4112.68       4259.58        53.98 o
   5   5   6        419.03        419.68        19.31 o
   6   5   6        118.12         87.29        12.05 o
   7   5   6        262.48        278.73        19.19 o
   8   5   6        560.65        586.33        24.78 o
   9   5   6       1672.05       1625.21        37.00 o
  10   5   6       1300.42       1270.35        34.24 o
  11   5   6        168.02        180.21        17.97 o
  12   5   6        984.07       1153.51        59.91 o
  13   5   6          0.10          1.62        27.05 o
  14   5   6        397.95        388.46        47.17 o
 -17   6   6        191.43        177.78        23.20 o
 -16   6   6         59.68          6.29        16.93 o
 -15   6   6        107.35         83.99        18.93 o
 -14   6   6        112.45        147.40        23.67 o
 -13   6   6         92.25         63.81        16.52 o
 -12   6   6         83.31         53.24        14.73 o
 -11   6   6         35.52         37.25        13.36 o
 -10   6   6         30.72         26.14        12.17 o
  -9   6   6          6.32         16.05        10.83 o
  -8   6   6        331.14        247.02        19.56 o
  -7   6   6         30.02         21.56         9.71 o
  -6   6   6        289.29        283.88        22.45 o
  -5   6   6          7.21          5.57         9.72 o
  -4   6   6         45.34         42.07         8.49 o
  -3   6   6        464.38        446.94        24.10 o
  -2   6   6         21.88         28.32         7.52 o
  -1   6   6        656.96        607.10        19.13 o
   0   6   6        594.64        566.15        16.84 o
   1   6   6       1862.37       1794.73        32.79 o
   2   6   6        327.23        289.24        13.82 o
   3   6   6        291.85        300.21        17.26 o
   4   6   6          0.41         -1.32         8.94 o
   5   6   6        511.50        513.02        22.70 o
   6   6   6        239.35        226.79        17.27 o
   7   6   6          0.94         -4.14        11.29 o
   8   6   6        487.11        425.78        23.41 o
   9   6   6        105.89         92.52        15.09 o
  10   6   6         40.59         17.82        13.24 o
  11   6   6          2.95          6.57        15.38 o
  12   6   6         20.05         -5.17        14.49 o
 -16   7   6        228.92        147.42        47.98 o
 -15   7   6         77.20         77.61        20.59 o
 -14   7   6          8.65         -8.80        15.14 o
 -13   7   6        389.33        397.64        28.17 o
 -12   7   6       1822.15       2066.53        52.25 o
 -11   7   6       1156.83       1208.93        46.35 o
 -10   7   6       1958.06       1935.40        43.31 o
  -9   7   6        688.28        627.10        27.67 o
  -8   7   6        144.86        127.91        15.16 o
  -7   7   6          7.93          7.83        10.47 o
  -6   7   6        346.67        354.85        25.62 o
  -5   7   6       5884.61       5828.53        85.81 o
  -4   7   6       4499.10       4540.02        65.79 o
  -3   7   6       4797.89       4835.99        62.79 o
  -2   7   6        769.57        721.77        20.84 o
  -1   7   6        365.33        387.92        16.57 o
   0   7   6       1687.38       1669.46        37.99 o
   1   7   6       2817.84       2872.68        48.64 o
   2   7   6       1368.28       1412.26        33.68 o
   3   7   6       3254.79       3338.15        54.71 o
   4   7   6       3023.25       3234.42        53.71 o
   5   7   6        799.13        842.56        29.22 o
   6   7   6        363.48        372.05        21.84 o
   7   7   6       1022.06        979.03        42.31 o
   8   7   6       1134.50       1168.51        35.28 o
   9   7   6       2442.72       2642.21        52.71 o
  10   7   6       1665.69       1815.81        54.97 o
  11   7   6        287.91        300.00        23.67 o
 -14   8   6         21.99         62.55        40.92 o
 -13   8   6         67.27         47.79        17.32 o
 -12   8   6         18.06          3.60        15.62 o
 -11   8   6         48.94         42.57        22.59 o
 -10   8   6         25.25          6.07        14.30 o
  -9   8   6         18.85         27.45        18.30 o
  -8   8   6         29.72         11.91        13.22 o
  -7   8   6        116.22         72.47        14.96 o
  -6   8   6         37.50         33.21        12.30 o
  -5   8   6         41.23         62.30        14.31 o
  -4   8   6        104.63         75.39        14.34 o
  -3   8   6        101.52         98.25        14.36 o
  -2   8   6         10.31         10.69        10.35 o
  -1   8   6       1102.14       1097.29        30.65 o
   0   8   6         20.19         23.36        11.34 o
   1   8   6         10.63         27.01        12.26 o
   2   8   6        171.26        147.88        15.73 o
   3   8   6         12.97         -6.86        11.75 o
   4   8   6         27.79         21.54        12.61 o
   5   8   6         13.51         14.76        12.81 o
   6   8   6          3.89        -13.35        13.35 o
   7   8   6        166.64        150.29        21.00 o
   8   8   6         79.92         34.90        17.10 o
   9   8   6         32.75         52.53        19.15 o
 -11   9   6        426.03        451.40        31.61 o
 -10   9   6        384.21        415.76        27.42 o
  -9   9   6        300.66        282.50        23.53 o
  -8   9   6         75.24         46.33        15.44 o
  -7   9   6        310.42        343.07        25.41 o
  -6   9   6        469.93        551.78        27.26 o
  -5   9   6        223.62        209.91        21.20 o
  -4   9   6       1441.93       1475.58        38.96 o
  -3   9   6        887.15        886.92        36.97 o
  -2   9   6        185.26        198.04        20.29 o
  -1   9   6         13.47         12.70        14.16 o
   0   9   6        114.35        101.98        17.73 o
   1   9   6        451.00        417.31        34.66 o
   2   9   6        730.90        749.56        34.48 o
   3   9   6        516.12        518.46        29.62 o
   4   9   6        766.84        884.18        34.34 o
   5   9   6        104.92         84.68        17.36 o
   6   9   6          1.55         -4.89        14.38 o
   7   9   6         28.65         -9.86        48.25 o
  -7  10   6        364.18        336.78        22.84 o
  -6  10   6          9.50         -1.85        15.89 o
  -5  10   6        200.46        193.58        26.00 o
  -4  10   6         76.84         54.28        17.10 o
  -3  10   6          8.47          5.78        16.29 o
  -2  10   6        383.37        405.64        32.34 o
  -1  10   6        735.10        729.47        40.89 o
   0  10   6        305.61        260.20        24.14 o
   1  10   6        104.00         71.09        19.33 o
   2  10   6          3.10          5.82        18.61 o
 -20   1   7         18.93         16.88        23.17 o
 -19   1   7        223.44        226.36        25.66 o
 -18   1   7        307.84        370.34        29.66 o
 -17   1   7       2112.89       2202.62        40.77 o
 -16   1   7       1092.41       1138.63        28.55 o
 -15   1   7       1601.86       1612.38        36.01 o
 -14   1   7        197.07        157.87        11.56 o
 -13   1   7         99.38         75.16         9.21 o
 -12   1   7       2665.70       2677.94        43.07 o
 -11   1   7       2414.95       2328.70        32.27 o
 -10   1   7       5023.10       5247.98        52.52 o
  -9   1   7       2609.14       2529.73        30.04 o
  -8   1   7       2353.40       2269.09        30.90 o
  -7   1   7       1761.33       1916.11        23.10 o
  -6   1   7       2162.06       2276.94        26.44 o
  -5   1   7       5202.30       5232.40        51.00 o
  -4   1   7       3105.72       2875.84        31.18 o
  -3   1   7       7916.92       7681.62        65.63 o
  -2   1   7       2600.82       2393.43        23.33 o
  -1   1   7       3494.84       3646.00        37.38 o
   0   1   7        172.18        180.85         7.45 o
   1   1   7        562.96        742.54        13.50 o
   2   1   7       1410.63       1290.64        22.39 o
   3   1   7      10485.17      10741.87        96.81 o
   4   1   7       4628.38       4643.50        51.97 o
   5   1   7       4073.09       4040.25        44.92 o
   6   1   7         29.31         22.20         6.16 o
   7   1   7        319.25        296.59        12.59 o
   8   1   7        784.09        744.48        31.54 o
   9   1   7        542.08        546.93        22.85 o
  10   1   7        164.63        186.42        16.65 o
  11   1   7       1714.64       1839.09        43.63 o
  12   1   7       2037.03       2114.49        53.90 o
  13   1   7        467.12        453.57        28.02 o
  14   1   7        158.27        166.96        21.44 o
  15   1   7        169.85        156.50        22.04 o
 -20   2   7         38.25         33.47        22.30 o
 -19   2   7        156.51        222.70        23.96 o
 -18   2   7          9.74         22.18        13.84 o
 -17   2   7         57.90         44.69        14.72 o
 -16   2   7        300.06        325.52        20.71 o
 -15   2   7        656.81        660.51        25.96 o
 -14   2   7         20.52          6.09        10.31 o
 -13   2   7        926.60        843.23        23.92 o
 -12   2   7        292.24        304.55        13.13 o
 -11   2   7         28.05         30.00         6.56 o
 -10   2   7        345.44        343.44        11.92 o
  -9   2   7        131.33        122.11         8.34 o
  -8   2   7        305.08        285.27         9.72 o
  -7   2   7       1729.91       1743.14        23.17 o
  -6   2   7        369.12        322.88         8.45 o
  -5   2   7        417.11        412.30        10.98 o
  -4   2   7        416.76        478.78         9.27 o
  -3   2   7         48.50         54.66         4.65 o
  -2   2   7       1082.68       1062.17        16.23 o
  -1   2   7         65.20         41.98         2.26 o
   0   2   7        175.41        136.26         6.28 o
   1   2   7       7243.60       7657.21        67.04 o
   2   2   7         41.99         31.47         4.62 o
   3   2   7       1795.82       1999.31        24.08 o
   4   2   7        194.52        188.70        11.65 o
   5   2   7        563.39        560.99        22.15 o
   6   2   7        197.11        181.68        10.50 o
   7   2   7       1392.67       1360.72        24.51 o
   8   2   7        514.02        452.79        16.19 o
   9   2   7        459.49        467.89        21.64 o
  10   2   7         52.77         56.31        12.63 o
  11   2   7         22.20          7.66        12.82 o
  12   2   7          4.22         11.23        13.99 o
  13   2   7        507.49        520.75        29.94 o
  14   2   7       1121.70       1094.25        41.69 o
  15   2   7         93.10        116.97        21.43 o
 -20   3   7         35.48         13.54        16.89 o
 -19   3   7        108.44        135.20        18.70 o
 -18   3   7        303.95        325.77        22.97 o
 -17   3   7         15.13          0.42        13.98 o
 -16   3   7        521.65        549.66        31.73 o
 -15   3   7       1130.26       1170.89        33.16 o
 -14   3   7        423.61        389.18        21.46 o
 -13   3   7         29.49         28.25        10.36 o
 -12   3   7       1663.64       1602.82        41.22 o
 -11   3   7         66.99         76.46        14.48 o
 -10   3   7       7597.80       7786.66        91.66 o
  -9   3   7       1775.59       1755.68        26.72 o
  -8   3   7        266.61        239.71        10.81 o
  -7   3   7        154.78        135.19        11.51 o
  -6   3   7        122.43        120.02         7.85 o
  -5   3   7        104.57         94.48         6.41 o
  -4   3   7       6875.73       6847.10        60.04 o
  -3   3   7       2307.80       2211.03        26.69 o
  -2   3   7       2837.54       2795.83        32.10 o
  -1   3   7       3422.21       3739.97        40.31 o
   0   3   7        285.37        315.91         8.25 o
   1   3   7        631.88        606.06        13.22 o
   2   3   7       1271.69       1230.45        19.09 o
   3   3   7       3724.48       3827.60        47.75 o
   4   3   7       2704.12       2700.00        34.59 o
   5   3   7       1648.76       1607.05        25.88 o
   6   3   7        578.22        638.25        21.55 o
   7   3   7          2.77          2.28         6.86 o
   8   3   7        332.63        328.30        15.09 o
   9   3   7        622.05        621.04        22.12 o
  10   3   7       1156.57       1209.22        41.09 o
  11   3   7        215.28        244.22        21.35 o
  12   3   7        539.65        542.90        30.11 o
  13   3   7         55.68         58.98        17.85 o
  14   3   7         25.62         18.92        17.04 o
 -19   4   7         23.51         35.70        17.02 o
 -18   4   7        120.28        150.60        19.54 o
 -17   4   7          3.47         12.90        13.93 o
 -16   4   7        511.71        473.63        28.40 o
 -15   4   7        218.20        236.25        19.77 o
 -14   4   7        786.16        780.23        30.19 o
 -13   4   7        692.34        680.95        25.49 o
 -12   4   7       3264.48       3309.04        60.70 o
 -11   4   7         63.15         58.18        10.37 o
 -10   4   7        217.80        200.27        16.45 o
  -9   4   7         58.56         52.29         9.18 o
  -8   4   7       2964.99       2933.20        41.11 o
  -7   4   7       2681.86       2615.12        35.42 o
  -6   4   7       4500.06       4643.26        53.08 o
  -5   4   7        757.99        629.89        18.67 o
  -4   4   7        662.42        634.20        12.14 o
  -3   4   7        237.19        250.33         8.55 o
  -2   4   7       1849.88       1821.88        23.98 o
  -1   4   7       2782.64       2824.84        32.50 o
   0   4   7       4782.26       4715.10        47.62 o
   1   4   7       3123.43       3110.62        34.07 o
   2   4   7       1558.66       1521.36        21.48 o
   3   4   7        114.34        103.13         8.32 o
   4   4   7          9.17          3.09         6.19 o
   5   4   7        851.81        791.10        19.04 o
   6   4   7       2370.13       2355.42        43.05 o
   7   4   7       2285.33       2170.59        36.77 o
   8   4   7       2299.78       2312.07        39.36 o
   9   4   7        380.83        375.26        19.17 o
  10   4   7         36.26         24.72        12.56 o
  11   4   7        280.83        242.12        28.76 o
  12   4   7        690.57        733.60        39.73 o
  13   4   7        191.70        167.72        25.08 o
  14   4   7        392.64        404.70        35.56 o
 -18   5   7         18.72         -2.16        16.41 o
 -17   5   7        208.41        208.09        21.18 o
 -16   5   7         11.50         17.45        15.70 o
 -15   5   7        240.03        259.01        22.86 o
 -14   5   7         53.87         59.39        15.27 o
 -13   5   7        139.01        107.17        14.16 o
 -12   5   7          6.24         10.50        10.18 o
 -11   5   7        672.88        688.15        36.95 o
 -10   5   7        812.05        738.69        31.11 o
  -9   5   7        140.42        141.89        14.67 o
  -8   5   7        306.20        270.77        16.85 o
  -7   5   7          2.41         -4.05         8.76 o
  -6   5   7          3.61          8.54         6.77 o
  -5   5   7        166.42        198.68        13.15 o
  -4   5   7         95.57         85.14         8.80 o
  -3   5   7        280.84        246.14        12.69 o
  -2   5   7       1160.61       1169.07        22.10 o
  -1   5   7       3954.00       3912.89        42.78 o
   0   5   7          3.84         -0.28         5.17 o
   1   5   7         81.37         77.25         7.56 o
   2   5   7        985.43        988.69        24.02 o
   3   5   7       1136.67       1053.00        27.92 o
   4   5   7         74.71         74.31         9.95 o
   5   5   7       1034.96        996.27        41.56 o
   6   5   7         17.28         10.62         9.65 o
   7   5   7          0.04         10.53        11.06 o
   8   5   7         24.85         16.71        11.05 o
   9   5   7         22.96         30.24        12.90 o
  10   5   7        317.56        310.37        21.21 o
  11   5   7        565.20        605.48        36.13 o
  12   5   7        115.75        123.91        23.30 o
  13   5   7          1.09         17.64        19.00 o
 -17   6   7          5.64         36.23        19.00 o
 -16   6   7         56.36         32.76        17.56 o
 -15   6   7       1033.43       1050.28        47.86 o
 -14   6   7       1350.50       1364.20        42.99 o
 -13   6   7        901.00        906.79        47.49 o
 -12   6   7       1321.35       1337.04        55.65 o
 -11   6   7        611.20        570.64        27.00 o
 -10   6   7        217.32        194.35        19.37 o
  -9   6   7        489.75        514.66        24.07 o
  -8   6   7       4295.78       4171.01        62.66 o
  -7   6   7       2124.46       2164.44        45.27 o
  -6   6   7       2068.86       2205.19        51.62 o
  -5   6   7       1897.27       1866.20        40.23 o
  -4   6   7        570.28        504.04        19.54 o
  -3   6   7        132.70        120.78        10.68 o
  -2   6   7       1777.64       1728.27        38.34 o
  -1   6   7       4048.37       4113.50        50.12 o
   0   6   7       3639.83       3644.40        46.12 o
   1   6   7       6380.44       6451.25        75.53 o
   2   6   7        147.39        146.50        14.80 o
   3   6   7         59.57         37.47        10.52 o
   4   6   7        431.15        434.77        21.08 o
   5   6   7        726.61        719.58        32.98 o
   6   6   7       1366.34       1379.75        35.65 o
   7   6   7       1545.83       1620.83        38.28 o
   8   6   7        727.57        770.80        30.69 o
   9   6   7        639.94        687.93        30.05 o
  10   6   7         81.93         72.26        15.52 o
  11   6   7        478.61        414.51        25.98 o
  12   6   7        163.94        169.38        35.14 o
 -16   7   7        138.11        174.83        86.75 o
 -15   7   7         29.82         34.65        18.48 o
 -14   7   7        118.52        121.68        20.69 o
 -13   7   7         63.36         71.94        18.32 o
 -12   7   7         19.79         -1.28        14.13 o
 -11   7   7          1.43         17.94        13.91 o
 -10   7   7         16.37          9.45        12.89 o
  -9   7   7         21.33          8.01        12.39 o
  -8   7   7        121.18        135.80        19.07 o
  -7   7   7        251.61        228.08        19.92 o
  -6   7   7        245.81        228.27        20.72 o
  -5   7   7        100.72        114.91        14.85 o
  -4   7   7        309.24        337.69        43.34 o
  -3   7   7        191.00        189.94        14.80 o
  -2   7   7        269.37        249.35        14.32 o
  -1   7   7         31.44         26.87         8.64 o
   0   7   7          9.05         26.68         9.75 o
   1   7   7        354.05        304.99        20.46 o
   2   7   7          7.96         -0.91        10.78 o
   3   7   7        158.40        160.32        16.58 o
   4   7   7        206.64        198.35        19.28 o
   5   7   7         13.42         -4.15        12.94 o
   6   7   7         55.08         58.88        14.12 o
   7   7   7         99.24         79.25        15.34 o
   8   7   7         23.61         43.02        14.91 o
   9   7   7         16.58         35.18        15.21 o
  10   7   7         24.42         27.30        15.77 o
 -14   8   7        307.24        300.41        61.71 o
 -13   8   7        846.52        880.20        41.35 o
 -12   8   7        840.76        870.16        40.65 o
 -11   8   7        234.66        251.96        24.20 o
 -10   8   7          0.78         -9.72        13.60 o
  -9   8   7        747.49        711.98        31.52 o
  -8   8   7       2346.58       2417.93        49.93 o
  -7   8   7       2080.44       2179.01        46.37 o
  -6   8   7        935.85        989.81        35.85 o
  -5   8   7        807.58        850.18        33.79 o
  -4   8   7         17.86         29.65        13.28 o
  -3   8   7        156.19        117.46        17.93 o
  -2   8   7        376.48        390.79        20.22 o
  -1   8   7        655.70        691.64        31.73 o
   0   8   7       2237.54       2313.76        45.38 o
   1   8   7       2316.22       2421.70        47.15 o
   2   8   7        103.43         98.14        15.61 o
   3   8   7        358.25        367.02        29.39 o
   4   8   7        131.29        118.91        16.67 o
   5   8   7        527.30        530.22        27.07 o
   6   8   7       1196.61       1248.62        49.17 o
   7   8   7        808.25        835.53        39.02 o
   8   8   7        152.78        128.72        21.08 o
 -11   9   7        263.95        283.61        27.20 o
 -10   9   7         91.85         65.94        20.25 o
  -9   9   7        450.71        460.41        27.87 o
  -8   9   7        132.97        117.66        17.97 o
  -7   9   7         78.12         85.98        17.24 o
  -6   9   7          5.74          5.04        13.21 o
  -5   9   7        289.14        356.30        26.05 o
  -4   9   7        394.65        321.40        24.41 o
  -3   9   7         47.78         43.67        16.72 o
  -2   9   7        175.96        141.67        19.49 o
  -1   9   7        270.03        310.25        24.42 o
   0   9   7          3.44          8.82        14.82 o
   1   9   7         14.36         -6.24        13.86 o
   2   9   7         23.44         25.35        15.79 o
   3   9   7        782.81        829.87        33.70 o
   4   9   7        106.34        104.52        17.57 o
   5   9   7        391.12        420.47        26.06 o
   6   9   7         50.49         18.08        20.25 o
  -6  10   7        288.60        302.07        26.16 o
  -5  10   7         81.49         91.79        19.80 o
  -4  10   7         56.29         39.16        23.45 o
  -3  10   7          5.29         -5.56        19.30 o
  -2  10   7        368.05        339.12        31.29 o
  -1  10   7        720.78        684.27        41.30 o
   0  10   7        106.77         70.34        19.71 o
   1  10   7        434.87        422.88        43.43 o
 -21   0   8       1645.22       1970.86       130.25 o
 -20   0   8        438.86        321.34        64.51 o
 -19   0   8        698.24        654.26        55.93 o
 -18   0   8       1005.28       1105.58        60.48 o
 -17   0   8        215.23        234.18        25.34 o
 -16   0   8         14.70         -9.95        12.52 o
 -15   0   8        801.50        771.82        35.05 o
 -14   0   8        290.15        372.88        23.00 o
 -13   0   8       3058.45       2945.59        62.60 o
 -12   0   8       2598.87       2458.02        49.02 o
 -11   0   8       2838.31       2755.09        51.28 o
 -10   0   8       1868.72       1877.51        34.33 o
  -9   0   8          3.99         -5.66         5.66 o
  -8   0   8         66.21         45.93         7.23 o
  -7   0   8        791.70        703.24        20.28 o
  -6   0   8       4498.03       4297.54        63.72 o
  -5   0   8      13666.88      14504.82       179.05 o
  -4   0   8       6094.98       6335.78        85.60 o
  -3   0   8       8076.61       8725.14       103.59 o
  -2   0   8        282.82        256.40        10.61 o
  -1   0   8       3393.58       3657.21        55.11 o
   0   0   8       3749.31       3719.88        56.37 o
   1   0   8      11558.76      11770.67       148.48 o
   2   0   8       1393.17       1177.06        29.93 o
   3   0   8       3817.28       3874.71        66.68 o
   4   0   8       2912.78       3092.33        52.20 o
   5   0   8        230.32        211.71        21.01 o
   6   0   8        441.26        425.48        25.89 o
   7   0   8       5810.21       6070.54       108.99 o
   8   0   8       4673.71       4937.36        95.91 o
   9   0   8       6277.57       6485.21       242.70 o
  10   0   8       2015.74       2001.41        58.00 o
  11   0   8        129.99        128.32        22.44 o
  12   0   8        523.23        510.81        53.61 o
  13   0   8        304.10        285.96        30.48 o
  14   0   8        651.40        713.80        57.20 o
 -20   1   8          0.22        -18.41        18.41 o
 -19   1   8        159.11        144.72        22.66 o
 -18   1   8         28.38         38.82        14.28 o
 -17   1   8        100.42         92.42        14.87 o
 -16   1   8        150.14        134.31        15.22 o
 -15   1   8          1.64          1.61         9.20 o
 -14   1   8        499.93        474.11        18.14 o
 -13   1   8        334.07        281.67        13.99 o
 -12   1   8         82.41         68.28         9.09 o
 -11   1   8        157.79        133.40         9.26 o
 -10   1   8        449.04        457.47        13.56 o
  -9   1   8        164.54        147.36         8.15 o
  -8   1   8         89.80        102.18         6.18 o
  -7   1   8       1289.67       1464.40        20.64 o
  -6   1   8         71.30         73.69         5.99 o
  -5   1   8       1301.69       1365.05        21.45 o
  -4   1   8        229.05        212.58         7.81 o
  -3   1   8       1215.86       1315.04        17.24 o
  -2   1   8       2452.80       2581.55        25.62 o
  -1   1   8        820.96        796.11        14.02 o
   0   1   8       1400.45       1542.50        21.51 o
   1   1   8        817.28        920.65        16.21 o
   2   1   8        599.06        683.43        14.38 o
   3   1   8        468.25        485.45        13.38 o
   4   1   8        543.83        537.62        14.49 o
   5   1   8        309.94        316.76        13.77 o
   6   1   8         27.76         18.63         7.31 o
   7   1   8        659.73        628.95        23.28 o
   8   1   8        116.63         97.48        12.23 o
   9   1   8        154.34        137.02        14.04 o
  10   1   8        912.91        862.76        38.01 o
  11   1   8        298.51        270.45        19.86 o
  12   1   8         36.97         45.77        13.70 o
  13   1   8         34.03         49.09        17.22 o
  14   1   8         70.18         48.03        20.27 o
 -20   2   8        349.51        397.02        32.44 o
 -19   2   8        674.86        734.47        31.66 o
 -18   2   8       1029.18       1001.23        36.68 o
 -17   2   8        190.48        202.45        18.54 o
 -16   2   8         42.24         23.05        12.62 o
 -15   2   8       1787.64       1791.78        38.74 o
 -14   2   8        481.60        465.59        24.81 o
 -13   2   8       6105.46       6016.20        72.95 o
 -12   2   8       2525.87       2451.60        35.82 o
 -11   2   8        503.38        475.98        14.53 o
 -10   2   8        309.77        319.92        11.98 o
  -9   2   8         55.27         46.50         6.00 o
  -8   2   8       2307.15       2219.12        28.65 o
  -7   2   8       2576.54       2509.15        30.23 o
  -6   2   8       8198.50       8463.36        87.06 o
  -5   2   8        482.03        377.95         9.40 o
  -4   2   8      14541.73      15642.43       129.62 o
  -3   2   8         18.60          9.88         4.00 o
  -2   2   8         33.38         55.33         5.46 o
  -1   2   8       1421.56       1481.15        16.84 o
   0   2   8       9758.83      10346.63        92.99 o
   1   2   8       6900.85       7076.00        67.32 o
   2   2   8       3151.45       3229.91        45.10 o
   3   2   8       2938.10       2977.34        33.01 o
   4   2   8        415.35        386.93        13.65 o
   5   2   8        429.97        474.73        15.72 o
   6   2   8       1585.28       1597.06        26.64 o
   7   2   8        642.63        639.64        18.50 o
   8   2   8       3435.34       3475.53        53.85 o
   9   2   8       2534.15       2624.26        46.69 o
  10   2   8        813.57        776.87        29.07 o
  11   2   8          9.07          8.80        13.51 o
  12   2   8         64.21         62.00        16.70 o
  13   2   8        454.63        462.30        29.56 o
  14   2   8       1092.38       1110.84        43.47 o
 -20   3   8          8.76         58.78        17.33 o
 -19   3   8         29.10         18.09        15.70 o
 -18   3   8        417.94        362.31        26.82 o
 -17   3   8         18.98         15.60        14.39 o
 -16   3   8        848.19        899.91        32.03 o
 -15   3   8        849.49        916.40        30.68 o
 -14   3   8        661.05        609.80        36.87 o
 -13   3   8        666.67        642.38        24.11 o
 -12   3   8          6.53         16.61         9.39 o
 -11   3   8        873.09        798.92        22.15 o
 -10   3   8       1604.71       1565.97        26.41 o
  -9   3   8        152.33        149.62        11.02 o
  -8   3   8       1238.58       1179.50        22.53 o
  -7   3   8       2068.10       2137.12        31.04 o
  -6   3   8        457.11        490.62        13.60 o
  -5   3   8         29.29         44.45         5.81 o
  -4   3   8         98.02         74.07         7.42 o
  -3   3   8       4370.49       4361.94        45.81 o
  -2   3   8       2207.01       2305.18        37.87 o
  -1   3   8       2713.65       2864.85        33.98 o
   0   3   8       1789.89       1874.35        23.69 o
   1   3   8         27.38         22.66         4.68 o
   2   3   8        121.02        103.94         6.70 o
   3   3   8        762.79        767.19        18.37 o
   4   3   8       1586.06       1541.05        25.31 o
   5   3   8       2882.62       2887.10        38.15 o
   6   3   8        604.34        594.90        18.37 o
   7   3   8         72.38         61.83         9.40 o
   8   3   8          0.16          1.36         8.24 o
   9   3   8        261.52        243.35        19.90 o
  10   3   8         82.31         82.67        16.24 o
  11   3   8        381.93        367.61        26.94 o
  12   3   8        149.83        179.06        24.05 o
  13   3   8        189.41        250.48        27.16 o
  14   3   8        309.20        313.37        30.92 o
 -19   4   8       1164.12       1188.86        39.78 o
 -18   4   8        730.11        691.80        31.82 o
 -17   4   8         94.13         94.34        18.42 o
 -16   4   8         29.85         30.74        15.06 o
 -15   4   8         69.26         81.03        15.11 o
 -14   4   8       1056.29       1043.28        29.09 o
 -13   4   8        827.01        782.91        26.93 o
 -12   4   8        185.92        165.41        14.30 o
 -11   4   8       1202.59       1169.41        27.17 o
 -10   4   8       1810.64       1875.04        48.72 o
  -9   4   8         97.04         78.02         9.79 o
  -8   4   8        544.51        466.02        15.16 o
  -7   4   8        770.88        762.49        23.10 o
  -6   4   8       3908.29       3987.52        53.93 o
  -5   4   8       5468.24       5629.59        69.26 o
  -4   4   8       1169.69       1190.34        22.76 o
  -3   4   8          2.67         -0.97         5.43 o
  -2   4   8         26.90         21.13         5.31 o
  -1   4   8        772.50        731.50        19.22 o
   0   4   8       1504.32       1521.42        22.64 o
   1   4   8        611.23        568.38        16.89 o
   2   4   8       2092.65       2080.48        32.97 o
   3   4   8        426.47        454.68        18.89 o
   4   4   8        172.15        159.77        11.97 o
   5   4   8          6.17          2.32         7.79 o
   6   4   8          7.61         -3.23         8.03 o
   7   4   8        860.80        879.08        26.95 o
   8   4   8        401.18        424.84        22.69 o
   9   4   8        499.68        456.62        31.96 o
  10   4   8        408.16        394.52        29.05 o
  11   4   8         84.25         82.13        30.34 o
  12   4   8          9.67          5.58        18.83 o
  13   4   8        302.08        316.71        34.26 o
 -18   5   8        244.21        255.50        26.06 o
 -17   5   8        808.92        775.13        43.47 o
 -16   5   8        712.37        683.70        39.16 o
 -15   5   8        936.25        936.12        38.26 o
 -14   5   8        218.71        245.50        20.66 o
 -13   5   8        180.42        176.62        18.59 o
 -12   5   8         26.20         29.72        12.86 o
 -11   5   8       1074.13       1065.53        31.24 o
 -10   5   8       1352.28       1447.91        34.37 o
  -9   5   8       1444.41       1328.12        32.44 o
  -8   5   8       3047.02       2921.70        53.45 o
  -7   5   8        897.43        891.73        27.87 o
  -6   5   8         78.92         65.03        13.98 o
  -5   5   8       1597.58       1552.22        30.58 o
  -4   5   8       4702.50       4670.40        71.36 o
  -3   5   8       1637.40       1605.86        28.45 o
  -2   5   8       6556.38       6598.31        69.70 o
  -1   5   8         44.61         55.54         8.19 o
   0   5   8        198.91        196.06        10.95 o
   1   5   8        218.97        208.89        12.28 o
   2   5   8        606.47        566.08        19.48 o
   3   5   8       1671.54       1675.99        31.26 o
   4   5   8       1964.26       1941.06        34.91 o
   5   5   8       1630.75       1667.07        35.54 o
   6   5   8       1671.08       1714.05        54.19 o
   7   5   8         97.74         83.68        13.93 o
   8   5   8        461.00        412.62        23.59 o
   9   5   8        101.14         98.05        15.35 o
  10   5   8        176.59        216.88        21.94 o
  11   5   8       1066.21       1114.15        47.72 o
  12   5   8        815.39        889.27        45.66 o
 -17   6   8          4.15        -16.44        16.44 o
 -16   6   8        180.93        174.92        26.24 o
 -15   6   8        633.08        735.15        37.33 o
 -14   6   8         49.18         83.58        18.18 o
 -13   6   8        301.39        263.59        22.24 o
 -12   6   8        241.23        216.08        22.66 o
 -11   6   8          0.30          0.78        12.62 o
 -10   6   8        117.07        109.48        15.66 o
  -9   6   8          8.16         14.32        11.44 o
  -8   6   8        248.51        215.04        18.60 o
  -7   6   8        284.76        222.71        18.40 o
  -6   6   8          1.45         -3.63        10.43 o
  -5   6   8         80.09         65.96        12.27 o
  -4   6   8        683.05        654.87        22.03 o
  -3   6   8         94.94         92.48        10.40 o
  -2   6   8          0.23          0.30         7.31 o
  -1   6   8        728.58        745.74        22.25 o
   0   6   8          1.09          2.62         7.85 o
   1   6   8       1789.17       1746.45        33.27 o
   2   6   8         36.90         28.38         9.72 o
   3   6   8        126.66        126.82        14.13 o
   4   6   8         35.26         32.65        11.49 o
   5   6   8          0.06          4.07        11.27 o
   6   6   8        209.87        162.30        16.57 o
   7   6   8         28.49         14.45        12.55 o
   8   6   8         10.30         11.16        13.02 o
   9   6   8         41.47         48.52        14.99 o
  10   6   8         15.35         18.29        14.75 o
  11   6   8         34.91         -8.57        18.79 o
 -15   7   8        937.50        979.71        43.57 o
 -14   7   8        167.01        203.55        24.07 o
 -13   7   8          4.87        -11.81        15.38 o
 -12   7   8         40.22         44.84        15.76 o
 -11   7   8        624.66        592.63        29.21 o
 -10   7   8        874.55        846.81        33.34 o
  -9   7   8       1087.34       1175.35        33.99 o
  -8   7   8       1336.60       1345.11        49.45 o
  -7   7   8        206.84        253.58        21.24 o
  -6   7   8         17.53          6.69        12.42 o
  -5   7   8          8.58         23.07        12.17 o
  -4   7   8        321.31        299.77        20.86 o
  -3   7   8       1599.25       1576.80        35.10 o
  -2   7   8        848.20        875.55        23.55 o
  -1   7   8       2223.75       2205.42        36.55 o
   0   7   8        373.46        359.85        18.63 o
   1   7   8        227.06        238.05        18.04 o
   2   7   8         78.69         93.39        15.42 o
   3   7   8       1747.80       1747.71        39.87 o
   4   7   8        290.54        314.74        27.26 o
   5   7   8       1653.99       1716.19        45.57 o
   6   7   8        310.60        309.32        24.65 o
   7   7   8        178.94        167.78        23.06 o
   8   7   8        154.28        146.33        22.15 o
   9   7   8         40.88         36.71        16.81 o
 -13   8   8         69.88         36.94        18.83 o
 -12   8   8        347.44        324.10        27.21 o
 -11   8   8        161.37        183.78        20.35 o
 -10   8   8         53.29         77.00        17.49 o
  -9   8   8          1.44        -12.90        12.90 o
  -8   8   8        847.22        864.80        60.12 o
  -7   8   8        357.61        352.47        25.00 o
  -6   8   8          4.87          3.94        13.40 o
  -5   8   8        107.74        116.85        17.36 o
  -4   8   8         23.16         11.13        13.90 o
  -3   8   8          4.19        -11.03        11.03 o
  -2   8   8         86.16         74.47        14.71 o
  -1   8   8         32.38         22.63        14.05 o
   0   8   8        212.94        213.90        18.38 o
   1   8   8       1063.09       1088.46        33.34 o
   2   8   8         58.08         69.12        14.93 o
   3   8   8          5.89         -5.28        11.95 o
   4   8   8        113.81        135.96        17.62 o
   5   8   8          0.36         -8.86        14.05 o
   6   8   8        312.64        307.38        31.66 o
   7   8   8         19.10         12.26        16.76 o
 -11   9   8        266.08        225.58        52.69 o
 -10   9   8        470.08        474.54        33.66 o
  -9   9   8        302.92        313.78        24.44 o
  -8   9   8        291.00        304.97        27.64 o
  -7   9   8         28.75          7.97        14.15 o
  -6   9   8        110.80        128.29        19.35 o
  -5   9   8        307.28        319.60        35.82 o
  -4   9   8        639.62        684.01        37.79 o
  -3   9   8        125.01         79.72        22.75 o
  -2   9   8       1086.96       1112.28        39.77 o
  -1   9   8        274.61        266.74        23.75 o
   0   9   8        212.05        207.09        22.52 o
   1   9   8          0.26          2.38        14.90 o
   2   9   8         67.43         47.58        17.57 o
   3   9   8        713.26        768.40        33.16 o
   4   9   8        265.03        242.80        22.53 o
  -4  10   8         91.92        141.06        28.66 o
  -3  10   8        361.25        342.75        35.13 o
  -2  10   8          8.27          9.44        20.42 o
 -20   1   9         45.06         56.07        23.89 o
 -19   1   9          6.76         24.79        15.56 o
 -18   1   9         76.31         82.67        15.48 o
 -17   1   9         76.20        107.18        15.23 o
 -16   1   9       1073.43        970.05        30.11 o
 -15   1   9       1093.39       1070.88        29.75 o
 -14   1   9       2027.66       2126.58        39.40 o
 -13   1   9       1374.48       1350.62        25.49 o
 -12   1   9        395.13        379.16        16.29 o
 -11   1   9        120.50         91.60         8.10 o
 -10   1   9       1491.60       1443.47        22.38 o
  -9   1   9       4941.71       4900.78        46.62 o
  -8   1   9       7299.48       7476.21        68.20 o
  -7   1   9       6512.01       6665.08        61.10 o
  -6   1   9       2147.41       2113.14        27.20 o
  -5   1   9        860.94        862.04        15.35 o
  -4   1   9       2172.46       2274.98        27.88 o
  -3   1   9       5312.87       5545.78        52.03 o
  -2   1   9       9336.91       9583.18        77.49 o
  -1   1   9       2407.12       2219.65        24.11 o
   0   1   9       9038.00       9362.48        86.70 o
   1   1   9       3113.26       3032.05        36.10 o
   2   1   9         40.78         61.39         6.99 o
   3   1   9        114.02         99.61         8.43 o
   4   1   9       3716.59       3668.75        46.64 o
   5   1   9       8350.97       8539.58        90.41 o
   6   1   9       4092.14       4230.09        59.14 o
   7   1   9       2853.17       2922.56        47.53 o
   8   1   9         54.43         47.78        11.30 o
   9   1   9         29.01         31.37        11.91 o
  10   1   9        753.67        706.10        28.16 o
  11   1   9       1867.33       1910.38        42.94 o
  12   1   9        178.98        170.05        20.18 o
  13   1   9       1149.85       1148.23        61.94 o
  14   1   9        496.90        529.58        40.48 o
 -20   2   9        342.41        392.09        31.94 o
 -19   2   9         19.33         30.59        17.48 o
 -18   2   9        197.57        177.54        18.56 o
 -17   2   9        426.20        382.58        24.20 o
 -16   2   9         71.92         81.33        14.14 o
 -15   2   9         96.50         97.03        14.30 o
 -14   2   9        115.72        123.15        14.30 o
 -13   2   9        150.59        160.92        13.48 o
 -12   2   9        186.63        188.77        12.49 o
 -11   2   9       2821.61       2812.89        60.06 o
 -10   2   9       1058.32       1066.82        21.50 o
  -9   2   9         71.55         80.88         8.16 o
  -8   2   9         84.83         85.25         6.74 o
  -7   2   9        112.27         91.49         6.26 o
  -6   2   9       1716.61       1743.60        21.10 o
  -5   2   9       1179.63       1171.02        19.03 o
  -4   2   9        805.24        782.92        12.98 o
  -3   2   9        104.43         75.82         3.80 o
  -2   2   9       1287.12       1344.38        17.98 o
  -1   2   9         40.83         51.11         6.28 o
   0   2   9       1738.34       1822.94        25.46 o
   1   2   9        948.49        924.92        16.76 o
   2   2   9        171.72        156.07         8.55 o
   3   2   9       1290.56       1327.50        26.36 o
   4   2   9        114.87        100.38         9.55 o
   5   2   9        223.89        244.62        13.58 o
   6   2   9          0.26         -3.79         6.78 o
   7   2   9        353.24        318.17        23.52 o
   8   2   9        164.06        172.93        15.50 o
   9   2   9        600.40        523.89        24.10 o
  10   2   9         78.27         72.68        13.40 o
  11   2   9        196.08        199.10        21.19 o
  12   2   9         17.81         27.87        15.81 o
  13   2   9         24.65         12.04        16.92 o
 -20   3   9        142.55        120.87        19.48 o
 -19   3   9         16.36         -8.50        16.56 o
 -18   3   9        106.48         60.59        17.21 o
 -17   3   9        810.19        830.27        37.31 o
 -16   3   9       1107.56       1190.19        66.95 o
 -15   3   9        826.69        797.46        43.73 o
 -14   3   9        450.45        488.86        23.83 o
 -13   3   9        228.85        252.39        16.80 o
 -12   3   9        348.31        323.27        19.97 o
 -11   3   9        945.12        924.18        23.97 o
 -10   3   9       1889.78       1856.82        29.76 o
  -9   3   9       1303.03       1241.50        24.60 o
  -8   3   9       3531.74       3414.37        51.31 o
  -7   3   9       3677.27       3552.43        47.63 o
  -6   3   9         28.01         14.78         5.53 o
  -5   3   9         35.71         26.91        10.10 o
  -4   3   9       2437.56       2470.03        37.98 o
  -3   3   9        133.77         91.21         6.76 o
  -2   3   9       4734.67       4744.16        52.71 o
  -1   3   9       2181.00       2141.77        28.94 o
   0   3   9       1592.56       1543.84        25.29 o
   1   3   9       1004.89        948.22        19.47 o
   2   3   9         49.78         43.61         8.11 o
   3   3   9        376.17        390.45        16.52 o
   4   3   9       1008.49        960.31        26.04 o
   5   3   9       2014.83       2048.08        42.73 o
   6   3   9       1808.69       1756.80        38.17 o
   7   3   9        820.47        811.62        24.19 o
   8   3   9        344.79        335.69        21.94 o
   9   3   9         39.33         39.10        16.25 o
  10   3   9        164.89        141.72        22.11 o
  11   3   9        170.63        178.92        23.82 o
  12   3   9       1065.33       1117.78        47.94 o
  13   3   9        480.81        546.74        36.96 o
 -19   4   9        971.27        988.02        41.44 o
 -18   4   9        584.34        577.65        37.84 o
 -17   4   9        157.20        119.59        22.37 o
 -16   4   9        187.46        199.60        21.49 o
 -15   4   9          5.67         23.67        13.26 o
 -14   4   9          7.85         26.79        13.77 o
 -13   4   9        984.87        898.57        31.06 o
 -12   4   9        822.77        799.59        28.00 o
 -11   4   9       1039.24        964.47        28.66 o
 -10   4   9       3552.87       3654.64        56.85 o
  -9   4   9        137.77        157.04        15.76 o
  -8   4   9        198.95        215.44        14.25 o
  -7   4   9        409.94        368.84        17.26 o
  -6   4   9       1195.23       1231.57        34.13 o
  -5   4   9        704.93        683.47        20.98 o
  -4   4   9       2952.69       3083.65        42.03 o
  -3   4   9       2228.10       2100.16        32.60 o
  -2   4   9        331.45        295.90        13.94 o
  -1   4   9        266.60        277.76        12.74 o
   0   4   9       1562.74       1584.28        25.14 o
   1   4   9       1838.22       1879.23        37.32 o
   2   4   9       2439.88       2560.46        38.77 o
   3   4   9        850.33        880.65        22.35 o
   4   4   9        443.90        439.31        18.63 o
   5   4   9         51.54         46.81         9.96 o
   6   4   9        271.77        209.95        14.79 o
   7   4   9         18.36         20.19        11.43 o
   8   4   9        641.53        640.27        30.08 o
   9   4   9       1120.38       1084.53        40.90 o
  10   4   9       1113.53       1095.50        67.62 o
  11   4   9        296.81        330.21        29.54 o
  12   4   9          6.39         17.23        18.89 o
 -18   5   9        286.06        225.63        28.95 o
 -17   5   9         81.35         57.90        21.83 o
 -16   5   9        235.80        233.17        26.21 o
 -15   5   9        284.98        288.81        26.93 o
 -14   5   9         88.65         76.36        16.31 o
 -13   5   9         69.32         64.70        15.32 o
 -12   5   9        204.08        193.18        18.00 o
 -11   5   9        174.20        168.31        16.79 o
 -10   5   9          3.33          0.83        10.77 o
  -9   5   9        899.81        937.27        31.47 o
  -8   5   9       1232.41       1064.90        35.78 o
  -7   5   9        140.70        117.92        14.69 o
  -6   5   9        119.88        139.37        12.65 o
  -5   5   9         31.81         20.08        11.47 o
  -4   5   9       1068.32       1034.29        23.38 o
  -3   5   9         50.45         46.99         8.60 o
  -2   5   9        718.93        736.62        22.55 o
  -1   5   9        164.90        159.50        11.88 o
   0   5   9          8.06         -0.21         7.19 o
   1   5   9       1063.50        995.63        24.81 o
   2   5   9         78.65         64.29        12.25 o
   3   5   9          1.15          1.40         8.56 o
   4   5   9        340.42        324.80        17.38 o
   5   5   9        571.69        536.37        24.22 o
   6   5   9         71.10         81.65        14.81 o
   7   5   9        645.51        590.15        26.40 o
   8   5   9         37.70         42.93        13.74 o
   9   5   9          2.14         -7.66        14.50 o
  10   5   9         15.29         39.29        18.84 o
  11   5   9         44.39         45.62        20.57 o
 -17   6   9        333.22        383.83        34.34 o
 -16   6   9         42.00         32.85        21.40 o
 -15   6   9         11.90         43.45        21.04 o
 -14   6   9          5.14         -6.02        14.57 o
 -13   6   9        823.01        915.13        47.33 o
 -12   6   9        905.61        917.61        34.42 o
 -11   6   9       1946.12       1980.33        44.27 o
 -10   6   9        873.65        915.25        32.22 o
  -9   6   9        911.54        865.83        31.61 o
  -8   6   9         74.35         65.89        14.32 o
  -7   6   9        168.85        189.32        17.90 o
  -6   6   9       2252.06       2142.51        53.76 o
  -5   6   9       2071.76       2017.11        52.25 o
  -4   6   9       1252.09       1224.15        26.95 o
  -3   6   9       1108.25       1124.12        25.98 o
  -2   6   9        877.72        893.25        23.19 o
  -1   6   9         86.94         82.55        10.25 o
   0   6   9        623.20        585.21        22.47 o
   1   6   9        644.88        655.28        31.76 o
   2   6   9       1926.13       1994.42        37.18 o
   3   6   9       3195.67       3242.65        60.33 o
   4   6   9        753.99        763.40        32.42 o
   5   6   9        496.38        505.14        28.14 o
   6   6   9         50.82         66.45        14.63 o
   7   6   9        234.52        203.92        19.40 o
   8   6   9        939.27        995.05        34.75 o
   9   6   9        966.62        964.35        43.54 o
  10   6   9        229.46        286.62        28.95 o
 -15   7   9         36.55         11.70        18.18 o
 -14   7   9         15.28         -3.26        16.60 o
 -13   7   9         11.88          4.57        15.46 o
 -12   7   9          5.52          7.86        15.04 o
 -11   7   9          4.81          9.99        13.98 o
 -10   7   9          4.71        -10.56        12.74 o
  -9   7   9          6.99         18.52        13.00 o
  -8   7   9          1.43         -2.98        16.50 o
  -7   7   9         30.94         32.62        14.26 o
  -6   7   9          3.65        -11.17        11.17 o
  -5   7   9          4.45         -4.81        12.05 o
  -4   7   9        160.00        135.59        16.54 o
  -3   7   9          0.88         -6.23        10.16 o
  -2   7   9          4.96         -8.90         8.90 o
  -1   7   9          3.74          2.53        10.28 o
   0   7   9         31.55         16.50        13.11 o
   1   7   9         73.90         77.95        13.78 o
   2   7   9         25.77         25.50        12.50 o
   3   7   9          1.83         -8.65        12.33 o
   4   7   9         53.97         29.45        14.19 o
   5   7   9        110.99         89.40        18.02 o
   6   7   9          4.75        -13.64        14.05 o
   7   7   9          4.47          6.87        15.64 o
   8   7   9         13.24         -2.45        16.27 o
 -13   8   9        185.63        185.07        24.16 o
 -12   8   9        274.84        305.14        34.23 o
 -11   8   9        229.27        277.79        24.45 o
 -10   8   9        543.66        604.39        30.60 o
  -9   8   9        260.71        247.06        21.60 o
  -8   8   9        443.92        456.51        26.22 o
  -7   8   9         20.69         30.30        15.09 o
  -6   8   9        748.38        711.19        33.71 o
  -5   8   9       1541.82       1700.53        54.03 o
  -4   8   9       1795.31       1939.86        46.99 o
  -3   8   9        829.63        874.31        37.36 o
  -2   8   9        271.60        270.49        21.86 o
  -1   8   9         35.30         17.53        16.63 o
   0   8   9        578.95        620.11        28.42 o
   1   8   9         23.13         19.51        14.03 o
   2   8   9       1718.01       1840.76        43.43 o
   3   8   9       1351.09       1449.58        39.32 o
   4   8   9        290.89        344.72        23.90 o
   5   8   9        180.34        151.96        19.40 o
   6   8   9         13.77          8.09        14.97 o
 -10   9   9         46.20         45.69        18.28 o
  -9   9   9         14.47          3.95        15.65 o
  -8   9   9        247.04        241.42        24.60 o
  -7   9   9        193.37        212.20        23.61 o
  -6   9   9        328.54        410.55        29.02 o
  -5   9   9          8.26        -12.45        15.49 o
  -4   9   9          0.28          3.16        21.13 o
  -3   9   9        940.62       1025.58        54.13 o
  -2   9   9        421.79        468.37        32.62 o
  -1   9   9         23.49         -1.50        16.28 o
   0   9   9         22.55          2.33        16.66 o
   1   9   9        118.43         72.61        19.10 o
   2   9   9         11.89         15.16        17.46 o
   3   9   9          1.02         -3.92        14.80 o
 -21   0  10        993.85        904.09        97.95 o
 -20   0  10          2.28          6.87        24.09 o
 -19   0  10        403.28        528.81        63.77 o
 -18   0  10        879.17        809.22        56.13 o
 -17   0  10       2255.65       2276.70        92.51 o
 -16   0  10        166.64        188.45        20.94 o
 -15   0  10       1258.01       1243.37        58.48 o
 -14   0  10         42.59         50.26        13.10 o
 -13   0  10        682.66        641.37        27.69 o
 -12   0  10       2190.63       2194.76        40.87 o
 -11   0  10       3892.90       3921.31        58.67 o
 -10   0  10       5354.00       5548.24        79.79 o
  -9   0  10       1272.53       1180.10        25.84 o
  -8   0  10        250.21        238.35        15.46 o
  -7   0  10       3969.74       4188.38        65.69 o
  -6   0  10       1536.31       1599.17        33.43 o
  -5   0  10       2037.49       1962.20        38.83 o
  -4   0  10       2868.01       2606.26        45.28 o
  -3   0  10       6166.92       6333.65        78.13 o
  -2   0  10       1363.11       1262.15        25.14 o
  -1   0  10       3234.57       3441.69        48.90 o
   0   0  10       1513.89       1633.38        35.02 o
   1   0  10       5278.77       5288.64        79.07 o
   2   0  10       7089.74       7033.34       100.12 o
   3   0  10       2339.48       2338.72        46.10 o
   4   0  10       1465.86       1384.77        40.47 o
   5   0  10        471.19        457.01        37.14 o
   6   0  10        103.04        101.04        17.26 o
   7   0  10        559.73        602.22        33.85 o
   8   0  10        130.57        134.91        20.15 o
   9   0  10        616.46        565.08        35.79 o
  10   0  10       1252.21       1296.48        72.10 o
  11   0  10        922.79        908.47        64.33 o
  12   0  10        219.40        261.54        29.91 o
  13   0  10         13.44          7.54        21.14 o
 -20   1  10         26.82          7.85        28.81 o
 -19   1  10         81.28         89.01        21.02 o
 -18   1  10        100.76        101.28        16.47 o
 -17   1  10         45.03         23.15        11.70 o
 -16   1  10        202.03        206.46        18.16 o
 -15   1  10        267.29        235.37        17.89 o
 -14   1  10        224.60        256.07        15.81 o
 -13   1  10        198.49        192.84        12.66 o
 -12   1  10        593.95        538.33        16.82 o
 -11   1  10         42.80         34.81         6.99 o
 -10   1  10         36.21         26.83         5.68 o
  -9   1  10          5.67         -4.06         4.35 o
  -8   1  10       2483.01       2626.28        30.99 o
  -7   1  10          4.10         -0.90         5.91 o
  -6   1  10         46.15         45.06         5.75 o
  -5   1  10       1434.94       1412.96        21.40 o
  -4   1  10        219.56        235.07         9.25 o
  -3   1  10          4.37         17.77         4.39 o
  -2   1  10        158.09        149.92         7.42 o
  -1   1  10         39.20         44.51         4.79 o
   0   1  10       2346.45       2392.46        39.45 o
   1   1  10       2472.06       2525.01        32.78 o
   2   1  10         16.33         22.81         6.47 o
   3   1  10         21.68         11.96         6.95 o
   4   1  10        289.36        274.82        14.07 o
   5   1  10          9.92          8.32         8.34 o
   6   1  10        207.05        188.21        14.76 o
   7   1  10         50.40         53.49        11.66 o
   8   1  10         34.20         20.59        11.20 o
   9   1  10        118.23        103.08        14.83 o
  10   1  10        255.45        229.19        18.67 o
  11   1  10         63.86         58.60        14.60 o
  12   1  10        148.01        133.51        24.33 o
  13   1  10        397.38        399.78        50.09 o
 -20   2  10         69.95        106.09        35.09 o
 -19   2  10        402.97        430.60        26.18 o
 -18   2  10        569.59        626.98        28.90 o
 -17   2  10        477.33        506.31        25.91 o
 -16   2  10       1437.39       1468.27        37.29 o
 -15   2  10        154.58        152.08        15.99 o
 -14   2  10         68.97         63.56        11.57 o
 -13   2  10       1302.21       1226.21        32.45 o
 -12   2  10         22.92         26.10         9.18 o
 -11   2  10       5783.07       5843.93        64.76 o
 -10   2  10       4369.09       4301.34        50.92 o
  -9   2  10        861.40        837.45        20.51 o
  -8   2  10       1534.67       1525.89        36.84 o
  -7   2  10         74.18         90.45         6.99 o
  -6   2  10        765.14        697.76        14.30 o
  -5   2  10       4092.19       4192.82        45.08 o
  -4   2  10       4511.16       4415.61        43.87 o
  -3   2  10       3241.46       3100.03        33.39 o
  -2   2  10       5311.78       5322.12        51.13 o
  -1   2  10          7.51          8.50         3.36 o
   0   2  10          3.88          5.15         4.71 o
   1   2  10        460.93        409.10        12.83 o
   2   2  10       4916.33       4981.93        57.97 o
   3   2  10       2619.23       2591.56        39.01 o
   4   2  10        940.05        933.44        21.81 o
   5   2  10       1540.77       1527.41        28.97 o
   6   2  10        970.52        926.99        25.69 o
   7   2  10         53.87         47.27        12.90 o
   8   2  10        816.90        822.88        30.21 o
   9   2  10        781.79        833.48        34.41 o
  10   2  10        962.02       1046.49        42.34 o
  11   2  10       1583.05       1610.16        50.87 o
  12   2  10        115.90        134.13        23.10 o
 -20   3  10        128.72        106.26        22.66 o
 -19   3  10        290.95        275.21        32.04 o
 -18   3  10         22.93         33.96        16.59 o
 -17   3  10        189.32        167.48        18.84 o
 -16   3  10         65.13         34.00        15.20 o
 -15   3  10        116.24        116.43        14.63 o
 -14   3  10        783.62        780.25        27.65 o
 -13   3  10        470.13        468.68        21.18 o
 -12   3  10         84.74         66.34        11.20 o
 -11   3  10        426.40        401.63        19.98 o
 -10   3  10         33.12         29.23         8.27 o
  -9   3  10        934.73        907.90        39.00 o
  -8   3  10        821.32        812.91        24.42 o
  -7   3  10       3278.21       3400.63        54.08 o
  -6   3  10       1118.44       1082.38        24.89 o
  -5   3  10        429.88        443.03        20.66 o
  -4   3  10         10.90          5.85         6.56 o
  -3   3  10        774.82        856.33        16.97 o
  -2   3  10        474.84        414.44        13.44 o
  -1   3  10        827.26        782.07        17.21 o
   0   3  10       1406.91       1344.99        22.74 o
   1   3  10        584.09        567.29        20.11 o
   2   3  10       1500.81       1391.70        29.06 o
   3   3  10         15.61         12.27         8.44 o
   4   3  10        133.29        128.33        12.78 o
   5   3  10        619.06        586.74        21.60 o
   6   3  10       1190.62       1152.55        37.37 o
   7   3  10       1025.64        980.66        39.08 o
   8   3  10        289.67        283.49        21.99 o
   9   3  10        128.29        104.31        20.21 o
  10   3  10         38.48         46.34        18.08 o
  11   3  10        246.00        273.42        28.66 o
  12   3  10        192.16        172.62        32.80 o
 -19   4  10          6.74        -14.00        18.20 o
 -18   4  10         96.30         75.39        22.28 o
 -17   4  10        292.57        354.80        29.42 o
 -16   4  10        118.33        125.92        19.91 o
 -15   4  10          1.95         -6.45        13.21 o
 -14   4  10         16.74         20.10        13.15 o
 -13   4  10        122.21        123.55        15.96 o
 -12   4  10       1008.79       1010.93        30.57 o
 -11   4  10       1078.94       1004.10        29.41 o
 -10   4  10        335.55        299.44        19.78 o
  -9   4  10         63.29         70.61        13.56 o
  -8   4  10        241.66        203.99        14.39 o
  -7   4  10        200.23        187.13        13.88 o
  -6   4  10        844.12        856.56        23.48 o
  -5   4  10        866.93        804.83        25.77 o
  -4   4  10         20.25          8.84         7.54 o
  -3   4  10       3314.72       3231.35        44.22 o
  -2   4  10       1066.72       1060.60        24.67 o
  -1   4  10         37.47         25.52         7.73 o
   0   4  10         90.32         82.63         8.51 o
   1   4  10        257.72        238.54        14.94 o
   2   4  10        976.50        978.21        23.72 o
   3   4  10        330.94        325.11        20.32 o
   4   4  10       1411.61       1404.14        29.75 o
   5   4  10        108.65        114.23        12.53 o
   6   4  10         69.95         71.85        12.02 o
   7   4  10         54.99         51.10        13.83 o
   8   4  10         21.55         35.82        16.82 o
   9   4  10        951.57        969.03        44.19 o
  10   4  10        124.65        131.32        23.21 o
  11   4  10        419.29        475.62        57.87 o
 -18   5  10        428.59        421.88        35.22 o
 -17   5  10          0.87        -17.94        17.94 o
 -16   5  10        131.58        145.61        19.96 o
 -15   5  10       1081.10       1080.04        39.63 o
 -14   5  10       1697.26       1874.24        45.16 o
 -13   5  10       2681.52       2761.16        54.60 o
 -12   5  10        651.98        599.27        28.14 o
 -11   5  10        147.34        104.83        16.11 o
 -10   5  10        202.79        185.53        16.91 o
  -9   5  10       1272.63       1222.79        35.68 o
  -8   5  10        898.10        920.89        30.47 o
  -7   5  10       2140.37       2119.36        44.79 o
  -6   5  10       3676.36       3533.72        53.49 o
  -5   5  10       2992.37       2984.93        50.37 o
  -4   5  10       1302.21       1268.64        26.75 o
  -3   5  10        687.14        659.39        26.23 o
  -2   5  10        887.37        889.14        22.28 o
  -1   5  10       2141.86       2117.76        35.12 o
   0   5  10       6179.71       6358.87        81.57 o
   1   5  10       1608.65       1526.92        31.38 o
   2   5  10        733.34        738.06        32.55 o
   3   5  10       1682.30       1554.76        31.82 o
   4   5  10        261.49        232.53        16.03 o
   5   5  10       1460.21       1527.44        41.05 o
   6   5  10       1650.58       1723.03        45.22 o
   7   5  10       1350.15       1350.07        36.25 o
   8   5  10       1183.86       1199.98        38.02 o
   9   5  10        802.58        848.56        42.01 o
  10   5  10         18.27          3.97        18.00 o
 -17   6  10         12.45        -25.03        28.27 o
 -16   6  10          1.68        -16.20        16.82 o
 -15   6  10          6.59          7.62        15.73 o
 -14   6  10         39.03         34.94        16.43 o
 -13   6  10        137.73        118.97        20.42 o
 -12   6  10         22.04         26.84        14.33 o
 -11   6  10         11.91         23.00        13.84 o
 -10   6  10        159.22        142.21        16.95 o
  -9   6  10          1.24        -11.31        11.77 o
  -8   6  10         14.24          6.81        14.54 o
  -7   6  10        239.74        201.75        18.30 o
  -6   6  10         87.63         64.32        14.06 o
  -5   6  10         55.70         47.01        14.36 o
  -4   6  10         57.75         47.49        10.19 o
  -3   6  10         24.39         15.45         8.83 o
  -2   6  10        370.02        321.28        16.88 o
  -1   6  10         43.54         29.02        11.10 o
   0   6  10         39.54         38.10        10.78 o
   1   6  10         11.83          9.04        10.28 o
   2   6  10         14.59         12.13        10.50 o
   3   6  10        120.35        125.29        17.40 o
   4   6  10        320.77        287.97        22.78 o
   5   6  10         21.13          3.81        18.89 o
   6   6  10          8.14         -5.06        19.14 o
   7   6  10          9.30        -14.40        14.40 o
   8   6  10          9.51         10.03        15.91 o
   9   6  10         73.38         83.03        21.53 o
 -15   7  10        680.73        763.10        40.17 o
 -14   7  10        379.79        366.58        27.89 o
 -13   7  10       1126.39       1262.87        60.11 o
 -12   7  10        557.64        512.95        29.78 o
 -11   7  10         33.19         25.71        14.68 o
 -10   7  10         32.37         33.67        14.70 o
  -9   7  10        797.09        773.03        35.57 o
  -8   7  10       1029.75       1045.07        37.43 o
  -7   7  10       1868.08       1955.80        47.65 o
  -6   7  10       1960.42       1923.40        51.79 o
  -5   7  10        723.89        722.14        30.79 o
  -4   7  10         23.79         17.68        12.15 o
  -3   7  10         39.14         30.31        11.66 o
  -2   7  10       1295.42       1290.02        33.14 o
  -1   7  10       1651.08       1645.97        42.06 o
   0   7  10        964.91        934.39        28.82 o
   1   7  10       1181.47       1238.28        37.38 o
   2   7  10        519.39        492.67        31.65 o
   3   7  10         12.99         10.35        13.20 o
   4   7  10         36.48         18.91        14.36 o
   5   7  10        731.89        735.37        35.50 o
   6   7  10        701.54        739.71        36.97 o
   7   7  10        852.17        843.43        39.72 o
 -13   8  10         51.53        -12.51        75.12 o
 -12   8  10         12.06        -18.72        18.72 o
 -11   8  10         29.36         10.17        16.52 o
 -10   8  10        183.61        155.72        19.78 o
  -9   8  10        168.97        189.95        20.65 o
  -8   8  10        127.37        124.82        29.76 o
  -7   8  10        403.65        399.65        27.50 o
  -6   8  10        463.89        479.46        28.88 o
  -5   8  10          1.36         -8.94        14.13 o
  -4   8  10         34.04         34.36        14.62 o
  -3   8  10         66.72         64.21        16.19 o
  -2   8  10        607.03        546.10        33.32 o
  -1   8  10         73.73         61.34        19.12 o
   0   8  10          5.36         -8.64        13.20 o
   1   8  10         94.62        113.20        17.20 o
   2   8  10          3.99        -13.00        13.00 o
   3   8  10        386.70        372.30        37.51 o
   4   8  10        112.79        123.46        19.47 o
   5   8  10        480.00        499.41        28.80 o
  -9   9  10        467.13        428.86        28.72 o
  -8   9  10       1024.03       1101.23        39.72 o
  -7   9  10        894.80        900.07        41.42 o
  -6   9  10        914.08       1006.76        41.57 o
  -5   9  10        214.22        214.57        26.12 o
  -4   9  10        185.82        172.52        29.07 o
  -3   9  10        106.86         90.82        39.04 o
  -2   9  10        652.35        714.73        39.63 o
  -1   9  10        654.09        682.87        46.11 o
   0   9  10       1468.74       1618.41        48.55 o
   1   9  10        313.73        312.43        27.59 o
   2   9  10        187.99        160.14        49.09 o
 -20   1  11        484.72        445.02        38.35 o
 -19   1  11       1195.99       1256.70        47.74 o
 -18   1  11        337.93        365.96        28.84 o
 -17   1  11        163.03        154.20        17.83 o
 -16   1  11        480.77        493.56        24.63 o
 -15   1  11        138.03        155.70        15.70 o
 -14   1  11       3436.83       3453.15        47.07 o
 -13   1  11       1320.69       1334.68        26.80 o
 -12   1  11        685.55        671.47        19.46 o
 -11   1  11        964.61        936.94        21.35 o
 -10   1  11         11.00         16.19         5.84 o
  -9   1  11          3.05          1.07         4.93 o
  -8   1  11        459.22        428.10        13.96 o
  -7   1  11       2505.99       2441.25        32.37 o
  -6   1  11       5723.13       5745.01        59.54 o
  -5   1  11       4133.46       4190.36        46.36 o
  -4   1  11       1188.87       1142.73        22.37 o
  -3   1  11          3.92         -0.18         5.28 o
  -2   1  11        363.21        342.79        10.80 o
  -1   1  11        829.32        760.44        14.04 o
   0   1  11       2861.34       2915.60        36.86 o
   1   1  11        369.31        363.88        13.62 o
   2   1  11       3299.22       3390.63        45.02 o
   3   1  11       3658.53       3658.56        48.27 o
   4   1  11          4.72          4.68         8.04 o
   5   1  11        303.83        316.43        17.46 o
   6   1  11       1694.59       1652.25        44.05 o
   7   1  11       1165.31       1194.56        40.91 o
   8   1  11       2109.86       2126.41        43.18 o
   9   1  11        794.30        825.19        40.26 o
  10   1  11        109.03        121.06        16.70 o
  11   1  11        309.02        271.55        24.31 o
  12   1  11         10.93          4.79        18.46 o
 -20   2  11          6.22         38.14        20.10 o
 -19   2  11         87.68         89.70        17.25 o
 -18   2  11        384.81        381.88        24.12 o
 -17   2  11        396.13        442.36        24.83 o
 -16   2  11        133.10        136.76        21.49 o
 -15   2  11        715.19        752.24        32.39 o
 -14   2  11          8.92         17.33        10.84 o
 -13   2  11         91.90         91.85        12.35 o
 -12   2  11        813.04        760.79        20.94 o
 -11   2  11        277.45        282.50        14.30 o
 -10   2  11         56.10         52.53         8.75 o
  -9   2  11       1844.08       1725.42        30.57 o
  -8   2  11       1413.07       1474.59        31.41 o
  -7   2  11         40.73         35.13        10.44 o
  -6   2  11        326.89        344.74        16.63 o
  -5   2  11         91.98         99.95        10.44 o
  -4   2  11       1398.65       1415.13        26.15 o
  -3   2  11       2463.04       2571.81        33.72 o
  -2   2  11        949.12        904.36        18.50 o
  -1   2  11         41.71         30.46         6.79 o
   0   2  11         41.57         35.60         7.90 o
   1   2  11         76.19         67.66         9.85 o
   2   2  11       1237.69       1207.30        27.49 o
   3   2  11        178.17        187.48        14.15 o
   4   2  11        517.33        530.03        26.30 o
   5   2  11        189.47        191.33        17.33 o
   6   2  11        366.53        378.64        22.81 o
   7   2  11        173.71        162.48        17.69 o
   8   2  11        148.35        116.81        21.27 o
   9   2  11          8.31         19.33        15.26 o
  10   2  11        484.16        526.83        34.43 o
  11   2  11         61.91         96.37        21.67 o
  12   2  11         38.78         41.47        22.05 o
 -20   3  11        239.09        275.47        56.13 o
 -19   3  11        421.39        414.40        51.07 o
 -18   3  11        252.51        280.09        25.03 o
 -17   3  11         34.18         20.61        16.09 o
 -16   3  11          2.77          6.19        14.45 o
 -15   3  11         83.83         55.03        15.43 o
 -14   3  11        477.29        477.80        24.61 o
 -13   3  11        728.71        741.32        27.49 o
 -12   3  11       1201.31       1201.05        41.24 o
 -11   3  11        310.37        327.95        23.26 o
 -10   3  11       2213.17       2211.61        40.90 o
  -9   3  11         55.12         47.95        10.32 o
  -8   3  11        685.96        670.40        22.30 o
  -7   3  11       1766.84       1679.65        51.56 o
  -6   3  11       3428.65       3348.80        50.21 o
  -5   3  11       1759.79       1708.34        42.52 o
  -4   3  11       1502.76       1436.84        31.68 o
  -3   3  11          1.11         -4.12         8.30 o
  -2   3  11         32.63         33.34         6.75 o
  -1   3  11       1053.80       1042.93        20.75 o
   0   3  11        798.83        789.02        18.13 o
   1   3  11       3091.74       3053.61        47.31 o
   2   3  11       1558.75       1475.80        31.51 o
   3   3  11       1048.82        927.46        25.60 o
   4   3  11         22.03         22.30        10.12 o
   5   3  11        249.43        250.40        17.08 o
   6   3  11        760.49        741.78        41.69 o
   7   3  11        864.68        891.61        35.12 o
   8   3  11        848.24        973.06        43.39 o
   9   3  11        207.50        240.30        25.32 o
  10   3  11        175.33        192.99        29.93 o
  11   3  11          2.91        -16.40        16.40 o
 -19   4  11         23.27         35.02        20.74 o
 -18   4  11        126.45        148.39        25.57 o
 -17   4  11       1054.57       1102.67        42.36 o
 -16   4  11        745.45        698.32        31.69 o
 -15   4  11        265.29        282.33        22.51 o
 -14   4  11        160.18        129.30        17.51 o
 -13   4  11          0.82        -11.56        14.69 o
 -12   4  11         12.10         10.21        11.81 o
 -11   4  11       1499.87       1451.59        44.93 o
 -10   4  11       2739.64       2697.95        72.87 o
  -9   4  11       1448.14       1399.74        36.87 o
  -8   4  11       3569.94       3613.66        54.92 o
  -7   4  11         46.84         31.52         9.48 o
  -6   4  11         23.80         20.72         9.12 o
  -5   4  11       1522.65       1474.49        28.72 o
  -4   4  11       1309.58       1244.76        34.87 o
  -3   4  11       1894.62       1825.97        31.90 o
  -2   4  11       1932.86       1825.17        31.70 o
  -1   4  11       2674.72       2574.35        39.00 o
   0   4  11        479.20        477.76        23.39 o
   1   4  11         49.97         37.66         9.15 o
   2   4  11        983.23        906.83        26.13 o
   3   4  11       2493.47       2363.27        43.06 o
   4   4  11       1686.44       1680.02        36.33 o
   5   4  11       1332.16       1320.84        33.21 o
   6   4  11        416.99        450.61        31.85 o
   7   4  11         17.98          5.74        15.10 o
   8   4  11         14.82         20.27        16.97 o
   9   4  11        262.27        199.15        24.50 o
  10   4  11        451.37        478.17        34.68 o
 -18   5  11          2.93          7.84        19.69 o
 -17   5  11        264.87        243.34        26.83 o
 -16   5  11        170.08        218.81        22.54 o
 -15   5  11          3.65          3.39        15.25 o
 -14   5  11         92.42        103.56        18.18 o
 -13   5  11          4.80         15.21        13.12 o
 -12   5  11        475.25        431.40        24.68 o
 -11   5  11        505.46        544.33        26.42 o
 -10   5  11         34.86         19.79        13.09 o
  -9   5  11         18.25         -4.93        11.80 o
  -8   5  11         20.26         26.95        13.07 o
  -7   5  11         65.61         67.94        14.23 o
  -6   5  11       1893.34       1804.64        36.50 o
  -5   5  11       1094.81       1042.83        27.33 o
  -4   5  11         66.86         48.51         9.89 o
  -3   5  11        181.60        173.75        17.57 o
  -2   5  11        273.21        219.26        16.89 o
  -1   5  11        290.93        266.19        24.10 o
   0   5  11       1845.42       1881.45        44.15 o
   1   5  11        223.42        208.91        24.74 o
   2   5  11         59.23         62.79        12.17 o
   3   5  11        148.63        130.77        15.33 o
   4   5  11          1.65         -2.98        11.23 o
   5   5  11         75.79         59.65        15.03 o
   6   5  11        492.95        537.89        26.34 o
   7   5  11         94.57         79.12        16.16 o
   8   5  11        415.40        442.81        31.94 o
   9   5  11        213.38        241.74        28.06 o
 -16   6  11        789.27        780.81        37.80 o
 -15   6  11        424.06        468.26        29.90 o
 -14   6  11         34.29          6.50        15.31 o
 -13   6  11         57.99         53.56        16.69 o
 -12   6  11        127.44         99.92        17.91 o
 -11   6  11        843.46        866.87        54.91 o
 -10   6  11       1247.21       1327.45        36.71 o
  -9   6  11       2177.89       2230.61        57.12 o
  -8   6  11       1299.11       1287.51        38.31 o
  -7   6  11        307.11        372.83        24.35 o
  -6   6  11         15.95          5.64        12.84 o
  -5   6  11        341.07        350.56        23.15 o
  -4   6  11       1267.21       1289.19        33.71 o
  -3   6  11       3357.53       3354.40        50.10 o
  -2   6  11       3155.37       3226.16        55.56 o
  -1   6  11        986.66       1045.97        32.18 o
   0   6  11        516.46        527.68        24.47 o
   1   6  11         83.55         62.42        13.19 o
   2   6  11       1203.65       1109.87        33.02 o
   3   6  11        558.54        565.15        28.44 o
   4   6  11       1580.21       1639.83        45.10 o
   5   6  11       1445.31       1515.14        45.24 o
   6   6  11        539.86        578.18        32.19 o
   7   6  11        469.02        459.22        29.69 o
   8   6  11         18.30          5.19        19.85 o
 -14   7  11         14.41          3.71        17.60 o
 -13   7  11          2.13          7.52        15.63 o
 -12   7  11         39.20         12.77        15.51 o
 -11   7  11         13.26          5.79        15.05 o
 -10   7  11         46.12         31.65        14.82 o
  -9   7  11          0.20         -3.01        14.75 o
  -8   7  11         62.43         79.83        17.05 o
  -7   7  11         17.78          6.31        14.08 o
  -6   7  11         47.44         48.76        15.85 o
  -5   7  11        113.54        131.61        17.88 o
  -4   7  11         20.39         35.25        12.19 o
  -3   7  11         10.20          6.47        13.25 o
  -2   7  11          2.67        -10.77        10.77 o
  -1   7  11          1.11         -7.15        11.88 o
   0   7  11         54.68         58.96        15.72 o
   1   7  11         82.46         82.00        16.49 o
   2   7  11          7.80        -11.75        14.02 o
   3   7  11          8.16         37.01        16.53 o
   4   7  11         50.26         37.63        15.37 o
   5   7  11        174.87        161.59        19.83 o
   6   7  11          0.87        -14.78        15.87 o
 -12   8  11       1113.47       1244.94        53.42 o
 -11   8  11        867.17        916.33        38.76 o
 -10   8  11       1199.30       1193.29        40.82 o
  -9   8  11        606.24        646.40        52.75 o
  -8   8  11        130.44         80.44        18.71 o
  -7   8  11          4.43         -0.98        15.63 o
  -6   8  11          2.82          4.42        14.93 o
  -5   8  11        225.15        258.58        23.35 o
  -4   8  11        528.56        536.74        35.98 o
  -3   8  11       1157.73       1276.05        40.57 o
  -2   8  11       1253.75       1230.05        46.27 o
  -1   8  11        480.33        479.77        36.19 o
   0   8  11        120.21        109.82        18.63 o
   1   8  11          2.53         10.14        16.22 o
   2   8  11       1427.10       1445.26        41.62 o
   3   8  11         16.00         16.87        16.04 o
   4   8  11       1150.52       1192.77        50.88 o
  -8   9  11          1.82         -0.44        24.41 o
  -7   9  11          4.60        -16.88        16.88 o
  -6   9  11        266.68        267.95        29.57 o
  -5   9  11        354.34        331.29        33.63 o
  -4   9  11        171.66        131.33        27.96 o
  -3   9  11        140.11        149.05        28.88 o
  -2   9  11        103.62        115.96        23.31 o
  -1   9  11        270.24        297.82        36.36 o
 -20   0  12         39.39         81.09        46.02 o
 -19   0  12          1.58         47.45        27.42 o
 -18   0  12         32.59         44.70        28.63 o
 -17   0  12       1032.45       1162.57       105.88 o
 -16   0  12        247.65        280.15        50.63 o
 -15   0  12       4057.42       4280.58       113.87 o
 -14   0  12         79.43        109.64        20.56 o
 -13   0  12       1881.83       1833.28        44.94 o
 -12   0  12        351.46        343.54        22.98 o
 -11   0  12        316.37        260.74        16.16 o
 -10   0  12       2023.29       2026.31        37.97 o
  -9   0  12       4510.36       4435.32        72.84 o
  -8   0  12       6452.49       6688.35        98.06 o
  -7   0  12       4156.18       4405.51       114.92 o
  -6   0  12       1395.73       1461.63        33.78 o
  -5   0  12        131.11        138.61        21.15 o
  -4   0  12        224.36        219.77        15.31 o
  -3   0  12       3110.77       3235.15        48.64 o
  -2   0  12       3330.24       3274.25        49.43 o
  -1   0  12       7635.14       7905.73        98.31 o
   0   0  12       2903.43       2706.32        51.98 o
   1   0  12       3465.64       3439.78       137.39 o
   2   0  12        274.45        267.96        19.55 o
   3   0  12       1515.67       1542.25        45.10 o
   4   0  12       3721.13       3792.32       134.87 o
   5   0  12       3672.14       3701.19       122.26 o
   6   0  12       4759.25       4744.79       104.39 o
   7   0  12       1189.62       1209.16        45.51 o
   8   0  12        208.77        130.40        22.60 o
   9   0  12         77.20         82.17        21.16 o
  10   0  12        897.25        980.14        48.98 o
  11   0  12         88.57        111.31        25.17 o
 -20   1  12         34.81         50.72        20.17 o
 -19   1  12         44.44         40.96        20.83 o
 -18   1  12         90.55        104.66        18.69 o
 -17   1  12         72.62         75.34        16.89 o
 -16   1  12         16.35          4.79        12.50 o
 -15   1  12          0.15         -6.14        10.75 o
 -14   1  12          0.76         -8.26         8.26 o
 -13   1  12         12.29          9.19         8.86 o
 -12   1  12         12.92         -2.17         7.78 o
 -11   1  12         49.21         40.52        10.36 o
 -10   1  12         13.52          0.60         7.78 o
  -9   1  12        207.73        180.54        17.18 o
  -8   1  12          0.51          1.94         5.89 o
  -7   1  12         43.80         44.16         6.89 o
  -6   1  12       1359.02       1405.89        31.26 o
  -5   1  12          7.50         13.38         6.94 o
  -4   1  12         98.67         98.40         7.34 o
  -3   1  12         46.17         41.46         6.03 o
  -2   1  12         77.22         75.18         6.25 o
  -1   1  12         43.92         32.40         5.79 o
   0   1  12         34.34         37.33         7.16 o
   1   1  12        311.18        284.87        13.23 o
   2   1  12          5.66          5.68         7.44 o
   3   1  12       1233.88       1240.91        27.81 o
   4   1  12         50.33         30.11         9.93 o
   5   1  12        286.04        249.54        18.99 o
   6   1  12        393.91        380.13        24.12 o
   7   1  12          1.10          4.02        12.98 o
   8   1  12         12.75          0.55        12.93 o
   9   1  12         11.98         14.78        16.47 o
  10   1  12         25.98          7.86        15.52 o
  11   1  12         17.92         29.03        20.12 o
 -20   2  12         90.80        132.31        31.13 o
 -19   2  12         99.11        109.07        22.22 o
 -18   2  12          6.13         18.49        16.08 o
 -17   2  12        640.68        593.86        31.12 o
 -16   2  12        516.49        484.29        33.19 o
 -15   2  12        720.83        816.24        30.22 o
 -14   2  12       1649.89       1651.81        42.82 o
 -13   2  12       1700.24       1673.52        41.23 o
 -12   2  12         28.39         21.91         9.10 o
 -11   2  12        638.17        646.28        21.93 o
 -10   2  12        335.03        324.17        18.15 o
  -9   2  12       3286.06       3285.10        51.23 o
  -8   2  12       2365.32       2267.57        58.33 o
  -7   2  12        647.14        591.29        25.69 o
  -6   2  12       1190.40       1095.39        26.83 o
  -5   2  12        263.93        236.34        14.95 o
  -4   2  12         10.20          6.66         6.00 o
  -3   2  12       1860.20       1837.86        28.42 o
  -2   2  12       2356.29       2244.15        32.38 o
  -1   2  12       5418.34       5190.71        57.55 o
   0   2  12       4747.62       4670.85        53.54 o
   1   2  12         16.37          4.28         8.48 o
   2   2  12         23.14         16.76         9.10 o
   3   2  12        473.76        454.34        26.19 o
   4   2  12       1224.37       1280.19        34.74 o
   5   2  12       2066.87       2135.97        57.25 o
   6   2  12        313.78        302.43        21.79 o
   7   2  12        855.16        895.69        35.09 o
   8   2  12        517.86        531.02        29.11 o
   9   2  12         30.21         27.80        15.53 o
  10   2  12        285.13        272.48        28.00 o
  11   2  12        279.68        279.63        32.57 o
 -19   3  12        212.14        234.82        24.16 o
 -18   3  12        201.95        184.24        25.85 o
 -17   3  12        783.83        784.67        37.46 o
 -16   3  12          9.76         -4.19        13.18 o
 -15   3  12         87.49         91.61        19.85 o
 -14   3  12        933.99        995.46        33.29 o
 -13   3  12       1550.46       1498.34        36.76 o
 -12   3  12       1021.18        975.48        29.45 o
 -11   3  12        597.44        580.23        29.34 o
 -10   3  12         47.31         47.14        10.70 o
  -9   3  12          1.95          0.63         9.06 o
  -8   3  12         39.34         32.84        10.16 o
  -7   3  12       1208.25       1094.57        27.67 o
  -6   3  12        174.61        175.79        14.41 o
  -5   3  12       3724.28       3781.79        50.82 o
  -4   3  12       1687.52       1637.80        30.35 o
  -3   3  12        171.94        189.05        12.95 o
  -2   3  12         69.15         79.11         9.89 o
  -1   3  12        710.60        696.61        21.22 o
   0   3  12        571.83        534.68        19.15 o
   1   3  12        493.59        546.06        21.89 o
   2   3  12       1491.35       1500.79        32.73 o
   3   3  12        632.18        683.49        25.87 o
   4   3  12        484.81        515.64        27.66 o
   5   3  12          0.77        -10.91        11.73 o
   6   3  12         75.38         84.87        15.63 o
   7   3  12        318.19        352.66        24.57 o
   8   3  12        458.62        475.59        32.17 o
   9   3  12        398.89        384.29        30.79 o
  10   3  12        172.68        147.91        23.62 o
 -19   4  12         46.57         55.60        30.04 o
 -18   4  12        208.82        225.30        35.92 o
 -17   4  12        288.01        336.50        25.27 o
 -16   4  12         67.36         83.95        22.55 o
 -15   4  12       1397.96       1432.33        42.06 o
 -14   4  12        433.41        420.03        26.37 o
 -13   4  12        918.19        821.45        31.91 o
 -12   4  12         19.22         -1.14        11.95 o
 -11   4  12         31.00         35.17        12.73 o
 -10   4  12       2455.89       2431.90        72.60 o
  -9   4  12       4923.54       4998.92        79.41 o
  -8   4  12       1127.60       1149.80        29.77 o
  -7   4  12        138.17        128.11        15.74 o
  -6   4  12        316.59        308.44        17.86 o
  -5   4  12       1163.16       1168.12        34.49 o
  -4   4  12          6.83          7.78         7.97 o
  -3   4  12       2519.14       2463.38        40.18 o
  -2   4  12        522.24        486.36        19.33 o
  -1   4  12        833.59        825.15        25.87 o
   0   4  12       2368.61       2389.28        43.26 o
   1   4  12          3.16         -7.37         9.46 o
   2   4  12         21.51         32.01        12.23 o
   3   4  12        569.57        498.37        23.23 o
   4   4  12        509.83        532.99        29.66 o
   5   4  12        552.81        555.60        28.64 o
   6   4  12        731.62        769.41        37.78 o
   7   4  12         92.87        100.33        20.30 o
   8   4  12         41.99         30.32        18.31 o
   9   4  12          0.09         19.22        18.65 o
 -17   5  12         64.83         74.77        18.85 o
 -16   5  12        432.36        432.35        28.14 o
 -15   5  12         15.95         -8.05        14.32 o
 -14   5  12        361.58        392.37        25.60 o
 -13   5  12        282.78        272.11        22.43 o
 -12   5  12        972.63       1056.19        35.03 o
 -11   5  12       2794.00       2811.58        61.47 o
 -10   5  12        247.10        270.23        22.32 o
  -9   5  12          2.99         -3.98        12.36 o
  -8   5  12          1.16        -11.37        11.37 o
  -7   5  12        726.08        695.94        30.89 o
  -6   5  12       2216.77       2210.32        42.04 o
  -5   5  12        977.73       1018.90        25.86 o
  -4   5  12       1579.51       1556.45        37.93 o
  -3   5  12        287.42        321.84        17.19 o
  -2   5  12        319.45        326.70        19.14 o
  -1   5  12       1493.16       1434.81        33.96 o
   0   5  12         64.36         76.09        13.17 o
   1   5  12        834.37        867.01        28.85 o
   2   5  12       2040.92       2101.26        42.74 o
   3   5  12        588.26        608.35        29.39 o
   4   5  12         73.06        108.98        19.39 o
   5   5  12        168.01        144.53        20.94 o
   6   5  12        117.33        127.20        21.83 o
   7   5  12        778.09        798.76        48.10 o
   8   5  12        529.55        550.16        40.19 o
 -16   6  12         75.00         71.18        19.14 o
 -15   6  12         50.31         33.69        16.70 o
 -14   6  12          0.47         12.17        15.62 o
 -13   6  12          1.16          6.10        14.82 o
 -12   6  12          6.10         -0.15        13.91 o
 -11   6  12         21.19          9.00        13.64 o
 -10   6  12         31.41         36.70        15.14 o
  -9   6  12         27.45         26.00        14.24 o
  -8   6  12         13.15         25.70        14.08 o
  -7   6  12          0.54         -2.80        12.70 o
  -6   6  12         32.75         13.11        13.34 o
  -5   6  12         31.77         30.14        14.54 o
  -4   6  12         54.00         36.53        10.92 o
  -3   6  12         16.01         19.53        11.75 o
  -2   6  12          6.29          9.44        11.73 o
  -1   6  12          2.61         14.47        11.73 o
   0   6  12         20.30         25.65        12.32 o
   1   6  12        249.28        218.27        18.48 o
   2   6  12         20.83         30.49        15.13 o
   3   6  12         14.69        -13.28        13.28 o
   4   6  12         11.03         14.73        17.87 o
   5   6  12         13.57         42.79        19.80 o
   6   6  12         78.71         62.45        21.59 o
   7   6  12         17.36         22.27        22.88 o
 -14   7  12        192.53        176.28        23.32 o
 -13   7  12       1020.30       1072.88        43.56 o
 -12   7  12        385.83        348.90        31.67 o
 -11   7  12        759.65        778.46        34.67 o
 -10   7  12        697.04        631.57        34.55 o
  -9   7  12         83.84         63.22        17.87 o
  -8   7  12         91.26         49.22        16.91 o
  -7   7  12        864.96        869.30        36.69 o
  -6   7  12       1305.79       1310.02        42.72 o
  -5   7  12       1924.62       2035.69        63.86 o
  -4   7  12       1204.37       1319.51        39.60 o
  -3   7  12        493.61        461.03        27.56 o
  -2   7  12         11.64          7.16        12.48 o
  -1   7  12         68.87         57.18        13.85 o
   0   7  12        842.70        867.49        36.58 o
   1   7  12       2292.69       2472.55        55.19 o
   2   7  12       1529.11       1620.34        45.71 o
   3   7  12        699.15        762.52        48.08 o
   4   7  12        312.53        324.84        29.63 o
   5   7  12         76.88         81.48        18.73 o
 -11   8  12         65.27         32.90        17.74 o
 -10   8  12          8.35          3.74        16.49 o
  -9   8  12        147.17        149.43        22.36 o
  -8   8  12        188.74        200.80        23.50 o
  -7   8  12          8.45         10.30        16.24 o
  -6   8  12          7.68         -3.83        19.21 o
  -5   8  12        324.51        274.71        27.79 o
  -4   8  12        416.21        462.57        33.38 o
  -3   8  12          3.13          9.36        15.86 o
  -2   8  12         66.81         32.06        19.46 o
  -1   8  12         10.39         33.61        19.17 o
   0   8  12        140.92        130.02        20.50 o
   1   8  12          5.16         -2.46        15.78 o
   2   8  12        222.94        175.67        23.16 o
 -20   1  13        364.54        391.40        32.59 o
 -19   1  13        106.48        143.45        24.16 o
 -18   1  13       1231.90       1285.60        41.16 o
 -17   1  13        517.25        472.10        28.80 o
 -16   1  13       1806.82       1773.38        45.99 o
 -15   1  13        126.86        178.46        17.27 o
 -14   1  13         96.15         93.64        11.74 o
 -13   1  13        388.07        395.55        17.65 o
 -12   1  13       3969.12       4035.92        51.50 o
 -11   1  13       4019.02       4100.04        51.28 o
 -10   1  13       1000.21        971.37        24.34 o
  -9   1  13       2386.35       2328.50        41.74 o
  -8   1  13        109.38         83.72        11.35 o
  -7   1  13         71.53         87.31         9.67 o
  -6   1  13       1357.50       1289.87        25.97 o
  -5   1  13       3619.70       3444.58        52.58 o
  -4   1  13       7096.72       7119.13        73.73 o
  -3   1  13       4388.99       4390.05        51.44 o
  -2   1  13       2048.41       2051.89        31.34 o
  -1   1  13        116.40         98.91         9.65 o
   0   1  13        428.48        432.26        16.56 o
   1   1  13       2162.46       2084.75        38.77 o
   2   1  13       3763.18       3786.28        57.14 o
   3   1  13       1363.96       1415.46        35.87 o
   4   1  13       1908.39       1837.96        42.34 o
   5   1  13       1176.34       1192.98        35.00 o
   6   1  13         38.00         28.91        15.46 o
   7   1  13         62.78         87.90        16.51 o
   8   1  13        841.20        838.99        35.94 o
   9   1  13       1081.89       1128.24        39.94 o
  10   1  13       1345.54       1320.49        44.25 o
 -20   2  13         81.95        138.81        35.55 o
 -19   2  13         29.92         40.68        19.72 o
 -18   2  13          7.54         17.13        19.10 o
 -17   2  13         11.70         27.97        15.73 o
 -16   2  13          4.53          4.32        13.17 o
 -15   2  13         13.11         36.52        13.50 o
 -14   2  13        142.76        108.66        15.41 o
 -13   2  13         90.28         58.87        13.73 o
 -12   2  13        650.24        673.03        23.20 o
 -11   2  13        271.42        276.38        16.58 o
 -10   2  13        327.33        291.38        18.09 o
  -9   2  13        584.23        581.11        24.05 o
  -8   2  13         11.41          5.61         9.18 o
  -7   2  13        188.47        197.90        15.18 o
  -6   2  13        863.24        897.89        33.18 o
  -5   2  13        445.17        434.67        20.04 o
  -4   2  13         39.40         34.79         9.13 o
  -3   2  13        167.94        153.84        10.88 o
  -2   2  13          9.77          8.24         6.62 o
  -1   2  13       2809.59       2921.06        39.80 o
   0   2  13       2282.83       2274.94        36.95 o
   1   2  13         52.56         33.20        10.32 o
   2   2  13        120.43         96.42        12.90 o
   3   2  13          1.41         -4.62         9.95 o
   4   2  13         79.16         67.84        15.11 o
   5   2  13        110.19        115.60        16.28 o
   6   2  13        501.69        473.76        27.01 o
   7   2  13        284.53        333.64        24.24 o
   8   2  13        388.25        413.24        27.40 o
   9   2  13        241.38        299.03        26.23 o
  10   2  13        316.01        306.68        33.23 o
 -19   3  13        230.31        265.53        25.82 o
 -18   3  13        689.71        758.45        37.57 o
 -17   3  13       1067.63       1048.55        47.83 o
 -16   3  13        310.31        333.15        32.66 o
 -15   3  13         20.66         -6.94        13.18 o
 -14   3  13        416.12        365.48        22.81 o
 -13   3  13       1152.54       1145.95        33.77 o
 -12   3  13        509.07        528.21        25.39 o
 -11   3  13       1120.62       1090.97        35.15 o
 -10   3  13        405.05        419.82        21.31 o
  -9   3  13        676.41        611.85        30.50 o
  -8   3  13        116.01        104.71        12.88 o
  -7   3  13         44.68         33.49        10.50 o
  -6   3  13       2234.65       2159.35        40.58 o
  -5   3  13       1815.10       1691.34        31.87 o
  -4   3  13       4362.48       4362.77        57.09 o
  -3   3  13        600.02        592.07        20.99 o
  -2   3  13        282.84        310.21        19.51 o
  -1   3  13          3.14         -5.87         8.45 o
   0   3  13        125.83         78.12        11.80 o
   1   3  13        750.40        742.93        24.89 o
   2   3  13        543.62        550.49        23.82 o
   3   3  13       1076.12       1074.61        30.10 o
   4   3  13       1243.56       1273.98        36.51 o
   5   3  13        506.90        501.79        27.39 o
   6   3  13         34.59         29.70        14.64 o
   7   3  13        117.52        137.47        19.03 o
   8   3  13        360.71        400.19        30.82 o
   9   3  13        383.85        393.96        36.57 o
 -18   4  13          2.07         20.45        17.96 o
 -17   4  13         75.95         71.04        20.22 o
 -16   4  13         98.38         99.13        18.07 o
 -15   4  13        659.82        654.05        31.33 o
 -14   4  13        423.38        436.45        25.55 o
 -13   4  13        642.59        665.95        29.74 o
 -12   4  13        131.15        116.60        17.92 o
 -11   4  13         76.60         91.96        16.61 o
 -10   4  13          3.07        -10.55        11.58 o
  -9   4  13        349.45        390.73        21.50 o
  -8   4  13       1811.78       1811.62        38.46 o
  -7   4  13       1158.05       1207.12        31.08 o
  -6   4  13       1113.80       1073.62        29.40 o
  -5   4  13        746.55        740.97        22.90 o
  -4   4  13          7.02         13.02         9.17 o
  -3   4  13         73.74         76.69        11.14 o
  -2   4  13       1095.69       1036.23        28.46 o
  -1   4  13       1626.72       1685.91        36.44 o
   0   4  13        761.33        841.72        29.22 o
   1   4  13        796.14        777.43        28.24 o
   2   4  13        546.02        478.88        32.31 o
   3   4  13          0.13        -13.53        13.53 o
   4   4  13         25.78         31.41        13.99 o
   5   4  13        482.98        520.10        28.86 o
   6   4  13        588.75        617.54        35.54 o
   7   4  13        982.37        936.39        43.95 o
   8   4  13        755.89        652.92        44.98 o
 -17   5  13         19.86          4.10        16.45 o
 -16   5  13         19.63         11.21        16.68 o
 -15   5  13          0.16         28.91        16.17 o
 -14   5  13        156.13        149.20        29.05 o
 -13   5  13        248.11        258.47        22.40 o
 -12   5  13        481.91        465.70        26.15 o
 -11   5  13         12.72         -2.04        14.80 o
 -10   5  13        139.14        117.91        18.78 o
  -9   5  13        255.45        254.42        30.83 o
  -8   5  13         12.69         19.98        14.48 o
  -7   5  13         40.07         22.88        11.70 o
  -6   5  13        499.28        446.63        23.19 o
  -5   5  13         30.52          7.04        10.01 o
  -4   5  13        459.28        447.75        20.32 o
  -3   5  13        663.24        674.35        28.04 o
  -2   5  13         78.73         61.64        12.99 o
  -1   5  13          6.17          6.39        10.54 o
   0   5  13          3.67          7.91        11.40 o
   1   5  13         44.04         24.61        12.28 o
   2   5  13        888.05        860.03        41.57 o
   3   5  13        273.51        235.69        20.60 o
   4   5  13        123.71        119.27        21.68 o
   5   5  13          6.25         -0.42        16.82 o
   6   5  13         49.05         64.82        23.69 o
   7   5  13         59.76         57.95        24.45 o
 -16   6  13        558.09        587.77        48.97 o
 -15   6  13        394.25        348.99        27.81 o
 -14   6  13       1127.38       1254.36        43.37 o
 -13   6  13        723.85        746.18        35.03 o
 -12   6  13         59.51         59.97        16.96 o
 -11   6  13        116.35        100.43        17.17 o
 -10   6  13        458.89        432.06        31.70 o
  -9   6  13       1111.93       1085.41        39.39 o
  -8   6  13       1080.28       1169.20        43.73 o
  -7   6  13       1234.63       1270.33        39.03 o
  -6   6  13        686.49        691.94        32.42 o
  -5   6  13         69.96         76.92        15.56 o
  -4   6  13          9.23         -6.65        11.35 o
  -3   6  13        117.85        128.66        17.11 o
  -2   6  13        684.44        774.85        30.34 o
  -1   6  13        746.13        785.89        38.44 o
   0   6  13       1951.39       1953.31        43.26 o
   1   6  13        265.06        287.30        21.41 o
   2   6  13        314.42        269.50        26.10 o
   3   6  13         58.84         65.73        17.41 o
   4   6  13        399.99        374.11        39.84 o
   5   6  13         92.52        106.05        22.03 o
   6   6  13        571.42        504.93        57.18 o
 -14   7  13          5.05        -56.98        56.98 o
 -13   7  13          8.10          3.77        16.83 o
 -12   7  13        104.05        101.82        19.10 o
 -11   7  13          1.26          4.01        15.08 o
 -10   7  13         54.09         25.72        17.62 o
  -9   7  13          5.05         -4.26        14.89 o
  -8   7  13          5.62          4.74        17.03 o
  -7   7  13         32.03          9.21        15.19 o
  -6   7  13          8.38         -7.78        14.71 o
  -5   7  13          8.77         16.80        17.79 o
  -4   7  13         18.98         21.82        15.20 o
  -3   7  13         27.39         29.27        15.79 o
  -2   7  13         31.73         35.44        13.84 o
  -1   7  13         26.35         28.38        14.65 o
   0   7  13          0.36        -14.36        14.36 o
   1   7  13        113.37        113.86        19.93 o
   2   7  13         10.07         -6.71        15.43 o
   3   7  13         77.61         78.47        20.57 o
   4   7  13         37.70         16.11        28.27 o
 -10   8  13         72.87         72.76        19.84 o
  -9   8  13        569.96        644.19        36.73 o
  -8   8  13        710.45        701.46        37.13 o
  -7   8  13       1291.03       1349.46        45.53 o
  -6   8  13        543.79        582.03        38.38 o
  -5   8  13        149.51        189.40        26.99 o
  -4   8  13          0.42        -17.33        17.33 o
  -3   8  13        289.90        320.31        27.29 o
  -2   8  13        378.05        331.60        30.57 o
  -1   8  13        814.80        827.86        44.02 o
   0   8  13        797.66        868.55        43.68 o
 -20   0  14        910.63       1128.68        92.73 o
 -19   0  14       1026.43        868.38        92.19 o
 -18   0  14        163.84        181.27        34.34 o
 -17   0  14          7.36         -6.57        44.38 o
 -16   0  14        260.40        232.23        27.85 o
 -15   0  14        686.32        639.60        39.96 o
 -14   0  14        925.08        908.49        42.16 o
 -13   0  14       1736.56       1764.43        59.29 o
 -12   0  14       1587.22       1662.22        76.04 o
 -11   0  14        134.17        124.10        19.73 o
 -10   0  14        708.08        681.54        34.43 o
  -9   0  14       1142.96       1103.34        32.98 o
  -8   0  14       1719.67       1703.86        44.18 o
  -7   0  14       2564.82       2542.01        50.73 o
  -6   0  14       2877.55       2990.15        73.61 o
  -5   0  14       2088.49       2083.96        48.76 o
  -4   0  14        548.26        558.20        28.10 o
  -3   0  14          3.91          9.40         9.71 o
  -2   0  14        271.41        263.31        18.73 o
  -1   0  14       2289.01       2327.25        51.39 o
   0   0  14       3344.52       3467.79        79.31 o
   1   0  14       1709.27       1723.97       115.90 o
   2   0  14       1156.37       1204.93        54.36 o
   3   0  14         21.52         42.02        20.26 o
   4   0  14        501.64        359.38        37.88 o
   5   0  14        648.71        605.01        59.88 o
   6   0  14        619.67        674.75        52.69 o
   7   0  14        959.22       1147.58       112.31 o
   8   0  14        933.79       1050.55       110.32 o
   9   0  14        393.16        451.40        47.47 o
 -20   1  14         42.01         68.00        46.07 o
 -19   1  14         41.29         48.96        23.12 o
 -18   1  14        111.10        113.98        22.56 o
 -17   1  14         16.28         19.91        27.34 o
 -16   1  14        862.74        802.08        40.55 o
 -15   1  14          7.39         28.58        17.56 o
 -14   1  14         15.32         35.48        13.91 o
 -13   1  14        170.71        159.24        19.33 o
 -12   1  14         73.79         71.58        11.52 o
 -11   1  14         18.72         13.50         9.03 o
 -10   1  14        306.54        293.52        17.93 o
  -9   1  14        217.11        193.95        17.96 o
  -8   1  14         16.09         18.52         9.31 o
  -7   1  14         52.88         53.43        11.03 o
  -6   1  14         37.94         21.93         9.52 o
  -5   1  14         65.25         56.95         9.52 o
  -4   1  14       2621.34       2614.35        36.95 o
  -3   1  14        163.91        136.89        10.87 o
  -2   1  14        398.53        358.94        15.55 o
  -1   1  14          3.21         13.95         7.97 o
   0   1  14         85.62         80.50        10.66 o
   1   1  14        331.98        337.23        21.27 o
   2   1  14        144.31        133.21        15.50 o
   3   1  14        361.28        343.19        22.17 o
   4   1  14          7.09         15.85        12.22 o
   5   1  14         91.21        100.86        16.06 o
   6   1  14          0.83         -7.97        13.04 o
   7   1  14          3.88         -2.69        13.83 o
   8   1  14         59.43         78.91        18.34 o
   9   1  14        183.97        179.16        25.19 o
 -19   2  14        113.49        140.21        24.80 o
 -18   2  14        142.32        118.94        22.77 o
 -17   2  14         28.00         20.83        18.89 o
 -16   2  14         75.52        105.57        16.11 o
 -15   2  14        621.32        607.51        31.41 o
 -14   2  14        682.64        711.29        33.63 o
 -13   2  14        355.64        376.79        20.23 o
 -12   2  14       1040.22       1061.03        32.81 o
 -11   2  14       1838.82       1839.15        39.50 o
 -10   2  14        300.32        284.54        21.85 o
  -9   2  14       1490.12       1439.85        33.67 o
  -8   2  14       1557.86       1529.96        34.06 o
  -7   2  14       5182.47       5231.05        77.80 o
  -6   2  14        343.25        345.56        18.97 o
  -5   2  14        919.50        934.32        26.71 o
  -4   2  14        121.62        103.01        12.83 o
  -3   2  14         26.41          5.41         8.06 o
  -2   2  14        375.09        439.39        17.35 o
  -1   2  14       1571.57       1607.05        33.29 o
   0   2  14        664.51        682.70        21.77 o
   1   2  14       3026.87       3131.51        52.06 o
   2   2  14       1849.46       1806.86        38.92 o
   3   2  14         40.54         28.78        13.00 o
   4   2  14         16.84          7.75        12.95 o
   5   2  14        599.61        686.78        31.46 o
   6   2  14        726.76        707.63        35.15 o
   7   2  14       1578.81       1734.69        60.98 o
   8   2  14        391.53        406.50        28.16 o
 -19   3  14         46.45         63.09        22.48 o
 -18   3  14         41.08         39.91        26.02 o
 -17   3  14        123.68        126.54        18.76 o
 -16   3  14        371.55        375.73        24.88 o
 -15   3  14       1180.99       1213.27        36.83 o
 -14   3  14        431.81        440.21        30.02 o
 -13   3  14        415.92        403.36        25.72 o
 -12   3  14         65.56         36.16        16.56 o
 -11   3  14       1026.60       1038.80        31.14 o
 -10   3  14       1567.64       1620.30        36.95 o
  -9   3  14       2166.75       2235.20        45.41 o
  -8   3  14       1151.23       1168.94        40.58 o
  -7   3  14         93.39         87.12        12.90 o
  -6   3  14        125.00         88.49        17.53 o
  -5   3  14       1311.62       1288.94        28.50 o
  -4   3  14        531.54        516.69        20.84 o
  -3   3  14       1773.10       1689.77        32.67 o
  -2   3  14       1201.13       1125.29        30.56 o
  -1   3  14        723.71        666.81        32.33 o
   0   3  14        422.45        372.67        21.25 o
   1   3  14         21.64         18.90        11.05 o
   2   3  14        582.92        547.91        33.02 o
   3   3  14        458.90        501.26        25.91 o
   4   3  14       1538.68       1459.99        40.20 o
   5   3  14        635.88        648.70        31.77 o
   6   3  14        189.77        144.52        18.70 o
   7   3  14         64.23         76.82        19.65 o
   8   3  14          0.91         14.31        20.25 o
 -18   4  14         94.30         92.23        19.48 o
 -17   4  14          2.21         -6.77        15.49 o
 -16   4  14        116.67        166.29        27.82 o
 -15   4  14        119.72        132.80        19.04 o
 -14   4  14         32.50         12.92        13.90 o
 -13   4  14        583.55        585.54        28.99 o
 -12   4  14         63.99         72.27        15.67 o
 -11   4  14        324.50        315.03        41.17 o
 -10   4  14          0.56         19.07        13.59 o
  -9   4  14         20.23         25.37        11.87 o
  -8   4  14         11.38          6.00        10.61 o
  -7   4  14       2287.89       2259.64        43.82 o
  -6   4  14        283.29        280.18        18.79 o
  -5   4  14        830.49        873.14        25.66 o
  -4   4  14        103.12        114.10        12.59 o
  -3   4  14         13.22          9.86        10.82 o
  -2   4  14         25.15         12.68        11.41 o
  -1   4  14        725.46        728.46        28.31 o
   0   4  14        586.31        609.72        31.57 o
   1   4  14        115.77        116.89        15.96 o
   2   4  14       1220.01       1107.35        32.23 o
   3   4  14        124.50        119.45        19.13 o
   4   4  14          0.40          7.08        15.92 o
   5   4  14        160.38        205.02        25.95 o
   6   4  14        110.21        112.06        25.00 o
   7   4  14        326.75        383.28        36.57 o
 -17   5  14        771.94        829.37        51.51 o
 -16   5  14        348.18        390.02        27.59 o
 -15   5  14         77.63         49.14        20.07 o
 -14   5  14        183.59        194.94        21.47 o
 -13   5  14         30.76         16.48        16.79 o
 -12   5  14        970.32       1060.89        41.16 o
 -11   5  14        509.22        484.33        29.95 o
 -10   5  14        215.75        210.33        21.84 o
  -9   5  14       3588.19       3538.98        98.56 o
  -8   5  14         35.85         38.63        14.97 o
  -7   5  14        482.95        395.79        24.57 o
  -6   5  14         52.68         44.57        12.90 o
  -5   5  14        369.52        365.13        19.61 o
  -4   5  14       1644.01       1667.26        38.40 o
  -3   5  14       2192.31       2241.26        45.32 o
  -2   5  14        614.97        594.26        35.68 o
  -1   5  14       1186.01       1200.85        33.71 o
   0   5  14        205.80        174.31        17.96 o
   1   5  14        469.11        436.63        24.63 o
   2   5  14        166.91        145.42        21.04 o
   3   5  14        911.14        901.64        37.92 o
   4   5  14       1466.80       1393.69        54.61 o
   5   5  14        706.27        751.06        47.48 o
   6   5  14         98.58         75.95        27.45 o
 -15   6  14         25.06          9.47        18.34 o
 -14   6  14        125.10        137.09        21.04 o
 -13   6  14         27.52         29.52        16.50 o
 -12   6  14         49.05         22.38        15.59 o
 -11   6  14         99.31         84.37        20.53 o
 -10   6  14          2.24          7.79        15.05 o
  -9   6  14         42.20         31.69        15.93 o
  -8   6  14         17.14         14.40        14.98 o
  -7   6  14        315.38        313.03        31.30 o
  -6   6  14        158.78         99.77        17.70 o
  -5   6  14          0.54         10.57        19.50 o
  -4   6  14         27.34         23.44        13.28 o
  -3   6  14        170.77        160.08        17.73 o
  -2   6  14        452.31        431.50        24.79 o
  -1   6  14          1.45          4.38        14.24 o
   0   6  14          2.69          9.12        13.42 o
   1   6  14          2.88          4.77        14.06 o
   2   6  14         17.39         24.49        17.25 o
   3   6  14         48.11         51.51        19.18 o
   4   6  14         12.12          3.93        23.51 o
 -13   7  14         54.85         50.96        39.37 o
 -12   7  14        174.05        218.67        31.99 o
 -11   7  14        623.57        658.13        44.01 o
 -10   7  14        686.51        823.48        40.37 o
  -9   7  14        354.24        379.21        29.02 o
  -8   7  14       1136.34       1232.29        43.78 o
  -7   7  14        214.61        188.64        22.56 o
  -6   7  14          3.39          2.96        18.32 o
  -5   7  14        346.84        316.42        29.03 o
  -4   7  14        679.75        670.34        34.41 o
  -3   7  14       1254.60       1280.12        42.80 o
  -2   7  14        620.76        635.52        30.50 o
  -1   7  14        320.56        320.71        24.35 o
   0   7  14        259.69        295.95        25.65 o
   1   7  14         73.14         62.26        18.23 o
   2   7  14         11.27          5.12        18.52 o
  -8   8  14         15.86        -17.34        26.26 o
  -7   8  14         16.22          0.97        20.80 o
  -6   8  14        203.57        212.98        29.11 o
  -5   8  14         38.54         11.42        21.00 o
  -4   8  14         38.92         37.75        22.78 o
 -19   1  15         26.30         58.21        32.84 o
 -18   1  15        327.20        421.95        34.01 o
 -17   1  15         70.84         59.06        31.48 o
 -16   1  15       1582.02       1782.73        54.68 o
 -15   1  15        433.76        435.58        32.13 o
 -14   1  15       1350.96       1434.94        47.73 o
 -13   1  15         33.58         40.64        26.30 o
 -12   1  15        226.73        185.81        19.25 o
 -11   1  15         16.21         27.00        11.35 o
 -10   1  15       2152.79       2191.02        42.92 o
  -9   1  15       1666.03       1712.30        37.05 o
  -8   1  15       1596.78       1604.70        35.39 o
  -7   1  15       1000.20        975.67        28.04 o
  -6   1  15        622.27        576.50        28.92 o
  -5   1  15         82.81         75.38        11.96 o
  -4   1  15        981.89        978.91        22.55 o
  -3   1  15       1238.63       1275.22        25.86 o
  -2   1  15       1853.54       1898.34        32.07 o
  -1   1  15       1982.86       2014.72        35.52 o
   0   1  15       1135.40       1144.78        27.23 o
   1   1  15        203.39        178.88        15.12 o
   2   1  15         78.05         81.65        14.69 o
   3   1  15        521.93        529.33        28.45 o
   4   1  15       2167.34       2258.94        69.34 o
   5   1  15        356.87        328.98        28.11 o
   6   1  15        940.99       1009.13        54.25 o
   7   1  15         65.20         61.56        20.34 o
   8   1  15         94.59         62.17        21.45 o
 -19   2  15        529.06        473.32        40.31 o
 -18   2  15        581.38        600.40        39.31 o
 -17   2  15          9.23         -0.79        18.36 o
 -16   2  15         54.59         70.25        20.64 o
 -15   2  15        184.89        145.69        21.43 o
 -14   2  15        426.83        423.95        23.85 o
 -13   2  15         94.71         85.46        13.60 o
 -12   2  15       1229.08       1279.88        31.14 o
 -11   2  15         25.88         30.79        12.68 o
 -10   2  15        366.28        382.31        21.43 o
  -9   2  15        172.46        160.71        15.76 o
  -8   2  15       1334.98       1305.01        33.18 o
  -7   2  15       1366.63       1313.07        32.64 o
  -6   2  15        820.31        810.84        36.20 o
  -5   2  15         12.85         11.80        10.06 o
  -4   2  15        110.21        106.20        17.05 o
  -3   2  15         27.80         35.18         9.88 o
  -2   2  15         65.55         42.87        11.33 o
  -1   2  15        146.71        120.64        14.10 o
   0   2  15          5.50          2.53         9.32 o
   1   2  15        477.16        447.57        20.75 o
   2   2  15       1275.29       1176.75        53.39 o
   3   2  15         74.23         63.04        15.03 o
   4   2  15         38.40         17.11        14.19 o
   5   2  15         42.26         45.85        15.70 o
   6   2  15          5.86          1.57        15.16 o
   7   2  15          4.19         14.49        15.90 o
 -18   3  15          2.92         -5.75        20.27 o
 -17   3  15         59.90         91.35        17.76 o
 -16   3  15        396.76        413.46        29.78 o
 -15   3  15        972.73       1074.33        40.77 o
 -14   3  15        879.76        830.68        32.53 o
 -13   3  15         24.53         26.92        13.71 o
 -12   3  15         55.81         50.72        13.92 o
 -11   3  15        932.27        990.87        31.71 o
 -10   3  15        355.73        353.58        21.47 o
  -9   3  15        427.29        435.05        23.43 o
  -8   3  15        498.20        513.06        31.62 o
  -7   3  15        722.81        739.61        28.01 o
  -6   3  15        269.32        258.46        18.30 o
  -5   3  15         72.75         70.10        13.37 o
  -4   3  15        146.62        146.58        13.69 o
  -3   3  15       1367.29       1294.05        50.88 o
  -2   3  15       2044.15       1951.44        43.80 o
  -1   3  15       1907.83       1796.64        45.23 o
   0   3  15          9.41         14.24        11.29 o
   1   3  15        272.11        244.14        18.84 o
   2   3  15        133.89        119.03        15.94 o
   3   3  15        272.20        262.11        25.33 o
   4   3  15        582.62        515.63        32.84 o
   5   3  15        472.86        473.67        29.72 o
   6   3  15        349.09        364.85        26.70 o
   7   3  15        312.86        287.10       111.53 o
 -17   4  15        409.72        494.34        29.97 o
 -16   4  15          3.50          6.28        15.46 o
 -15   4  15        196.89        230.56        21.90 o
 -14   4  15        401.45        365.52        25.13 o
 -13   4  15        877.45       1028.56        45.23 o
 -12   4  15       1067.98       1066.93        34.71 o
 -11   4  15        856.81        911.23        38.67 o
 -10   4  15        204.23        173.79        20.29 o
  -9   4  15         32.53         31.75        12.77 o
  -8   4  15        291.73        262.88        19.70 o
  -7   4  15        730.59        724.47        28.43 o
  -6   4  15        745.80        736.19        30.71 o
  -5   4  15       1966.78       1930.84        37.74 o
  -4   4  15        441.07        420.40        23.27 o
  -3   4  15        736.67        718.30        28.84 o
  -2   4  15         20.78         19.67        12.78 o
  -1   4  15        100.57        104.29        15.63 o
   0   4  15        966.74       1001.29        33.14 o
   1   4  15       2429.23       2561.69        61.53 o
   2   4  15        340.82        373.08        26.42 o
   3   4  15        307.41        294.12        24.01 o
   4   4  15         91.07         78.66        23.02 o
   5   4  15          8.09          4.61        29.37 o
   6   4  15        115.56         59.07        39.80 o
 -16   5  15        353.72        360.43        27.82 o
 -15   5  15          2.61        -11.34        16.29 o
 -14   5  15        114.29         86.08        18.57 o
 -13   5  15          0.56         10.59        15.38 o
 -12   5  15          0.35         -7.62        14.83 o
 -11   5  15         10.51          3.04        16.24 o
 -10   5  15        993.03        879.05        38.31 o
  -9   5  15         17.51         17.83        14.40 o
  -8   5  15         99.22         78.61        16.58 o
  -7   5  15         46.03         48.36        13.84 o
  -6   5  15         46.41         23.67        12.79 o
  -5   5  15         18.52         12.27        14.69 o
  -4   5  15        153.15        116.80        21.49 o
  -3   5  15         77.24         74.73        15.07 o
  -2   5  15         25.22         14.14        13.04 o
  -1   5  15        530.20        545.02        27.10 o
   0   5  15         39.63         32.91        14.26 o
   1   5  15         84.97         77.65        16.11 o
   2   5  15          8.58          5.26        16.00 o
   3   5  15         17.31          9.87        15.94 o
   4   5  15        176.38        210.25        27.56 o
 -14   6  15        233.48        284.08        26.48 o
 -13   6  15        337.89        349.43        26.25 o
 -12   6  15       1474.97       1477.92        43.17 o
 -11   6  15        690.57        786.55        39.64 o
 -10   6  15        350.74        335.27        27.04 o
  -9   6  15         96.54         80.56        20.48 o
  -8   6  15        103.74        126.29        27.88 o
  -7   6  15       1068.19        992.51        44.77 o
  -6   6  15       1266.04       1409.89        49.39 o
  -5   6  15       1481.44       1541.75        57.83 o
  -4   6  15       1575.00       1621.63        41.01 o
  -3   6  15        550.14        650.52        29.97 o
  -2   6  15          0.95         -4.83        13.49 o
  -1   6  15        345.69        361.01        24.23 o
   0   6  15       1159.01       1208.97        37.84 o
   1   6  15       1231.18       1298.90        42.96 o
   2   6  15       1122.60       1183.06        43.74 o
   3   6  15        696.28        744.31        41.05 o
 -11   7  15         19.06         -2.48        28.89 o
 -10   7  15         59.09         72.49        21.04 o
  -9   7  15         11.56         -1.69        16.52 o
  -8   7  15          7.22          3.40        18.14 o
  -7   7  15        185.99        138.61        24.68 o
  -6   7  15        105.93         97.85        23.32 o
  -5   7  15          8.85         13.82        19.37 o
  -4   7  15          8.53         29.31        24.21 o
  -3   7  15         33.53         48.33        19.14 o
  -2   7  15         28.78          7.99        14.42 o
  -1   7  15         10.27          0.52        16.15 o
   0   7  15          5.42         23.28        20.43 o
 -19   0  16        955.85        935.70       100.09 o
 -18   0  16         91.77         79.57        43.63 o
 -17   0  16       1306.18       1495.65       109.01 o
 -16   0  16        229.56        222.24        82.05 o
 -15   0  16         76.62         74.39        26.96 o
 -14   0  16        118.71        130.75        32.61 o
 -13   0  16        619.00        644.17        54.40 o
 -12   0  16       1695.96       1722.76        73.68 o
 -11   0  16       1357.68       1317.09        66.85 o
 -10   0  16       2272.26       2334.52        92.32 o
  -9   0  16        247.97        204.30        33.72 o
  -8   0  16         21.88         28.98        22.90 o
  -7   0  16        512.45        453.81        44.90 o
  -6   0  16       1386.84       1379.72        48.07 o
  -5   0  16       1357.95       1403.31        48.92 o
  -4   0  16       1890.52       1892.88        57.09 o
  -3   0  16       1666.35       1705.71        66.62 o
  -2   0  16        270.52        292.74        32.77 o
  -1   0  16         17.66         -3.26        41.02 o
   0   0  16        214.98        228.76        43.65 o
   1   0  16        631.62        540.91        68.41 o
   2   0  16       1208.21       1239.64        77.19 o
   3   0  16       1289.17       1388.72        66.55 o
   4   0  16        885.85        899.36        61.47 o
   5   0  16         99.81        112.73        30.88 o
   6   0  16         96.52        159.11        49.72 o
 -18   1  16         36.75         52.57        26.80 o
 -17   1  16         21.44         13.86        27.29 o
 -16   1  16        156.62        147.28        23.55 o
 -15   1  16          1.78         11.76        17.01 o
 -14   1  16        123.25        119.93        18.37 o
 -13   1  16        395.16        379.52        26.01 o
 -12   1  16          3.13          2.82        13.09 o
 -11   1  16        298.41        258.66        21.56 o
 -10   1  16         41.81         21.59        15.00 o
  -9   1  16          3.54         21.08        14.68 o
  -8   1  16         29.12         34.89        13.34 o
  -7   1  16        243.46        262.10        21.49 o
  -6   1  16          1.24          2.58        12.23 o
  -5   1  16         23.16         32.98        13.53 o
  -4   1  16         68.95         67.83        15.60 o
  -3   1  16         71.69         51.72        14.59 o
  -2   1  16        444.48        430.94        24.88 o
  -1   1  16          3.53          4.92        17.80 o
   0   1  16        255.47        252.80        28.13 o
   1   1  16        218.79        202.18        22.46 o
   2   1  16         85.48         98.00        27.67 o
   3   1  16         15.09         35.63        16.65 o
   4   1  16          0.98          2.27        16.20 o
   5   1  16        355.53        405.51        31.88 o
   6   1  16        136.26        140.52        23.64 o
 -18   2  16       1674.87       1926.71        79.31 o
 -17   2  16       1325.78       1397.76        52.76 o
 -16   2  16          7.03         29.54        19.85 o
 -15   2  16         14.53         24.97        19.72 o
 -14   2  16         44.48         51.79        24.94 o
 -13   2  16        384.15        362.62        21.99 o
 -12   2  16       1373.06       1430.51        37.70 o
 -11   2  16        971.65        940.22        31.52 o
 -10   2  16       1391.78       1358.87        35.07 o
  -9   2  16       3059.65       3111.46        64.06 o
  -8   2  16          4.66         11.47        11.74 o
  -7   2  16         56.22         49.04        12.74 o
  -6   2  16       1287.10       1263.59        33.05 o
  -5   2  16       4572.55       4671.78        69.64 o
  -4   2  16       1574.77       1617.99        33.87 o
  -3   2  16       2217.19       2262.57        58.47 o
  -2   2  16        258.62        282.13        19.07 o
  -1   2  16          4.91         -6.92        10.65 o
   0   2  16         72.55         60.71        13.67 o
   1   2  16       2198.61       2326.15        78.88 o
   2   2  16        106.21         96.31        16.38 o
   3   2  16       2244.98       2180.08        69.39 o
   4   2  16        863.31        865.48        40.30 o
   5   2  16        398.22        446.62        32.51 o
   6   2  16         17.83         12.89        18.84 o
 -17   3  16        267.41        330.30        32.45 o
 -16   3  16        156.49        172.16        28.03 o
 -15   3  16        311.01        315.23        24.11 o
 -14   3  16         49.19         62.10        15.75 o
 -13   3  16         25.05         15.18        13.08 o
 -12   3  16        258.59        217.29        21.90 o
 -11   3  16          0.47         10.18        12.09 o
 -10   3  16         20.84         10.57        12.04 o
  -9   3  16         23.20         33.89        12.68 o
  -8   3  16        274.12        308.58        20.93 o
  -7   3  16        344.01        360.59        22.27 o
  -6   3  16        792.76        774.35        30.04 o
  -5   3  16          1.85         10.42        11.42 o
  -4   3  16          6.40          1.85        11.10 o
  -3   3  16        431.80        420.81        22.83 o
  -2   3  16        530.31        506.58        24.46 o
  -1   3  16        210.95        181.87        16.97 o
   0   3  16         15.45         24.16        13.15 o
   1   3  16        389.21        361.85        22.80 o
   2   3  16         97.97        137.63        17.92 o
   3   3  16         11.88         19.23        13.45 o
   4   3  16        264.35        267.11        27.87 o
   5   3  16        167.87        171.89        24.50 o
 -16   4  16         40.66         55.53        19.11 o
 -15   4  16         15.11          2.55        14.97 o
 -14   4  16         29.60         27.14        15.14 o
 -13   4  16         11.47          7.41        17.19 o
 -12   4  16        290.16        269.40        34.23 o
 -11   4  16        431.17        419.47        28.35 o
 -10   4  16        644.24        606.25        32.21 o
  -9   4  16        140.65        158.52        19.88 o
  -8   4  16         16.64         27.78        13.57 o
  -7   4  16        450.84        419.02        24.88 o
  -6   4  16         26.72         23.57        12.59 o
  -5   4  16        802.73        768.65        34.17 o
  -4   4  16        408.06        403.47        23.73 o
  -3   4  16        307.94        323.30        21.80 o
  -2   4  16         29.05         21.14        13.47 o
  -1   4  16         56.22         40.55        18.62 o
   0   4  16          3.95          7.13        13.37 o
   1   4  16        705.77        649.04        29.98 o
   2   4  16        278.87        269.42        23.29 o
   3   4  16        343.16        360.79        26.70 o
   4   4  16        214.67        211.51        23.13 o
 -15   5  16        917.97       1063.28        47.82 o
 -14   5  16        946.52        910.94        38.37 o
 -13   5  16        144.61        167.96        21.09 o
 -12   5  16        358.05        326.74        27.64 o
 -11   5  16          8.00          4.57        16.50 o
 -10   5  16        970.93        941.43        40.47 o
  -9   5  16        779.10        829.47        36.53 o
  -8   5  16        845.02        818.86        37.03 o
  -7   5  16       2923.89       3000.11        65.21 o
  -6   5  16        262.74        278.65        29.50 o
  -5   5  16         68.07         27.23        21.25 o
  -4   5  16        137.45         98.40        16.63 o
  -3   5  16        700.98        648.74        29.65 o
  -2   5  16        505.18        539.90        27.44 o
  -1   5  16       1935.80       2088.67        47.48 o
   0   5  16        288.88        285.56        22.50 o
   1   5  16        941.86        903.30        35.62 o
   2   5  16        254.14        240.06        22.37 o
   3   5  16        431.13        463.21        47.34 o
 -13   6  16         12.32         19.95        18.26 o
 -12   6  16          8.76          6.51        16.66 o
 -11   6  16        117.49         64.87        20.36 o
 -10   6  16         12.32          0.21        16.18 o
  -9   6  16          0.41          7.89        15.92 o
  -8   6  16          1.06         -1.86        22.34 o
  -7   6  16         44.47         13.76        19.74 o
  -6   6  16          2.58         17.10        18.78 o
  -5   6  16        126.67        117.72        23.22 o
  -4   6  16        284.28        281.11        22.53 o
  -3   6  16         16.88         12.05        14.43 o
  -2   6  16         80.33         57.80        17.02 o
  -1   6  16          2.49         -4.22        13.87 o
   0   6  16         63.27         73.37        17.30 o
   1   6  16          0.61        -18.22        18.22 o
  -9   7  16        406.10        359.71        37.96 o
  -8   7  16       1001.16       1075.00        53.44 o
  -7   7  16        228.56        241.57        30.50 o
  -6   7  16        548.39        591.34        40.67 o
  -5   7  16          3.13          1.02        19.20 o
  -4   7  16         87.58        130.52        26.51 o
  -3   7  16        547.15        588.72        49.00 o
 -18   1  17        391.50        457.30        44.13 o
 -17   1  17         29.39         35.73        25.17 o
 -16   1  17        126.10        135.03        29.20 o
 -15   1  17       1135.09       1278.93        88.24 o
 -14   1  17       1186.40       1244.46        48.03 o
 -13   1  17       1353.68       1387.84        51.01 o
 -12   1  17        975.26        980.65        44.25 o
 -11   1  17          3.73          3.26        29.62 o
 -10   1  17        429.74        392.47        31.27 o
  -9   1  17         74.73         67.21        19.73 o
  -8   1  17       1529.26       1494.29        42.36 o
  -7   1  17       1631.03       1636.63        64.51 o
  -6   1  17       2342.94       2395.73        60.03 o
  -5   1  17        572.50        606.02        31.13 o
  -4   1  17        350.70        294.63        23.91 o
  -3   1  17         25.72          3.42        16.01 o
  -2   1  17       1103.16       1007.92        43.51 o
  -1   1  17       1131.17       1102.42        47.18 o
   0   1  17       1241.37       1311.92        45.49 o
   1   1  17       1712.03       1803.36        52.46 o
   2   1  17        834.90        919.14        41.58 o
   3   1  17        249.57        272.70        26.80 o
   4   1  17         28.12         25.02        18.68 o
   5   1  17        810.45        825.28        44.15 o
 -17   2  17        144.54        159.38        25.89 o
 -16   2  17        283.85        283.90        30.40 o
 -15   2  17          3.62          1.36        19.25 o
 -14   2  17        235.96        209.04        26.21 o
 -13   2  17         36.70         42.09        16.78 o
 -12   2  17          3.03         17.64        13.76 o
 -11   2  17         25.18         12.88        12.11 o
 -10   2  17        587.04        582.14        27.16 o
  -9   2  17        187.08        204.35        17.89 o
  -8   2  17         98.05         78.79        17.46 o
  -7   2  17        809.82        720.67        33.37 o
  -6   2  17          5.03         -2.81        10.96 o
  -5   2  17        293.87        306.80        22.20 o
  -4   2  17        410.40        477.11        26.90 o
  -3   2  17        543.30        541.00        29.37 o
  -2   2  17        310.36        274.04        27.53 o
  -1   2  17        403.26        402.97        31.28 o
   0   2  17          5.81          1.96        18.16 o
   1   2  17        300.34        236.64        35.76 o
   2   2  17         12.05         12.51        20.90 o
   3   2  17        227.68        244.93        31.96 o
   4   2  17        610.91        524.29        42.24 o
 -17   3  17          1.80         13.63        31.62 o
 -16   3  17         78.46         81.58        27.77 o
 -15   3  17        248.01        231.61        31.13 o
 -14   3  17        802.48        792.31        34.48 o
 -13   3  17        968.83        984.34        36.36 o
 -12   3  17        835.68        873.51        38.92 o
 -11   3  17        142.52        144.87        20.57 o
 -10   3  17        129.42        105.49        16.41 o
  -9   3  17        649.17        609.29        28.22 o
  -8   3  17       2532.57       2535.20        50.24 o
  -7   3  17        274.68        293.65        20.95 o
  -6   3  17       1266.88       1288.68        36.17 o
  -5   3  17        212.21        199.00        20.42 o
  -4   3  17         78.44         70.44        14.24 o
  -3   3  17         74.44         73.54        14.21 o
  -2   3  17        424.28        467.17        25.15 o
  -1   3  17        283.14        334.91        22.32 o
   0   3  17       1895.01       1907.79        43.47 o
   1   3  17       1120.09       1114.65        53.91 o
   2   3  17         62.64         77.69        23.30 o
   3   3  17          8.96         -4.13        14.71 o
   4   3  17         44.94          8.00        22.23 o
 -16   4  17         75.18        131.10        31.23 o
 -15   4  17        345.78        291.25        25.09 o
 -14   4  17        106.23         83.57        18.50 o
 -13   4  17         12.35         25.41        15.69 o
 -12   4  17        336.34        333.93        28.19 o
 -11   4  17        479.79        497.39        30.83 o
 -10   4  17       1388.50       1447.90        44.31 o
  -9   4  17        538.63        542.94        27.84 o
  -8   4  17        248.77        226.37        20.08 o
  -7   4  17          5.85          5.98        12.58 o
  -6   4  17        261.65        271.34        24.42 o
  -5   4  17        192.63        220.48        22.66 o
  -4   4  17        457.84        509.26        34.47 o
  -3   4  17        830.06        897.98        33.74 o
  -2   4  17       1137.31       1174.53        35.57 o
  -1   4  17        224.61        203.89        19.88 o
   0   4  17         88.90         68.17        16.25 o
   1   4  17         55.10         41.61        16.18 o
   2   4  17        264.94        310.06        25.96 o
   3   4  17        732.44        762.85        95.69 o
 -14   5  17        296.50        306.98        27.65 o
 -13   5  17         93.38         80.18        19.77 o
 -12   5  17        158.82        166.69        23.63 o
 -11   5  17          0.76        -16.51        20.88 o
 -10   5  17         18.71         16.05        16.96 o
  -9   5  17          7.20         17.38        16.09 o
  -8   5  17       1231.25       1135.28        42.24 o
  -7   5  17        203.90        234.83        27.12 o
  -6   5  17        108.18         93.03        19.78 o
  -5   5  17          9.00        -16.47        17.14 o
  -4   5  17         64.85         50.79        16.49 o
  -3   5  17         31.99         34.97        15.23 o
  -2   5  17         92.32         94.14        17.71 o
  -1   5  17        390.27        493.49        27.91 o
   0   5  17        185.39        217.03        22.21 o
   1   5  17        299.93        310.25        27.35 o
 -11   6  17        403.75        426.75        33.94 o
 -10   6  17       1290.93       1325.54        46.55 o
  -9   6  17        284.08        306.64        27.72 o
  -8   6  17         68.16         17.36        20.89 o
  -7   6  17          2.94         -6.02        27.85 o
  -6   6  17         92.14        130.78        24.41 o
  -5   6  17        143.67         97.45        23.99 o
  -4   6  17        964.49        925.16        36.96 o
  -3   6  17        221.27        210.23        21.65 o
  -2   6  17        787.69        851.61        43.59 o
 -17   0  18       1201.67       1190.83       113.91 o
 -16   0  18        226.73        186.77        36.79 o
 -15   0  18        174.03        127.04        33.17 o
 -14   0  18        292.83        365.23        46.13 o
 -13   0  18          2.91        -24.23        24.23 o
 -12   0  18         94.81        146.94        52.92 o
 -11   0  18       1179.58       1251.20        71.71 o
 -10   0  18       1596.50       1663.19        78.77 o
  -9   0  18       1767.15       1807.20        78.72 o
  -8   0  18       1458.03       1445.19        70.91 o
  -7   0  18        616.09        598.55        83.71 o
  -6   0  18         22.22         24.27        63.11 o
  -5   0  18        617.98        648.23        55.45 o
  -4   0  18        813.08        937.21        65.44 o
  -3   0  18       2323.37       2463.40       128.12 o
  -2   0  18       2857.81       2826.52       165.16 o
  -1   0  18       1846.82       2097.31        79.99 o
   0   0  18         86.65         50.10        25.77 o
   1   0  18        171.63        142.95        32.64 o
   2   0  18        977.34        863.39        61.48 o
   3   0  18        847.48        827.55        61.34 o
 -17   1  18          1.07          4.72        35.46 o
 -16   1  18         39.56         64.98        26.91 o
 -15   1  18         21.93         39.14        25.63 o
 -14   1  18          6.44         15.35        21.80 o
 -13   1  18         81.62         84.33        21.50 o
 -12   1  18         25.19         -2.61        17.19 o
 -11   1  18        443.16        424.40        47.70 o
 -10   1  18        443.68        459.13        34.41 o
  -9   1  18        239.43        229.82        27.20 o
  -8   1  18         36.18         19.66        18.38 o
  -7   1  18        127.67        101.87        22.17 o
  -6   1  18         10.97         35.92        15.77 o
  -5   1  18        323.94        292.00        25.88 o
  -4   1  18         78.97         96.46        20.11 o
  -3   1  18         27.77         27.67        17.78 o
  -2   1  18         36.82         -2.63        17.66 o
  -1   1  18         40.90         26.49        19.17 o
   0   1  18         55.09         57.65        23.22 o
   1   1  18         24.84         13.36        20.21 o
   2   1  18          2.28         -1.18        21.62 o
   3   1  18         30.96         36.26        23.37 o
 -16   2  18        706.23        697.06        51.23 o
 -15   2  18        654.34        636.46        48.77 o
 -14   2  18         64.94         62.19        25.99 o
 -13   2  18         18.77         30.81        19.63 o
 -12   2  18         17.92         19.81        19.09 o
 -11   2  18        550.55        546.05        36.77 o
 -10   2  18        609.61        652.65        39.00 o
  -9   2  18        922.69        956.68        53.07 o
  -8   2  18         68.26         61.08        17.13 o
  -7   2  18       1044.14       1010.61        38.93 o
  -6   2  18        154.65        135.71        21.95 o
  -5   2  18         76.99         -5.50        15.30 o
  -4   2  18        626.28        649.01        38.75 o
  -3   2  18       1041.96       1050.32        47.55 o
  -2   2  18       1212.81       1294.57        49.75 o
  -1   2  18        609.69        563.37        41.75 o
   0   2  18        174.71        148.98        43.41 o
   1   2  18         16.44         24.41        21.07 o
   2   2  18         60.24         94.86        40.43 o
   3   2  18        936.12        897.60        65.95 o
 -16   3  18         66.24         22.28        29.14 o
 -15   3  18        137.29        159.28        26.40 o
 -14   3  18        283.51        257.07        40.18 o
 -13   3  18       1193.38       1297.64        60.41 o
 -12   3  18       1065.30       1090.54        41.58 o
 -11   3  18        395.04        389.39        25.70 o
 -10   3  18          7.45         20.15        15.24 o
  -9   3  18        131.53        123.69        17.84 o
  -8   3  18        282.33        273.71        21.47 o
  -7   3  18        302.71        341.28        24.31 o
  -6   3  18        956.11        933.45        66.73 o
  -5   3  18        615.10        580.30        35.64 o
  -4   3  18        538.92        500.40        26.38 o
  -3   3  18         45.43         41.01        15.68 o
  -2   3  18         76.84         55.59        17.82 o
  -1   3  18         56.17         42.29        21.84 o
   0   3  18       1095.75       1055.21        57.00 o
   1   3  18        735.69        670.14        47.20 o
   2   3  18         74.65        102.57        78.35 o
 -14   4  18         23.57         31.04        19.31 o
 -13   4  18        205.40        192.48        21.81 o
 -12   4  18        391.93        398.72        34.25 o
 -11   4  18        151.47        161.98        21.92 o
 -10   4  18        287.87        238.50        24.11 o
  -9   4  18        153.67        133.87        19.07 o
  -8   4  18        264.77        206.11        20.24 o
  -7   4  18        201.73        193.44        22.00 o
  -6   4  18         65.34         61.12        20.57 o
  -5   4  18        270.04        235.36        27.96 o
  -4   4  18        940.45        962.70        38.20 o
  -3   4  18        298.62        304.84        27.71 o
  -2   4  18        400.54        393.41        25.07 o
  -1   4  18         49.19         24.46        17.69 o
   0   4  18        169.79        166.51        21.73 o
   1   4  18         16.13          3.36        21.18 o
 -12   5  18        385.72        358.19        34.07 o
 -11   5  18         86.27         64.51        20.17 o
 -10   5  18        133.63        117.82        20.38 o
  -9   5  18        377.37        305.91        26.67 o
  -8   5  18        214.72        166.53        25.02 o
  -7   5  18        198.13        224.80        27.81 o
  -6   5  18        820.94        910.76        40.62 o
  -5   5  18       1521.53       1645.04        49.12 o
  -4   5  18        280.98        268.99        23.07 o
  -3   5  18        144.18        141.61        20.18 o
  -2   5  18        129.87        132.18        18.89 o
  -1   5  18         39.22         43.25        67.38 o
 -16   1  19        384.61        259.20        60.75 o
 -15   1  19         12.53         71.45        25.78 o
 -14   1  19         44.03         82.85        22.31 o
 -13   1  19        901.81        939.25        48.26 o
 -12   1  19        901.90        963.98        48.34 o
 -11   1  19        676.65        684.84        55.27 o
 -10   1  19       2249.07       2232.48        73.33 o
  -9   1  19         10.25         32.59        19.64 o
  -8   1  19          3.64         -8.84        17.30 o
  -7   1  19        545.63        496.16        41.76 o
  -6   1  19       1012.27       1188.13        50.28 o
  -5   1  19       1350.36       1378.91        60.58 o
  -4   1  19       1243.06       1270.20        58.84 o
  -3   1  19        108.70         95.80        23.18 o
  -2   1  19          4.66        -18.82        18.82 o
  -1   1  19          5.11         12.48        22.59 o
   0   1  19        420.13        395.71        38.38 o
   1   1  19        352.09        317.50        36.07 o
 -15   2  19         86.90        119.48        30.65 o
 -14   2  19        437.63        438.58        42.53 o
 -13   2  19         24.06         29.63        36.35 o
 -12   2  19        171.78        185.79        26.43 o
 -11   2  19        147.83        127.91        24.75 o
 -10   2  19        195.82        183.23        30.45 o
  -9   2  19        173.60        190.91        38.58 o
  -8   2  19        586.47        607.30        39.25 o
  -7   2  19         84.22         84.85        18.65 o
  -6   2  19          3.46        -17.30        17.30 o
  -5   2  19          1.74         16.77        18.35 o
  -4   2  19          3.36         21.15        25.10 o
  -3   2  19        220.02        181.90        26.26 o
  -2   2  19        167.63         87.30        27.45 o
  -1   2  19        286.54        250.56        33.42 o
   0   2  19        122.23        155.59        29.72 o
   1   2  19         28.93        -24.03        27.48 o
 -14   3  19         43.38         17.85        26.33 o
 -13   3  19         44.60         97.18        28.86 o
 -12   3  19        230.47        251.55        37.29 o
 -11   3  19        291.10        333.99        32.90 o
 -10   3  19        301.92        274.51        37.89 o
  -9   3  19         75.01         57.74        18.49 o
  -8   3  19         28.60         29.21        17.75 o
  -7   3  19        113.01        113.11        39.96 o
  -6   3  19        800.72        805.03        44.19 o
  -5   3  19        219.87        240.04        28.04 o
  -4   3  19        215.36        232.65        28.17 o
  -3   3  19        306.02        309.16        31.45 o
  -2   3  19        104.60         84.14        33.75 o
  -1   3  19         44.69         12.13        29.31 o
   0   3  19        486.04        431.08        49.02 o
 -13   4  19        203.92        229.17        74.74 o
 -12   4  19         55.02         61.24        19.76 o
 -11   4  19          0.93        -11.07        24.93 o
 -10   4  19        320.92        394.59        29.65 o
  -9   4  19        819.67        789.93        38.68 o
  -8   4  19        982.16       1071.52        41.57 o
  -7   4  19        311.19        341.25        32.72 o
  -6   4  19        119.74        129.37        21.60 o
  -5   4  19         58.71         29.92        17.59 o
  -4   4  19         54.32         65.17        17.94 o
  -3   4  19        221.51        227.56        22.80 o
  -2   4  19        595.58        587.89        47.14 o
  -9   5  19         36.24         48.75        37.73 o
  -8   5  19          8.31         15.63        36.29 o
  -7   5  19          5.96        -18.03        19.08 o
  -6   5  19         26.02         -1.13        17.15 o
  -5   5  19        199.39        171.67        85.56 o
 -14   0  20       1134.60       1117.73        75.78 o
 -13   0  20        802.61        788.60        63.51 o
 -12   0  20         14.36         46.69        31.54 o
 -11   0  20         98.89        104.55        44.99 o
 -10   0  20         10.34         38.38        45.75 o
  -9   0  20        398.36        458.01        51.30 o
  -8   0  20       1519.70       1539.72        77.91 o
  -7   0  20        537.43        645.83        58.68 o
  -6   0  20        416.51        413.43        49.74 o
  -5   0  20        354.65        308.75        60.35 o
  -4   0  20        418.96        368.85        68.63 o
  -3   0  20         99.68        156.83        51.10 o
  -2   0  20         23.23         41.36        42.21 o
  -1   0  20        661.26        694.31        99.31 o
 -14   1  20         62.67         63.45        27.07 o
 -13   1  20         14.15         23.65        20.41 o
 -12   1  20         51.11        117.85        25.31 o
 -11   1  20        215.68        249.63        29.77 o
 -10   1  20        148.98        130.74        25.81 o
  -9   1  20         12.05         30.44        22.25 o
  -8   1  20         89.63         81.22        42.70 o
  -7   1  20        169.04        195.96        46.25 o
  -6   1  20         35.07         30.04        24.30 o
  -5   1  20         59.55         43.97        26.04 o
  -4   1  20         12.85         37.93        29.88 o
  -3   1  20          1.51         15.24        26.89 o
  -2   1  20         66.24         90.34        33.23 o
  -1   1  20         57.19         29.12        35.74 o
 -13   2  20        610.61        668.41        51.95 o
 -12   2  20        283.54        318.31        32.25 o
 -11   2  20          1.94          8.22        20.86 o
 -10   2  20         21.54         -4.02        27.81 o
  -9   2  20        598.71        638.58        41.39 o
  -8   2  20        536.76        571.16        49.61 o
  -7   2  20        962.53        977.10        59.19 o
  -6   2  20        361.32        360.40        39.84 o
  -5   2  20        375.60        406.95        34.00 o
  -4   2  20          0.74         13.29        19.17 o
  -3   2  20         34.30         43.01        23.40 o
  -2   2  20        337.54        369.73        38.03 o
 -12   3  20         80.27        105.71        45.04 o
 -11   3  20        138.37        165.32        33.99 o
 -10   3  20        585.77        551.82        39.81 o
  -9   3  20        254.99        308.37        28.85 o
  -8   3  20        441.15        397.70        34.31 o
  -7   3  20          1.47        -13.43        30.64 o
  -6   3  20        277.62        255.96        30.08 o
  -5   3  20        253.55        247.43        31.03 o
  -4   3  20        586.28        591.42        40.97 o
  -3   3  20        364.66        382.40        71.65 o
  -8   4  20        209.75        128.05        85.95 o
  -7   4  20         95.10         43.76        71.67 o
  -6   4  20        509.48        518.10       109.42 o
 -12   1  21         89.95        117.31        44.18 o
 -11   1  21        660.34        744.63        45.72 o
 -10   1  21        394.93        438.21        36.34 o
  -9   1  21        303.33        466.73        37.79 o
  -8   1  21       1764.81       1723.59       130.84 o
  -7   1  21        170.74        199.47        33.94 o
  -6   1  21         13.40         52.30        27.95 o
  -5   1  21        254.80        328.81        64.73 o
 -10   2  21          0.91         14.01        25.63 o
  -9   2  21          0.31         22.01        40.31 o
  -8   2  21         99.75        130.80        56.00 o
  -7   2  21         30.38          6.26        36.36 o
  -6   2  21         89.73         93.69        58.51 o
                                                
